# Supplementary material for: Temporal profiling of myocardial inflammation and recovery in a murine model of cardiac arrest and adrenaline exposure
Source: Resusc Plus. 2025 Oct 17;26:101137. doi: 10.1016/j.resplu.2025.101137 (PMC12744645; doi:10.1016/j.resplu.2025.101137)
Supplement: Supplementary Data 4 [file mmc4.xlsx]

## Sheet: Arrest0.5 vs Naive
ReactomeID	Description	GeneRatio	BgRatio	pvalue	padj	geneID	geneName	EntrezID	Count	Up	Up_Gene_id	Down	Down_Gene_id
R-MMU-1428517	The citric acid (TCA) cycle and respiratory electron transport	50/1390	132/7605	7.18665e-08	4.72714e-05	ENSMUSG00000022820/ENSMUSG00000022820/ENSMUSG00000022820/ENSMUSG00000027673/ENSMUSG00000041881/ENSMUSG00000021764/ENSMUSG00000064367/ENSMUSG00000048371/ENSMUSG00000002379/ENSMUSG00000038717/ENSMUSG00000033685/ENSMUSG00000016252/ENSMUSG00000020456/ENSMUSG00000031059/ENSMUSG00000030869/ENSMUSG00000006494/ENSMUSG00000002416/ENSMUSG00000037152/ENSMUSG00000030647/ENSMUSG00000071014/ENSMUSG00000000563/…	Ndufb4/Gm3244/Gm3873/Ndufb5/Ndufa7/Ndufs4/ND5/Pdp2/Ndufa11/Atp5l/Ucp2/Atp5e/Ogdh/Ndufb11/Ndufab1/Pdk1/Ndufb2/Ndufc1/Ndufc2/Ndufb6/Atp5f1/Atp5g3/Pdk2/ATP6/Atp5o/Cs/Ndufv2/Pdha1/Ndufs8/Ndufs7/Ndufb9/Sdhb/ND6/Rxra/Pdk4/Pdpr/Sdha/Atp5h/Ndufa12/Ndufa3/Ndufb8/D2hgdh/Slc16a3/Etfa/Ndufb7/Ndufs6/Atp5j/Slc16a1/Ndufs3/Atp5j2	68194/100041273/100042503/66046/66416/17993/17721/382051/69875/27425/22228/67126/18293/104130/70316/228026/68198/66377/68197/230075/11950/228033/18604/17705/28080/12974/72900/18597/225887/75406/66218/67680/17722/20181/27273/319518/66945/71679/66414/66091/67264/98314/80879/110842/66916/407785/11957/20501/68349/57423	50	35	ENSMUSG00000022820/ENSMUSG00000027673/ENSMUSG00000041881/ENSMUSG00000021764/ENSMUSG00000002379/ENSMUSG00000038717/ENSMUSG00000033685/ENSMUSG00000016252/ENSMUSG00000031059/ENSMUSG00000030869/ENSMUSG00000002416/ENSMUSG00000037152/ENSMUSG00000030647/ENSMUSG00000071014/ENSMUSG00000000563/ENSMUSG00000018770/ENSMUSG00000064357/ENSMUSG00000022956/ENSMUSG00000024099/ENSMUSG00000059734/ENSMUSG00000020153/…	13	ENSMUSG00000064367/ENSMUSG00000048371/ENSMUSG00000020456/ENSMUSG00000006494/ENSMUSG00000038967/ENSMUSG00000005683/ENSMUSG00000031299/ENSMUSG00000064368/ENSMUSG00000015846/ENSMUSG00000033624/ENSMUSG00000021577/ENSMUSG00000073609/ENSMUSG00000032902
R-MMU-163200	Respiratory electron transport, ATP synthesis by chemiosmotic coupling, and heat production by uncoupling proteins.	36/1390	83/7605	9.58853e-08	4.72714e-05	ENSMUSG00000022820/ENSMUSG00000022820/ENSMUSG00000022820/ENSMUSG00000027673/ENSMUSG00000041881/ENSMUSG00000021764/ENSMUSG00000064367/ENSMUSG00000002379/ENSMUSG00000038717/ENSMUSG00000033685/ENSMUSG00000016252/ENSMUSG00000031059/ENSMUSG00000030869/ENSMUSG00000002416/ENSMUSG00000037152/ENSMUSG00000030647/ENSMUSG00000071014/ENSMUSG00000000563/ENSMUSG00000018770/ENSMUSG00000064357/ENSMUSG00000022956/…	Ndufb4/Gm3244/Gm3873/Ndufb5/Ndufa7/Ndufs4/ND5/Ndufa11/Atp5l/Ucp2/Atp5e/Ndufb11/Ndufab1/Ndufb2/Ndufc1/Ndufc2/Ndufb6/Atp5f1/Atp5g3/ATP6/Atp5o/Ndufv2/Ndufs8/Ndufs7/Ndufb9/ND6/Atp5h/Ndufa12/Ndufa3/Ndufb8/Etfa/Ndufb7/Ndufs6/Atp5j/Ndufs3/Atp5j2	68194/100041273/100042503/66046/66416/17993/17721/69875/27425/22228/67126/104130/70316/68198/66377/68197/230075/11950/228033/17705/28080/72900/225887/75406/66218/17722/71679/66414/66091/67264/110842/66916/407785/11957/68349/57423	36	32	ENSMUSG00000022820/ENSMUSG00000027673/ENSMUSG00000041881/ENSMUSG00000021764/ENSMUSG00000002379/ENSMUSG00000038717/ENSMUSG00000033685/ENSMUSG00000016252/ENSMUSG00000031059/ENSMUSG00000030869/ENSMUSG00000002416/ENSMUSG00000037152/ENSMUSG00000030647/ENSMUSG00000071014/ENSMUSG00000000563/ENSMUSG00000018770/ENSMUSG00000064357/ENSMUSG00000022956/ENSMUSG00000024099/ENSMUSG00000059734/ENSMUSG00000020153/…	2	ENSMUSG00000064367/ENSMUSG00000064368
R-MMU-1474244	Extracellular matrix organization	77/1390	243/7605	2.10999e-07	6.93482e-05	ENSMUSG00000031790/ENSMUSG00000062960/ENSMUSG00000001131/ENSMUSG00000020674/ENSMUSG00000043613/ENSMUSG00000026971/ENSMUSG00000024529/ENSMUSG00000002900/ENSMUSG00000011256/ENSMUSG00000039115/ENSMUSG00000028339/ENSMUSG00000043719/ENSMUSG00000027111/ENSMUSG00000026131/ENSMUSG00000053617/ENSMUSG00000038642/ENSMUSG00000022371/ENSMUSG00000040488/ENSMUSG00000029675/ENSMUSG00000028041/ENSMUSG00000000555/…	Mmp15/Kdr/Timp1/Pxdn/Mmp3/Itgb6/Lox/Lamb1/Adam19/Itga9/Col15a1/Col6a6/Itga6/Dst/Sh3pxd2a/Ctss/Col14a1/Ltbp4/Eln/Adam15/Itga5/Prkca/Itgam/Lama4/Ctsl/Vwf/Itgb2/Dag1/Icam1/Itga8/Sdc2/A2m/Sdc4/Ltbp1/Col11a2/Lama2/Mmp14/Plod3/Loxl1/Bmp7/Jam2/P4hb/Cd44/Capn2/Matn4/Serpine1/Fbn2/Furin/Spp1/Cd47/Mfap5/Col6a1/Mmp19/Adamts4/Comp/Loxl3/Ttr/Thbs1/Spock3/Timp2/Col4a4/Lamc2/Hspg2/Itga3/Adam12/Mmp12/Lama3/Mfap4…	17388/16542/21857/69675/17392/16420/16948/16777/11492/104099/12819/245026/16403/13518/14218/13040/12818/108075/13717/11490/16402/18750/16409/16775/13039/22371/16414/13138/15894/241226/15529/232345/20971/268977/12815/16773/17387/26433/16949/12162/67374/18453/12505/12334/17183/18787/14119/18550/20750/16423/50530/12833/58223/240913/12845/16950/22139/21825/72902/21858/12829/16782/15530/16400/11489/17…	77	41	ENSMUSG00000001131/ENSMUSG00000043613/ENSMUSG00000024529/ENSMUSG00000038642/ENSMUSG00000029675/ENSMUSG00000028041/ENSMUSG00000000555/ENSMUSG00000030786/ENSMUSG00000021477/ENSMUSG00000001930/ENSMUSG00000000290/ENSMUSG00000037405/ENSMUSG00000017009/ENSMUSG00000024330/ENSMUSG00000000957/ENSMUSG00000004846/ENSMUSG00000032334/ENSMUSG00000025130/ENSMUSG00000005087/ENSMUSG00000026509/ENSMUSG00000037411/…	36	ENSMUSG00000031790/ENSMUSG00000062960/ENSMUSG00000020674/ENSMUSG00000026971/ENSMUSG00000002900/ENSMUSG00000011256/ENSMUSG00000039115/ENSMUSG00000028339/ENSMUSG00000043719/ENSMUSG00000027111/ENSMUSG00000026131/ENSMUSG00000053617/ENSMUSG00000022371/ENSMUSG00000040488/ENSMUSG00000050965/ENSMUSG00000019846/ENSMUSG00000039952/ENSMUSG00000026768/ENSMUSG00000022261/ENSMUSG00000030111/ENSMUSG00000001870/…
R-MMU-202733	Cell surface interactions at the vascular wall	38/1390	102/7605	4.21905e-06	0.000916282	ENSMUSG00000003316/ENSMUSG00000026888/ENSMUSG00000074743/ENSMUSG00000010095/ENSMUSG00000024610/ENSMUSG00000027111/ENSMUSG00000034220/ENSMUSG00000027460/ENSMUSG00000042265/ENSMUSG00000000555/ENSMUSG00000030786/ENSMUSG00000032412/ENSMUSG00000001946/ENSMUSG00000000290/ENSMUSG00000022261/ENSMUSG00000017009/ENSMUSG00000027737/ENSMUSG00000030162/ENSMUSG00000007655/ENSMUSG00000053062/ENSMUSG00000005087/…	Glg1/Grb14/Thbd/Slc3a2/Cd74/Itga6/Gpc1/Angpt4/Trem1/Itga5/Itgam/Atp1b3/Esam/Itgb2/Sdc2/Sdc4/Slc7a11/Olr1/Cav1/Jam2/Cd44/Jaml/Slc7a6/Cd84/Cd47/Angpt2/Gas6/Mif/Tek/Fcer1g/Selp/Itga3/Atp1b2/Slc16a3/Sele/Slc16a1/Jchain/Pik3r1	20340/50915/21824/17254/16149/16403/14733/11602/58217/16402/16409/11933/69524/16414/15529/20971/26570/108078/12389/67374/12505/270152/330836/12523/16423/11601/14456/17319/21687/14127/20344/16400/11932/80879/20339/20501/16069/18708	38	25	ENSMUSG00000074743/ENSMUSG00000010095/ENSMUSG00000042265/ENSMUSG00000000555/ENSMUSG00000030786/ENSMUSG00000032412/ENSMUSG00000001946/ENSMUSG00000000290/ENSMUSG00000017009/ENSMUSG00000027737/ENSMUSG00000030162/ENSMUSG00000005087/ENSMUSG00000048534/ENSMUSG00000031904/ENSMUSG00000038147/ENSMUSG00000055447/ENSMUSG00000033307/ENSMUSG00000006386/ENSMUSG00000058715/ENSMUSG00000026580/ENSMUSG00000001507/…	13	ENSMUSG00000003316/ENSMUSG00000026888/ENSMUSG00000024610/ENSMUSG00000027111/ENSMUSG00000034220/ENSMUSG00000027460/ENSMUSG00000022261/ENSMUSG00000007655/ENSMUSG00000053062/ENSMUSG00000031465/ENSMUSG00000031451/ENSMUSG00000041329/ENSMUSG00000032902
R-MMU-6799198	Complex I biogenesis	25/1390	56/7605	4.64646e-06	0.000916282	ENSMUSG00000022820/ENSMUSG00000022820/ENSMUSG00000022820/ENSMUSG00000027673/ENSMUSG00000041881/ENSMUSG00000021764/ENSMUSG00000064367/ENSMUSG00000002379/ENSMUSG00000031059/ENSMUSG00000030869/ENSMUSG00000002416/ENSMUSG00000037152/ENSMUSG00000030647/ENSMUSG00000071014/ENSMUSG00000024099/ENSMUSG00000059734/ENSMUSG00000020153/ENSMUSG00000022354/ENSMUSG00000064368/ENSMUSG00000020022/ENSMUSG00000035674/…	Ndufb4/Gm3244/Gm3873/Ndufb5/Ndufa7/Ndufs4/ND5/Ndufa11/Ndufb11/Ndufab1/Ndufb2/Ndufc1/Ndufc2/Ndufb6/Ndufv2/Ndufs8/Ndufs7/Ndufb9/ND6/Ndufa12/Ndufa3/Ndufb8/Ndufb7/Ndufs6/Ndufs3	68194/100041273/100042503/66046/66416/17993/17721/69875/104130/70316/68198/66377/68197/230075/72900/225887/75406/66218/17722/66414/66091/67264/66916/407785/68349	25	21	ENSMUSG00000022820/ENSMUSG00000027673/ENSMUSG00000041881/ENSMUSG00000021764/ENSMUSG00000002379/ENSMUSG00000031059/ENSMUSG00000030869/ENSMUSG00000002416/ENSMUSG00000037152/ENSMUSG00000030647/ENSMUSG00000071014/ENSMUSG00000024099/ENSMUSG00000059734/ENSMUSG00000020153/ENSMUSG00000022354/ENSMUSG00000020022/ENSMUSG00000035674/ENSMUSG00000025204/ENSMUSG00000033938/ENSMUSG00000021606/ENSMUSG00000005510	2	ENSMUSG00000064367/ENSMUSG00000064368
R-MMU-611105	Respiratory electron transport	26/1390	61/7605	8.52404e-06	0.00140078	ENSMUSG00000022820/ENSMUSG00000022820/ENSMUSG00000022820/ENSMUSG00000027673/ENSMUSG00000041881/ENSMUSG00000021764/ENSMUSG00000064367/ENSMUSG00000002379/ENSMUSG00000031059/ENSMUSG00000030869/ENSMUSG00000002416/ENSMUSG00000037152/ENSMUSG00000030647/ENSMUSG00000071014/ENSMUSG00000024099/ENSMUSG00000059734/ENSMUSG00000020153/ENSMUSG00000022354/ENSMUSG00000064368/ENSMUSG00000020022/ENSMUSG00000035674/…	Ndufb4/Gm3244/Gm3873/Ndufb5/Ndufa7/Ndufs4/ND5/Ndufa11/Ndufb11/Ndufab1/Ndufb2/Ndufc1/Ndufc2/Ndufb6/Ndufv2/Ndufs8/Ndufs7/Ndufb9/ND6/Ndufa12/Ndufa3/Ndufb8/Etfa/Ndufb7/Ndufs6/Ndufs3	68194/100041273/100042503/66046/66416/17993/17721/69875/104130/70316/68198/66377/68197/230075/72900/225887/75406/66218/17722/66414/66091/67264/110842/66916/407785/68349	26	22	ENSMUSG00000022820/ENSMUSG00000027673/ENSMUSG00000041881/ENSMUSG00000021764/ENSMUSG00000002379/ENSMUSG00000031059/ENSMUSG00000030869/ENSMUSG00000002416/ENSMUSG00000037152/ENSMUSG00000030647/ENSMUSG00000071014/ENSMUSG00000024099/ENSMUSG00000059734/ENSMUSG00000020153/ENSMUSG00000022354/ENSMUSG00000020022/ENSMUSG00000035674/ENSMUSG00000025204/ENSMUSG00000032314/ENSMUSG00000033938/ENSMUSG00000021606/…	2	ENSMUSG00000064367/ENSMUSG00000064368
R-MMU-114608	Platelet degranulation	41/1390	117/7605	1.04728e-05	0.00147517	ENSMUSG00000001131/ENSMUSG00000021091/ENSMUSG00000037206/ENSMUSG00000021922/ENSMUSG00000002944/ENSMUSG00000025351/ENSMUSG00000026202/ENSMUSG00000033684/ENSMUSG00000039109/ENSMUSG00000015143/ENSMUSG00000022868/ENSMUSG00000001930/ENSMUSG00000028108/ENSMUSG00000030111/ENSMUSG00000006522/ENSMUSG00000030342/ENSMUSG00000079012/ENSMUSG00000022037/ENSMUSG00000031996/ENSMUSG00000004626/ENSMUSG00000020053/…	Timp1/Serpina3n/Islr/Itih4/Cd36/Cd63/Tuba4a/Qsox1/F13a1/Actn1/Ahsg/Vwf/Ecm1/A2m/Itih3/Cd9/Serpina3m/Clu/Aplp2/Stxbp2/Igf1/Srgn/Tagln2/Serpine1/Serping1/Fermt3/Gas6/Anxa5/Cdc37l1/Plek/Thbs1/Selp/Fam3c/Cd109/Lamp2/Endod1/Apoa1/Vcl/Tgfb2/Rarres2/Sccpdh	21857/20716/26968/16427/12491/12512/22145/104009/74145/109711/11625/22371/13601/232345/16426/12527/20717/12759/11804/20911/16000/19073/21346/18787/12258/108101/14456/11747/67072/56193/21825/20344/27999/235505/16784/71946/11806/22330/21808/71660/109232	41	29	ENSMUSG00000001131/ENSMUSG00000021091/ENSMUSG00000021922/ENSMUSG00000002944/ENSMUSG00000025351/ENSMUSG00000033684/ENSMUSG00000039109/ENSMUSG00000015143/ENSMUSG00000022868/ENSMUSG00000001930/ENSMUSG00000028108/ENSMUSG00000006522/ENSMUSG00000030342/ENSMUSG00000079012/ENSMUSG00000022037/ENSMUSG00000004626/ENSMUSG00000020077/ENSMUSG00000026547/ENSMUSG00000037411/ENSMUSG00000023224/ENSMUSG00000024965/…	12	ENSMUSG00000037206/ENSMUSG00000026202/ENSMUSG00000030111/ENSMUSG00000031996/ENSMUSG00000020053/ENSMUSG00000031451/ENSMUSG00000029672/ENSMUSG00000046186/ENSMUSG00000037419/ENSMUSG00000021823/ENSMUSG00000009281/ENSMUSG00000038936
R-MMU-76005	Response to elevated platelet cytosolic Ca2+	42/1390	122/7605	1.35438e-05	0.00166927	ENSMUSG00000001131/ENSMUSG00000021091/ENSMUSG00000037206/ENSMUSG00000021922/ENSMUSG00000002944/ENSMUSG00000025351/ENSMUSG00000026202/ENSMUSG00000033684/ENSMUSG00000039109/ENSMUSG00000015143/ENSMUSG00000022868/ENSMUSG00000050965/ENSMUSG00000001930/ENSMUSG00000028108/ENSMUSG00000030111/ENSMUSG00000006522/ENSMUSG00000030342/ENSMUSG00000079012/ENSMUSG00000022037/ENSMUSG00000031996/ENSMUSG00000004626/…	Timp1/Serpina3n/Islr/Itih4/Cd36/Cd63/Tuba4a/Qsox1/F13a1/Actn1/Ahsg/Prkca/Vwf/Ecm1/A2m/Itih3/Cd9/Serpina3m/Clu/Aplp2/Stxbp2/Igf1/Srgn/Tagln2/Serpine1/Serping1/Fermt3/Gas6/Anxa5/Cdc37l1/Plek/Thbs1/Selp/Fam3c/Cd109/Lamp2/Endod1/Apoa1/Vcl/Tgfb2/Rarres2/Sccpdh	21857/20716/26968/16427/12491/12512/22145/104009/74145/109711/11625/18750/22371/13601/232345/16426/12527/20717/12759/11804/20911/16000/19073/21346/18787/12258/108101/14456/11747/67072/56193/21825/20344/27999/235505/16784/71946/11806/22330/21808/71660/109232	42	29	ENSMUSG00000001131/ENSMUSG00000021091/ENSMUSG00000021922/ENSMUSG00000002944/ENSMUSG00000025351/ENSMUSG00000033684/ENSMUSG00000039109/ENSMUSG00000015143/ENSMUSG00000022868/ENSMUSG00000001930/ENSMUSG00000028108/ENSMUSG00000006522/ENSMUSG00000030342/ENSMUSG00000079012/ENSMUSG00000022037/ENSMUSG00000004626/ENSMUSG00000020077/ENSMUSG00000026547/ENSMUSG00000037411/ENSMUSG00000023224/ENSMUSG00000024965/…	13	ENSMUSG00000037206/ENSMUSG00000026202/ENSMUSG00000050965/ENSMUSG00000030111/ENSMUSG00000031996/ENSMUSG00000020053/ENSMUSG00000031451/ENSMUSG00000029672/ENSMUSG00000046186/ENSMUSG00000037419/ENSMUSG00000021823/ENSMUSG00000009281/ENSMUSG00000038936
R-MMU-6798695	Neutrophil degranulation	119/1390	460/7605	1.92427e-05	0.00210815	ENSMUSG00000054889/ENSMUSG00000037095/ENSMUSG00000023830/ENSMUSG00000050335/ENSMUSG00000021091/ENSMUSG00000033059/ENSMUSG00000002944/ENSMUSG00000026656/ENSMUSG00000079049/ENSMUSG00000025351/ENSMUSG00000024349/ENSMUSG00000032231/ENSMUSG00000025579/ENSMUSG00000033684/ENSMUSG00000053063/ENSMUSG00000033400/ENSMUSG00000038642/ENSMUSG00000079477/ENSMUSG00000022868/ENSMUSG00000018774/ENSMUSG00000030786/…	Dsp/Lrg1/Igf2r/Lgals3/Serpina3n/Pygb/Cd36/Fcgr2b/Serpinb1c/Cd63/Tmem173/Anxa2/Gaa/Qsox1/Clec12a/Agl/Ctss/Rab7/Ahsg/Cd68/Itgam/Cfp/Clec4d/S100a8/Itgb2/Cd93/B4galt1/Mgst1/Atp11a/Serpinb6a/Mme/Rab3a/Ifi205/Ftl1/Olr1/Ndufc2/Ifi211/Serpina3m/Vapa/Fgr/Hmox2/H2-Q10/Tmbim1/Slc11a1/C5ar1/Hp/Ampd3/Fcgr3/Fgl2/Cxcr2/Cyb5r3/Psmd11/Huwe1/Tcirg1/Srp14/Cstb/Dok3/Cd44/Nit2/Cd53/S100a11/Rab5c/Ctsc/Bst1/Sdcbp/Cd47/…	109620/76905/16004/16854/20716/110078/12491/14130/380839/12512/72512/12306/14387/104009/232413/77559/13040/19349/11625/12514/16409/18636/17474/20201/16414/17064/14595/56615/50770/20719/17380/19339/226695/14325/108078/68197/381308/20717/30960/14191/15369/15007/69660/18173/12273/15439/11717/14131/14190/12765/109754/69077/59026/27060/20813/13014/27261/12505/52633/12508/20195/19345/13032/12182/53378/…	119	92	ENSMUSG00000037095/ENSMUSG00000050335/ENSMUSG00000021091/ENSMUSG00000002944/ENSMUSG00000026656/ENSMUSG00000079049/ENSMUSG00000025351/ENSMUSG00000024349/ENSMUSG00000032231/ENSMUSG00000033684/ENSMUSG00000038642/ENSMUSG00000079477/ENSMUSG00000022868/ENSMUSG00000018774/ENSMUSG00000030786/ENSMUSG00000001128/ENSMUSG00000030144/ENSMUSG00000056054/ENSMUSG00000000290/ENSMUSG00000028413/ENSMUSG00000008540/…	27	ENSMUSG00000054889/ENSMUSG00000023830/ENSMUSG00000033059/ENSMUSG00000025579/ENSMUSG00000053063/ENSMUSG00000033400/ENSMUSG00000027435/ENSMUSG00000031441/ENSMUSG00000027820/ENSMUSG00000031840/ENSMUSG00000025261/ENSMUSG00000028164/ENSMUSG00000073940/ENSMUSG00000019302/ENSMUSG00000019528/ENSMUSG00000017466/ENSMUSG00000046718/ENSMUSG00000031825/ENSMUSG00000018707/ENSMUSG00000047963/ENSMUSG00000026187/…
R-MMU-76002	Platelet activation, signaling and aggregation	68/1390	240/7605	6.98198e-05	0.00688424	ENSMUSG00000001131/ENSMUSG00000021091/ENSMUSG00000037206/ENSMUSG00000021922/ENSMUSG00000002944/ENSMUSG00000025351/ENSMUSG00000026202/ENSMUSG00000033684/ENSMUSG00000039109/ENSMUSG00000015143/ENSMUSG00000028583/ENSMUSG00000022868/ENSMUSG00000050965/ENSMUSG00000045038/ENSMUSG00000001930/ENSMUSG00000038811/ENSMUSG00000028108/ENSMUSG00000000149/ENSMUSG00000030111/ENSMUSG00000006522/ENSMUSG00000030342/…	Timp1/Serpina3n/Islr/Itih4/Cd36/Cd63/Tuba4a/Qsox1/F13a1/Actn1/Pdpn/Ahsg/Prkca/Prkce/Vwf/Gngt2/Ecm1/Gna12/A2m/Itih3/Cd9/Serpina3m/Gnb3/Clu/Gng5/Gng5-ps/Aplp2/Stxbp2/Syk/Igf1/Srgn/Gng4/Gnaq/Tagln2/Serpine1/Serping1/Prkcq/Fermt3/Gas6/Dgkb/Anxa5/Rhoa/Akt1/Cdc37l1/Plek/Itpr1/Pik3r6/Thbs1/Fcer1g/Selp/Fam3c/Rapgef3/Ptpn1/Prkch/Vav3/Cd109/Lamp2/Rasgrp2/Trpc3/Endod1/Pik3r1/Apoa1/Vcl/Tgfb2/Rarres2/Sccpdh/D…	21857/20716/26968/16427/12491/12512/22145/104009/74145/109711/14726/11625/18750/18754/22371/14710/13601/14673/232345/16426/12527/20717/14695/12759/14707/100043507/11804/20911/20963/16000/19073/14706/14682/21346/18787/12258/18761/108101/14456/217480/11747/11848/11651/67072/56193/16438/104709/21825/14127/20344/27999/223864/19246/18755/57257/235505/16784/19395/22065/71946/18708/11806/22330/21808/716…	68	40	ENSMUSG00000001131/ENSMUSG00000021091/ENSMUSG00000021922/ENSMUSG00000002944/ENSMUSG00000025351/ENSMUSG00000033684/ENSMUSG00000039109/ENSMUSG00000015143/ENSMUSG00000028583/ENSMUSG00000022868/ENSMUSG00000001930/ENSMUSG00000038811/ENSMUSG00000028108/ENSMUSG00000006522/ENSMUSG00000030342/ENSMUSG00000079012/ENSMUSG00000022037/ENSMUSG00000068523/ENSMUSG00000004626/ENSMUSG00000021457/ENSMUSG00000020077/…	27	ENSMUSG00000037206/ENSMUSG00000026202/ENSMUSG00000050965/ENSMUSG00000045038/ENSMUSG00000000149/ENSMUSG00000030111/ENSMUSG00000023439/ENSMUSG00000031996/ENSMUSG00000020053/ENSMUSG00000021303/ENSMUSG00000024639/ENSMUSG00000026778/ENSMUSG00000031451/ENSMUSG00000036095/ENSMUSG00000001729/ENSMUSG00000030102/ENSMUSG00000046207/ENSMUSG00000029672/ENSMUSG00000033721/ENSMUSG00000046186/ENSMUSG00000027716/…
R-MMU-5610785	GLI3 is processed to GLI3R by the proteasome	22/1390	54/7605	9.5131e-05	0.0085272	ENSMUSG00000021024/ENSMUSG00000036309/ENSMUSG00000096727/ENSMUSG00000005779/ENSMUSG00000060073/ENSMUSG00000027566/ENSMUSG00000005469/ENSMUSG00000020460/ENSMUSG00000022193/ENSMUSG00000068240/ENSMUSG00000017428/ENSMUSG00000005034/ENSMUSG00000005625/ENSMUSG00000068749/ENSMUSG00000021832/ENSMUSG00000030603/ENSMUSG00000030591/ENSMUSG00000014769/ENSMUSG00000028837/ENSMUSG00000024576/ENSMUSG00000021178/…	Psma6/Skp1a/Psmb9/Psmb4/Psma3/Psma7/Prkaca/Rps27a/Psmb5/Uba52/Psmd11/Prkacb/Psmd4/Psma5/Psmc6/Psmc4/Psmd8/Psmb1/Psmb2/Csnk1a1/Psmc1/Rbx1	26443/21402/16912/19172/19167/26444/18747/78294/19173/22186/69077/18749/19185/26442/67089/23996/57296/19170/26445/93687/19179/56438	22	19	ENSMUSG00000021024/ENSMUSG00000036309/ENSMUSG00000005779/ENSMUSG00000060073/ENSMUSG00000027566/ENSMUSG00000020460/ENSMUSG00000022193/ENSMUSG00000068240/ENSMUSG00000017428/ENSMUSG00000005625/ENSMUSG00000068749/ENSMUSG00000021832/ENSMUSG00000030603/ENSMUSG00000030591/ENSMUSG00000014769/ENSMUSG00000028837/ENSMUSG00000024576/ENSMUSG00000021178/ENSMUSG00000022400	3	ENSMUSG00000096727/ENSMUSG00000005469/ENSMUSG00000005034
R-MMU-8939902	Regulation of RUNX2 expression and activity	20/1390	48/7605	0.000135666	0.0111472	ENSMUSG00000021024/ENSMUSG00000036309/ENSMUSG00000096727/ENSMUSG00000005779/ENSMUSG00000060073/ENSMUSG00000027566/ENSMUSG00000020460/ENSMUSG00000022193/ENSMUSG00000068240/ENSMUSG00000017428/ENSMUSG00000005625/ENSMUSG00000068749/ENSMUSG00000021832/ENSMUSG00000030603/ENSMUSG00000030591/ENSMUSG00000014769/ENSMUSG00000028837/ENSMUSG00000021178/ENSMUSG00000022400/ENSMUSG00000039153	Psma6/Skp1a/Psmb9/Psmb4/Psma3/Psma7/Rps27a/Psmb5/Uba52/Psmd11/Psmd4/Psma5/Psmc6/Psmc4/Psmd8/Psmb1/Psmb2/Psmc1/Rbx1/Runx2	26443/21402/16912/19172/19167/26444/78294/19173/22186/69077/19185/26442/67089/23996/57296/19170/26445/19179/56438/12393	20	19	ENSMUSG00000021024/ENSMUSG00000036309/ENSMUSG00000005779/ENSMUSG00000060073/ENSMUSG00000027566/ENSMUSG00000020460/ENSMUSG00000022193/ENSMUSG00000068240/ENSMUSG00000017428/ENSMUSG00000005625/ENSMUSG00000068749/ENSMUSG00000021832/ENSMUSG00000030603/ENSMUSG00000030591/ENSMUSG00000014769/ENSMUSG00000028837/ENSMUSG00000021178/ENSMUSG00000022400/ENSMUSG00000039153	1	ENSMUSG00000096727
R-MMU-8878166	Transcriptional regulation by RUNX2	23/1390	59/7605	0.000148061	0.0112299	ENSMUSG00000021024/ENSMUSG00000036309/ENSMUSG00000096727/ENSMUSG00000005779/ENSMUSG00000060073/ENSMUSG00000027566/ENSMUSG00000020460/ENSMUSG00000022193/ENSMUSG00000068240/ENSMUSG00000017428/ENSMUSG00000020525/ENSMUSG00000005625/ENSMUSG00000068749/ENSMUSG00000021832/ENSMUSG00000030603/ENSMUSG00000030591/ENSMUSG00000014769/ENSMUSG00000028837/ENSMUSG00000021178/ENSMUSG00000070348/ENSMUSG00000022400/…	Psma6/Skp1a/Psmb9/Psmb4/Psma3/Psma7/Rps27a/Psmb5/Uba52/Psmd11/Ppm1d/Psmd4/Psma5/Psmc6/Psmc4/Psmd8/Psmb1/Psmb2/Psmc1/Ccnd1/Rbx1/Ccnb1/Runx2	26443/21402/16912/19172/19167/26444/78294/19173/22186/69077/53892/19185/26442/67089/23996/57296/19170/26445/19179/12443/56438/268697/12393	23	20	ENSMUSG00000021024/ENSMUSG00000036309/ENSMUSG00000005779/ENSMUSG00000060073/ENSMUSG00000027566/ENSMUSG00000020460/ENSMUSG00000022193/ENSMUSG00000068240/ENSMUSG00000017428/ENSMUSG00000020525/ENSMUSG00000005625/ENSMUSG00000068749/ENSMUSG00000021832/ENSMUSG00000030603/ENSMUSG00000030591/ENSMUSG00000014769/ENSMUSG00000028837/ENSMUSG00000021178/ENSMUSG00000022400/ENSMUSG00000039153	3	ENSMUSG00000096727/ENSMUSG00000070348/ENSMUSG00000041431
R-MMU-1234176	Oxygen-dependent proline hydroxylation of Hypoxia-inducible Factor Alpha	23/1390	60/7605	0.000199166	0.014027	ENSMUSG00000021024/ENSMUSG00000035105/ENSMUSG00000025239/ENSMUSG00000096727/ENSMUSG00000005779/ENSMUSG00000060073/ENSMUSG00000027566/ENSMUSG00000020460/ENSMUSG00000022193/ENSMUSG00000068240/ENSMUSG00000017428/ENSMUSG00000019927/ENSMUSG00000031987/ENSMUSG00000005625/ENSMUSG00000068749/ENSMUSG00000021832/ENSMUSG00000030603/ENSMUSG00000030591/ENSMUSG00000014769/ENSMUSG00000028837/ENSMUSG00000021178/…	Psma6/Egln3/Limd1/Psmb9/Psmb4/Psma3/Psma7/Rps27a/Psmb5/Uba52/Psmd11/Ube2d1/Egln1/Psmd4/Psma5/Psmc6/Psmc4/Psmd8/Psmb1/Psmb2/Psmc1/Rbx1/Ube2d3	26443/112407/29806/16912/19172/19167/26444/78294/19173/22186/69077/216080/112405/19185/26442/67089/23996/57296/19170/26445/19179/56438/66105	23	19	ENSMUSG00000021024/ENSMUSG00000025239/ENSMUSG00000005779/ENSMUSG00000060073/ENSMUSG00000027566/ENSMUSG00000020460/ENSMUSG00000022193/ENSMUSG00000068240/ENSMUSG00000017428/ENSMUSG00000005625/ENSMUSG00000068749/ENSMUSG00000021832/ENSMUSG00000030603/ENSMUSG00000030591/ENSMUSG00000014769/ENSMUSG00000028837/ENSMUSG00000021178/ENSMUSG00000022400/ENSMUSG00000078578	4	ENSMUSG00000035105/ENSMUSG00000096727/ENSMUSG00000019927/ENSMUSG00000031987
R-MMU-8854050	FBXL7 down-regulates AURKA during mitotic entry and in early mitosis	20/1390	50/7605	0.000263439	0.0154295	ENSMUSG00000021024/ENSMUSG00000036309/ENSMUSG00000096727/ENSMUSG00000005779/ENSMUSG00000060073/ENSMUSG00000027566/ENSMUSG00000020460/ENSMUSG00000022193/ENSMUSG00000068240/ENSMUSG00000017428/ENSMUSG00000005625/ENSMUSG00000068749/ENSMUSG00000021832/ENSMUSG00000030603/ENSMUSG00000030591/ENSMUSG00000014769/ENSMUSG00000028837/ENSMUSG00000021178/ENSMUSG00000022400/ENSMUSG00000043556	Psma6/Skp1a/Psmb9/Psmb4/Psma3/Psma7/Rps27a/Psmb5/Uba52/Psmd11/Psmd4/Psma5/Psmc6/Psmc4/Psmd8/Psmb1/Psmb2/Psmc1/Rbx1/Fbxl7	26443/21402/16912/19172/19167/26444/78294/19173/22186/69077/19185/26442/67089/23996/57296/19170/26445/19179/56438/448987	20	18	ENSMUSG00000021024/ENSMUSG00000036309/ENSMUSG00000005779/ENSMUSG00000060073/ENSMUSG00000027566/ENSMUSG00000020460/ENSMUSG00000022193/ENSMUSG00000068240/ENSMUSG00000017428/ENSMUSG00000005625/ENSMUSG00000068749/ENSMUSG00000021832/ENSMUSG00000030603/ENSMUSG00000030591/ENSMUSG00000014769/ENSMUSG00000028837/ENSMUSG00000021178/ENSMUSG00000022400	2	ENSMUSG00000096727/ENSMUSG00000043556
R-MMU-1474228	Degradation of the extracellular matrix	33/1390	100/7605	0.000275531	0.0154295	ENSMUSG00000031790/ENSMUSG00000001131/ENSMUSG00000043613/ENSMUSG00000028339/ENSMUSG00000043719/ENSMUSG00000038642/ENSMUSG00000029675/ENSMUSG00000028041/ENSMUSG00000021477/ENSMUSG00000030111/ENSMUSG00000024330/ENSMUSG00000000957/ENSMUSG00000005087/ENSMUSG00000026509/ENSMUSG00000024598/ENSMUSG00000030530/ENSMUSG00000029304/ENSMUSG00000001119/ENSMUSG00000025355/ENSMUSG00000006403/ENSMUSG00000054162/…	Mmp15/Timp1/Mmp3/Col15a1/Col6a6/Ctss/Eln/Adam15/Ctsl/A2m/Col11a2/Mmp14/Cd44/Capn2/Fbn2/Furin/Spp1/Col6a1/Mmp19/Adamts4/Spock3/Timp2/Col4a4/Lamc2/Hspg2/Mmp12/Lama3/Capns1/Ctsd/Adam8/Mmp2/Capn7/Col5a2	17388/21857/17392/12819/245026/13040/13717/11490/13039/232345/12815/17387/12505/12334/14119/18550/20750/12833/58223/240913/72902/21858/12829/16782/15530/17381/16774/12336/13033/11501/17390/12339/12832	33	21	ENSMUSG00000001131/ENSMUSG00000043613/ENSMUSG00000038642/ENSMUSG00000029675/ENSMUSG00000028041/ENSMUSG00000021477/ENSMUSG00000024330/ENSMUSG00000000957/ENSMUSG00000005087/ENSMUSG00000026509/ENSMUSG00000024598/ENSMUSG00000030530/ENSMUSG00000029304/ENSMUSG00000025355/ENSMUSG00000006403/ENSMUSG00000026479/ENSMUSG00000049723/ENSMUSG00000001794/ENSMUSG00000007891/ENSMUSG00000025473/ENSMUSG00000026042	12	ENSMUSG00000031790/ENSMUSG00000028339/ENSMUSG00000043719/ENSMUSG00000030111/ENSMUSG00000001119/ENSMUSG00000054162/ENSMUSG00000017466/ENSMUSG00000067158/ENSMUSG00000028763/ENSMUSG00000024421/ENSMUSG00000031740/ENSMUSG00000021893
R-MMU-1234174	Regulation of Hypoxia-inducible Factor (HIF) by oxygen	24/1390	65/7605	0.000284558	0.0154295	ENSMUSG00000021024/ENSMUSG00000036450/ENSMUSG00000035105/ENSMUSG00000025239/ENSMUSG00000096727/ENSMUSG00000005779/ENSMUSG00000060073/ENSMUSG00000027566/ENSMUSG00000020460/ENSMUSG00000022193/ENSMUSG00000068240/ENSMUSG00000017428/ENSMUSG00000019927/ENSMUSG00000031987/ENSMUSG00000005625/ENSMUSG00000068749/ENSMUSG00000021832/ENSMUSG00000030603/ENSMUSG00000030591/ENSMUSG00000014769/ENSMUSG00000028837/…	Psma6/Hif1an/Egln3/Limd1/Psmb9/Psmb4/Psma3/Psma7/Rps27a/Psmb5/Uba52/Psmd11/Ube2d1/Egln1/Psmd4/Psma5/Psmc6/Psmc4/Psmd8/Psmb1/Psmb2/Psmc1/Rbx1/Ube2d3	26443/319594/112407/29806/16912/19172/19167/26444/78294/19173/22186/69077/216080/112405/19185/26442/67089/23996/57296/19170/26445/19179/56438/66105	24	19	ENSMUSG00000021024/ENSMUSG00000025239/ENSMUSG00000005779/ENSMUSG00000060073/ENSMUSG00000027566/ENSMUSG00000020460/ENSMUSG00000022193/ENSMUSG00000068240/ENSMUSG00000017428/ENSMUSG00000005625/ENSMUSG00000068749/ENSMUSG00000021832/ENSMUSG00000030603/ENSMUSG00000030591/ENSMUSG00000014769/ENSMUSG00000028837/ENSMUSG00000021178/ENSMUSG00000022400/ENSMUSG00000078578	5	ENSMUSG00000036450/ENSMUSG00000035105/ENSMUSG00000096727/ENSMUSG00000019927/ENSMUSG00000031987
R-MMU-2262749	Cellular response to hypoxia	24/1390	65/7605	0.000284558	0.0154295	ENSMUSG00000021024/ENSMUSG00000036450/ENSMUSG00000035105/ENSMUSG00000025239/ENSMUSG00000096727/ENSMUSG00000005779/ENSMUSG00000060073/ENSMUSG00000027566/ENSMUSG00000020460/ENSMUSG00000022193/ENSMUSG00000068240/ENSMUSG00000017428/ENSMUSG00000019927/ENSMUSG00000031987/ENSMUSG00000005625/ENSMUSG00000068749/ENSMUSG00000021832/ENSMUSG00000030603/ENSMUSG00000030591/ENSMUSG00000014769/ENSMUSG00000028837/…	Psma6/Hif1an/Egln3/Limd1/Psmb9/Psmb4/Psma3/Psma7/Rps27a/Psmb5/Uba52/Psmd11/Ube2d1/Egln1/Psmd4/Psma5/Psmc6/Psmc4/Psmd8/Psmb1/Psmb2/Psmc1/Rbx1/Ube2d3	26443/319594/112407/29806/16912/19172/19167/26444/78294/19173/22186/69077/216080/112405/19185/26442/67089/23996/57296/19170/26445/19179/56438/66105	24	19	ENSMUSG00000021024/ENSMUSG00000025239/ENSMUSG00000005779/ENSMUSG00000060073/ENSMUSG00000027566/ENSMUSG00000020460/ENSMUSG00000022193/ENSMUSG00000068240/ENSMUSG00000017428/ENSMUSG00000005625/ENSMUSG00000068749/ENSMUSG00000021832/ENSMUSG00000030603/ENSMUSG00000030591/ENSMUSG00000014769/ENSMUSG00000028837/ENSMUSG00000021178/ENSMUSG00000022400/ENSMUSG00000078578	5	ENSMUSG00000036450/ENSMUSG00000035105/ENSMUSG00000096727/ENSMUSG00000019927/ENSMUSG00000031987
R-MMU-2173782	Binding and Uptake of Ligands by Scavenger Receptors	15/1390	33/7605	0.000297324	0.0154295	ENSMUSG00000008845/ENSMUSG00000002944/ENSMUSG00000025044/ENSMUSG00000050014/ENSMUSG00000026390/ENSMUSG00000022887/ENSMUSG00000031722/ENSMUSG00000069917/ENSMUSG00000069919/ENSMUSG00000073940/ENSMUSG00000057346/ENSMUSG00000040249/ENSMUSG00000067149/ENSMUSG00000032083/ENSMUSG00000020048	Cd163/Cd36/Msr1/Apol10b/Marco/Masp1/Hp/Hba-a2/Hba-a1/Hbb-bt/Apol9a/Lrp1/Jchain/Apoa1/Hsp90b1	93671/12491/20288/328561/17167/17174/15439/110257/15122/101488143/223672/16971/16069/11806/22027	15	11	ENSMUSG00000008845/ENSMUSG00000002944/ENSMUSG00000025044/ENSMUSG00000026390/ENSMUSG00000022887/ENSMUSG00000031722/ENSMUSG00000057346/ENSMUSG00000040249/ENSMUSG00000067149/ENSMUSG00000032083/ENSMUSG00000020048	4	ENSMUSG00000050014/ENSMUSG00000069917/ENSMUSG00000069919/ENSMUSG00000073940
R-MMU-983168	Antigen processing: Ubiquitination & Proteasome degradation	74/1390	283/7605	0.000524062	0.0258363	ENSMUSG00000053113/ENSMUSG00000066687/ENSMUSG00000021024/ENSMUSG00000038175/ENSMUSG00000028834/ENSMUSG00000020390/ENSMUSG00000052934/ENSMUSG00000047746/ENSMUSG00000036309/ENSMUSG00000031605/ENSMUSG00000096727/ENSMUSG00000022517/ENSMUSG00000005779/ENSMUSG00000060073/ENSMUSG00000021200/ENSMUSG00000032216/ENSMUSG00000027566/ENSMUSG00000067081/ENSMUSG00000038204/ENSMUSG00000020460/ENSMUSG00000022193/…	Socs3/Zbtb16/Psma6/Mylip/Trim63/Ube2b/Fbxo31/Fbxo40/Skp1a/Klhl2/Psmb9/Mgrn1/Psmb4/Psma3/Asb2/Nedd4/Psma7/Asb18/Asb10/Rps27a/Psmb5/Arel1/Uba52/Ubr1/Psmd11/Huwe1/Wsb1/Anapc11/Siah1a/Trim11/Lmo7/Trim36/Ube2d1/Herc1/Asb11/Klhl3/Ube3c/Psmd4/Ube2r2/Fbxw2/Asb15/Klhl5/Ube2g2/Trip12/Lonrf1/Ube2j2/Psma5/Fbxl15/Psmc6/Fbxo21/Psmc4/Dtx3l/Psmd8/Asb14/Pja2/Ube3b/Psmb1/Cul7/Rnf19b/Asb12/Fbxl4/Fbxl22/Psmb2/Psmc1/…	12702/235320/26443/218203/433766/22210/76454/207215/21402/77113/16912/17237/19172/19167/65256/17999/26444/208372/117590/78294/19173/68497/22186/22222/69077/59026/78889/66156/20437/94091/380928/28105/216080/235439/68854/100503085/100763/19185/67615/30050/78910/71778/22213/14897/244421/140499/26442/68431/67089/231670/23996/209200/57296/142687/224938/117146/19170/66515/75234/70392/269514/74165/26445…	74	39	ENSMUSG00000053113/ENSMUSG00000066687/ENSMUSG00000021024/ENSMUSG00000038175/ENSMUSG00000020390/ENSMUSG00000052934/ENSMUSG00000036309/ENSMUSG00000031605/ENSMUSG00000005779/ENSMUSG00000060073/ENSMUSG00000027566/ENSMUSG00000020460/ENSMUSG00000022193/ENSMUSG00000068240/ENSMUSG00000017428/ENSMUSG00000017677/ENSMUSG00000025135/ENSMUSG00000036840/ENSMUSG00000020455/ENSMUSG00000031382/ENSMUSG00000005625/…	35	ENSMUSG00000028834/ENSMUSG00000047746/ENSMUSG00000096727/ENSMUSG00000022517/ENSMUSG00000021200/ENSMUSG00000032216/ENSMUSG00000067081/ENSMUSG00000038204/ENSMUSG00000042350/ENSMUSG00000027272/ENSMUSG00000025261/ENSMUSG00000033060/ENSMUSG00000033949/ENSMUSG00000019927/ENSMUSG00000038664/ENSMUSG00000014164/ENSMUSG00000039000/ENSMUSG00000036241/ENSMUSG00000029685/ENSMUSG00000026219/ENSMUSG00000039633/…
R-MMU-69202	Cyclin E associated events during G1/S transition	23/1390	64/7605	0.000592347	0.0274618	ENSMUSG00000023067/ENSMUSG00000021024/ENSMUSG00000036309/ENSMUSG00000096727/ENSMUSG00000005779/ENSMUSG00000060073/ENSMUSG00000027566/ENSMUSG00000020460/ENSMUSG00000022193/ENSMUSG00000068240/ENSMUSG00000017428/ENSMUSG00000004056/ENSMUSG00000005625/ENSMUSG00000001729/ENSMUSG00000068749/ENSMUSG00000021832/ENSMUSG00000030603/ENSMUSG00000030591/ENSMUSG00000014769/ENSMUSG00000031016/ENSMUSG00000028837/…	Cdkn1a/Psma6/Skp1a/Psmb9/Psmb4/Psma3/Psma7/Rps27a/Psmb5/Uba52/Psmd11/Akt2/Psmd4/Akt1/Psma5/Psmc6/Psmc4/Psmd8/Psmb1/Wee1/Psmb2/Psmc1/Ccnd1	12575/26443/21402/16912/19172/19167/26444/78294/19173/22186/69077/11652/19185/11651/26442/67089/23996/57296/19170/22390/26445/19179/12443	23	18	ENSMUSG00000023067/ENSMUSG00000021024/ENSMUSG00000036309/ENSMUSG00000005779/ENSMUSG00000060073/ENSMUSG00000027566/ENSMUSG00000020460/ENSMUSG00000022193/ENSMUSG00000068240/ENSMUSG00000017428/ENSMUSG00000005625/ENSMUSG00000068749/ENSMUSG00000021832/ENSMUSG00000030603/ENSMUSG00000030591/ENSMUSG00000014769/ENSMUSG00000028837/ENSMUSG00000021178	5	ENSMUSG00000096727/ENSMUSG00000004056/ENSMUSG00000001729/ENSMUSG00000031016/ENSMUSG00000070348
R-MMU-69229	Ubiquitin-dependent degradation of Cyclin D1	18/1390	46/7605	0.000723162	0.0274618	ENSMUSG00000021024/ENSMUSG00000096727/ENSMUSG00000005779/ENSMUSG00000060073/ENSMUSG00000027566/ENSMUSG00000020460/ENSMUSG00000022193/ENSMUSG00000068240/ENSMUSG00000017428/ENSMUSG00000005625/ENSMUSG00000068749/ENSMUSG00000021832/ENSMUSG00000030603/ENSMUSG00000030591/ENSMUSG00000014769/ENSMUSG00000028837/ENSMUSG00000021178/ENSMUSG00000070348	Psma6/Psmb9/Psmb4/Psma3/Psma7/Rps27a/Psmb5/Uba52/Psmd11/Psmd4/Psma5/Psmc6/Psmc4/Psmd8/Psmb1/Psmb2/Psmc1/Ccnd1	26443/16912/19172/19167/26444/78294/19173/22186/69077/19185/26442/67089/23996/57296/19170/26445/19179/12443	18	16	ENSMUSG00000021024/ENSMUSG00000005779/ENSMUSG00000060073/ENSMUSG00000027566/ENSMUSG00000020460/ENSMUSG00000022193/ENSMUSG00000068240/ENSMUSG00000017428/ENSMUSG00000005625/ENSMUSG00000068749/ENSMUSG00000021832/ENSMUSG00000030603/ENSMUSG00000030591/ENSMUSG00000014769/ENSMUSG00000028837/ENSMUSG00000021178	2	ENSMUSG00000096727/ENSMUSG00000070348
R-MMU-75815	Ubiquitin-dependent degradation of Cyclin D	18/1390	46/7605	0.000723162	0.0274618	ENSMUSG00000021024/ENSMUSG00000096727/ENSMUSG00000005779/ENSMUSG00000060073/ENSMUSG00000027566/ENSMUSG00000020460/ENSMUSG00000022193/ENSMUSG00000068240/ENSMUSG00000017428/ENSMUSG00000005625/ENSMUSG00000068749/ENSMUSG00000021832/ENSMUSG00000030603/ENSMUSG00000030591/ENSMUSG00000014769/ENSMUSG00000028837/ENSMUSG00000021178/ENSMUSG00000070348	Psma6/Psmb9/Psmb4/Psma3/Psma7/Rps27a/Psmb5/Uba52/Psmd11/Psmd4/Psma5/Psmc6/Psmc4/Psmd8/Psmb1/Psmb2/Psmc1/Ccnd1	26443/16912/19172/19167/26444/78294/19173/22186/69077/19185/26442/67089/23996/57296/19170/26445/19179/12443	18	16	ENSMUSG00000021024/ENSMUSG00000005779/ENSMUSG00000060073/ENSMUSG00000027566/ENSMUSG00000020460/ENSMUSG00000022193/ENSMUSG00000068240/ENSMUSG00000017428/ENSMUSG00000005625/ENSMUSG00000068749/ENSMUSG00000021832/ENSMUSG00000030603/ENSMUSG00000030591/ENSMUSG00000014769/ENSMUSG00000028837/ENSMUSG00000021178	2	ENSMUSG00000096727/ENSMUSG00000070348
R-MMU-2168880	Scavenging of heme from plasma	10/1390	19/7605	0.000745778	0.0274618	ENSMUSG00000008845/ENSMUSG00000050014/ENSMUSG00000031722/ENSMUSG00000069917/ENSMUSG00000069919/ENSMUSG00000073940/ENSMUSG00000057346/ENSMUSG00000040249/ENSMUSG00000067149/ENSMUSG00000032083	Cd163/Apol10b/Hp/Hba-a2/Hba-a1/Hbb-bt/Apol9a/Lrp1/Jchain/Apoa1	93671/328561/15439/110257/15122/101488143/223672/16971/16069/11806	10	6	ENSMUSG00000008845/ENSMUSG00000031722/ENSMUSG00000057346/ENSMUSG00000040249/ENSMUSG00000067149/ENSMUSG00000032083	4	ENSMUSG00000050014/ENSMUSG00000069917/ENSMUSG00000069919/ENSMUSG00000073940
R-MMU-983169	Class I MHC mediated antigen processing & presentation	83/1390	328/7605	0.000747005	0.0274618	ENSMUSG00000053113/ENSMUSG00000066687/ENSMUSG00000002944/ENSMUSG00000021024/ENSMUSG00000038175/ENSMUSG00000028834/ENSMUSG00000020390/ENSMUSG00000052934/ENSMUSG00000020386/ENSMUSG00000047746/ENSMUSG00000026712/ENSMUSG00000036309/ENSMUSG00000031605/ENSMUSG00000096727/ENSMUSG00000022517/ENSMUSG00000005779/ENSMUSG00000060073/ENSMUSG00000021200/ENSMUSG00000032216/ENSMUSG00000027566/ENSMUSG00000067081/…	Socs3/Zbtb16/Cd36/Psma6/Mylip/Trim63/Ube2b/Fbxo31/Sar1b/Fbxo40/Mrc1/Skp1a/Klhl2/Psmb9/Mgrn1/Psmb4/Psma3/Asb2/Nedd4/Psma7/Asb18/Asb10/H2-Q10/Rps27a/Psmb5/Arel1/Uba52/Ubr1/Psmd11/Huwe1/Wsb1/Anapc11/Siah1a/Trim11/Lmo7/Trim36/Ube2d1/Herc1/Asb11/Klhl3/Ube3c/Psmd4/Ube2r2/Fbxw2/Asb15/Klhl5/Ube2g2/Trip12/Lonrf1/Hspa5/Ube2j2/Psma5/Fbxl15/Psmc6/Fbxo21/Psmc4/Dtx3l/Psmd8/H2-D1/Asb14/Pja2/Ube3b/Psmb1/Cul7/Rnf…	12702/235320/12491/26443/218203/433766/22210/76454/66397/207215/17533/21402/77113/16912/17237/19172/19167/65256/17999/26444/208372/117590/15007/78294/19173/68497/22186/22222/69077/59026/78889/66156/20437/94091/380928/28105/216080/235439/68854/100503085/100763/19185/67615/30050/78910/71778/22213/14897/244421/14828/140499/26442/68431/67089/231670/23996/209200/57296/14964/142687/224938/117146/19170/…	83	47	ENSMUSG00000053113/ENSMUSG00000066687/ENSMUSG00000002944/ENSMUSG00000021024/ENSMUSG00000038175/ENSMUSG00000020390/ENSMUSG00000052934/ENSMUSG00000020386/ENSMUSG00000026712/ENSMUSG00000036309/ENSMUSG00000031605/ENSMUSG00000005779/ENSMUSG00000060073/ENSMUSG00000027566/ENSMUSG00000067235/ENSMUSG00000020460/ENSMUSG00000022193/ENSMUSG00000068240/ENSMUSG00000017428/ENSMUSG00000017677/ENSMUSG00000025135/…	36	ENSMUSG00000028834/ENSMUSG00000047746/ENSMUSG00000096727/ENSMUSG00000022517/ENSMUSG00000021200/ENSMUSG00000032216/ENSMUSG00000067081/ENSMUSG00000038204/ENSMUSG00000042350/ENSMUSG00000027272/ENSMUSG00000025261/ENSMUSG00000033060/ENSMUSG00000033949/ENSMUSG00000019927/ENSMUSG00000038664/ENSMUSG00000014164/ENSMUSG00000039000/ENSMUSG00000036241/ENSMUSG00000029685/ENSMUSG00000026219/ENSMUSG00000039633/…
R-MMU-8852276	The role of GTSE1 in G2/M progression after G2 checkpoint	24/1390	69/7605	0.000782199	0.0274618	ENSMUSG00000023067/ENSMUSG00000021024/ENSMUSG00000026202/ENSMUSG00000043091/ENSMUSG00000001473/ENSMUSG00000096727/ENSMUSG00000005779/ENSMUSG00000060073/ENSMUSG00000027566/ENSMUSG00000020460/ENSMUSG00000022193/ENSMUSG00000068240/ENSMUSG00000017428/ENSMUSG00000058672/ENSMUSG00000005625/ENSMUSG00000030137/ENSMUSG00000068749/ENSMUSG00000021832/ENSMUSG00000030603/ENSMUSG00000030591/ENSMUSG00000014769/…	Cdkn1a/Psma6/Tuba4a/Tuba1c/Tubb6/Psmb9/Psmb4/Psma3/Psma7/Rps27a/Psmb5/Uba52/Psmd11/Tubb2a/Psmd4/Tuba8/Psma5/Psmc6/Psmc4/Psmd8/Psmb1/Psmb2/Psmc1/Ccnb1	12575/26443/22145/22146/67951/16912/19172/19167/26444/78294/19173/22186/69077/22151/19185/53857/26442/67089/23996/57296/19170/26445/19179/268697	24	20	ENSMUSG00000023067/ENSMUSG00000021024/ENSMUSG00000043091/ENSMUSG00000001473/ENSMUSG00000005779/ENSMUSG00000060073/ENSMUSG00000027566/ENSMUSG00000020460/ENSMUSG00000022193/ENSMUSG00000068240/ENSMUSG00000017428/ENSMUSG00000058672/ENSMUSG00000005625/ENSMUSG00000068749/ENSMUSG00000021832/ENSMUSG00000030603/ENSMUSG00000030591/ENSMUSG00000014769/ENSMUSG00000028837/ENSMUSG00000021178	4	ENSMUSG00000026202/ENSMUSG00000096727/ENSMUSG00000030137/ENSMUSG00000041431
R-MMU-5610787	Hedgehog 'off' state	30/1390	93/7605	0.000787444	0.0274618	ENSMUSG00000021024/ENSMUSG00000022840/ENSMUSG00000036309/ENSMUSG00000096727/ENSMUSG00000005779/ENSMUSG00000060073/ENSMUSG00000040836/ENSMUSG00000027566/ENSMUSG00000005469/ENSMUSG00000020460/ENSMUSG00000022193/ENSMUSG00000068240/ENSMUSG00000030323/ENSMUSG00000017428/ENSMUSG00000060798/ENSMUSG00000022220/ENSMUSG00000005034/ENSMUSG00000005625/ENSMUSG00000021466/ENSMUSG00000068749/ENSMUSG00000021832/…	Psma6/Adcy5/Skp1a/Psmb9/Psmb4/Psma3/Gpr161/Psma7/Prkaca/Rps27a/Psmb5/Uba52/Ift122/Psmd11/Intu/Adcy4/Prkacb/Psmd4/Ptch1/Psma5/Psmc6/Psmc4/Psmd8/Adcy1/Psmb1/Prkar1a/Psmb2/Csnk1a1/Psmc1/Rbx1	26443/224129/21402/16912/19172/19167/240888/26444/18747/78294/19173/22186/81896/69077/380614/104110/18749/19185/19206/26442/67089/23996/57296/432530/19170/19084/26445/93687/19179/56438	30	20	ENSMUSG00000021024/ENSMUSG00000036309/ENSMUSG00000005779/ENSMUSG00000060073/ENSMUSG00000027566/ENSMUSG00000020460/ENSMUSG00000022193/ENSMUSG00000068240/ENSMUSG00000017428/ENSMUSG00000022220/ENSMUSG00000005625/ENSMUSG00000068749/ENSMUSG00000021832/ENSMUSG00000030603/ENSMUSG00000030591/ENSMUSG00000014769/ENSMUSG00000028837/ENSMUSG00000024576/ENSMUSG00000021178/ENSMUSG00000022400	10	ENSMUSG00000022840/ENSMUSG00000096727/ENSMUSG00000040836/ENSMUSG00000005469/ENSMUSG00000030323/ENSMUSG00000060798/ENSMUSG00000005034/ENSMUSG00000021466/ENSMUSG00000020431/ENSMUSG00000020612
R-MMU-450408	AUF1 (hnRNP D0) binds and destabilizes mRNA	19/1390	50/7605	0.000795362	0.0274618	ENSMUSG00000021024/ENSMUSG00000096727/ENSMUSG00000005779/ENSMUSG00000060073/ENSMUSG00000027566/ENSMUSG00000020460/ENSMUSG00000022193/ENSMUSG00000068240/ENSMUSG00000017428/ENSMUSG00000005625/ENSMUSG00000004951/ENSMUSG00000068749/ENSMUSG00000021832/ENSMUSG00000030603/ENSMUSG00000030591/ENSMUSG00000014769/ENSMUSG00000028837/ENSMUSG00000021178/ENSMUSG00000090877	Psma6/Psmb9/Psmb4/Psma3/Psma7/Rps27a/Psmb5/Uba52/Psmd11/Psmd4/Hspb1/Psma5/Psmc6/Psmc4/Psmd8/Psmb1/Psmb2/Psmc1/Hspa1b	26443/16912/19172/19167/26444/78294/19173/22186/69077/19185/15507/26442/67089/23996/57296/19170/26445/19179/15511	19	18	ENSMUSG00000021024/ENSMUSG00000005779/ENSMUSG00000060073/ENSMUSG00000027566/ENSMUSG00000020460/ENSMUSG00000022193/ENSMUSG00000068240/ENSMUSG00000017428/ENSMUSG00000005625/ENSMUSG00000004951/ENSMUSG00000068749/ENSMUSG00000021832/ENSMUSG00000030603/ENSMUSG00000030591/ENSMUSG00000014769/ENSMUSG00000028837/ENSMUSG00000021178/ENSMUSG00000090877	1	ENSMUSG00000096727
R-MMU-381426	Regulation of Insulin-like Growth Factor (IGF) transport and uptake by Insulin-like Growth Factor Binding Proteins (IGFBPs)	34/1390	110/7605	0.000864041	0.0274618	ENSMUSG00000001131/ENSMUSG00000029309/ENSMUSG00000025509/ENSMUSG00000002900/ENSMUSG00000025647/ENSMUSG00000033684/ENSMUSG00000003617/ENSMUSG00000020325/ENSMUSG00000022868/ENSMUSG00000020427/ENSMUSG00000050014/ENSMUSG00000038239/ENSMUSG00000022261/ENSMUSG00000001870/ENSMUSG00000031996/ENSMUSG00000020053/ENSMUSG00000025130/ENSMUSG00000024736/ENSMUSG00000029304/ENSMUSG00000031451/ENSMUSG00000027447/…	Timp1/Sparcl1/Pnpla2/Lamb1/Shisa5/Qsox1/Cp/Fstl3/Ahsg/Igfbp3/Apol10b/Hrc/Sdc2/Ltbp1/Aplp2/Igf1/P4hb/Tmem132a/Spp1/Gas6/Cst3/Dnajc3/Il6/Igfbp4/Apol9a/C4b/Cdh2/Rcn1/Mmp2/Mgat4a/Chrdl1/Apoa1/Cyr61/Hsp90b1	21857/13602/66853/16777/66940/104009/12870/83554/11625/16009/328561/15464/15529/268977/11804/16000/18453/98170/20750/14456/13010/100037258/16193/16010/223672/12268/12558/19672/17390/269181/83453/11806/16007/22027	34	20	ENSMUSG00000001131/ENSMUSG00000025509/ENSMUSG00000025647/ENSMUSG00000033684/ENSMUSG00000003617/ENSMUSG00000020325/ENSMUSG00000022868/ENSMUSG00000020427/ENSMUSG00000025130/ENSMUSG00000029304/ENSMUSG00000027447/ENSMUSG00000022136/ENSMUSG00000025746/ENSMUSG00000017493/ENSMUSG00000057346/ENSMUSG00000073418/ENSMUSG00000026110/ENSMUSG00000032083/ENSMUSG00000028195/ENSMUSG00000020048	14	ENSMUSG00000029309/ENSMUSG00000002900/ENSMUSG00000050014/ENSMUSG00000038239/ENSMUSG00000022261/ENSMUSG00000001870/ENSMUSG00000031996/ENSMUSG00000020053/ENSMUSG00000024736/ENSMUSG00000031451/ENSMUSG00000024304/ENSMUSG00000005973/ENSMUSG00000031740/ENSMUSG00000031283
R-MMU-8957275	Post-translational protein phosphorylation	32/1390	102/7605	0.000915375	0.0274618	ENSMUSG00000001131/ENSMUSG00000029309/ENSMUSG00000025509/ENSMUSG00000002900/ENSMUSG00000025647/ENSMUSG00000033684/ENSMUSG00000003617/ENSMUSG00000020325/ENSMUSG00000022868/ENSMUSG00000020427/ENSMUSG00000050014/ENSMUSG00000038239/ENSMUSG00000022261/ENSMUSG00000001870/ENSMUSG00000031996/ENSMUSG00000025130/ENSMUSG00000024736/ENSMUSG00000029304/ENSMUSG00000031451/ENSMUSG00000027447/ENSMUSG00000022136/…	Timp1/Sparcl1/Pnpla2/Lamb1/Shisa5/Qsox1/Cp/Fstl3/Ahsg/Igfbp3/Apol10b/Hrc/Sdc2/Ltbp1/Aplp2/P4hb/Tmem132a/Spp1/Gas6/Cst3/Dnajc3/Il6/Igfbp4/Apol9a/C4b/Cdh2/Rcn1/Mgat4a/Chrdl1/Apoa1/Cyr61/Hsp90b1	21857/13602/66853/16777/66940/104009/12870/83554/11625/16009/328561/15464/15529/268977/11804/18453/98170/20750/14456/13010/100037258/16193/16010/223672/12268/12558/19672/269181/83453/11806/16007/22027	32	20	ENSMUSG00000001131/ENSMUSG00000025509/ENSMUSG00000025647/ENSMUSG00000033684/ENSMUSG00000003617/ENSMUSG00000020325/ENSMUSG00000022868/ENSMUSG00000020427/ENSMUSG00000025130/ENSMUSG00000029304/ENSMUSG00000027447/ENSMUSG00000022136/ENSMUSG00000025746/ENSMUSG00000017493/ENSMUSG00000057346/ENSMUSG00000073418/ENSMUSG00000026110/ENSMUSG00000032083/ENSMUSG00000028195/ENSMUSG00000020048	12	ENSMUSG00000029309/ENSMUSG00000002900/ENSMUSG00000050014/ENSMUSG00000038239/ENSMUSG00000022261/ENSMUSG00000001870/ENSMUSG00000031996/ENSMUSG00000024736/ENSMUSG00000031451/ENSMUSG00000024304/ENSMUSG00000005973/ENSMUSG00000031283
R-MMU-69656	Cyclin A:Cdk2-associated events at S phase entry	23/1390	66/7605	0.000969493	0.0274618	ENSMUSG00000023067/ENSMUSG00000021024/ENSMUSG00000036309/ENSMUSG00000096727/ENSMUSG00000005779/ENSMUSG00000060073/ENSMUSG00000027566/ENSMUSG00000020460/ENSMUSG00000022193/ENSMUSG00000068240/ENSMUSG00000017428/ENSMUSG00000004056/ENSMUSG00000005625/ENSMUSG00000001729/ENSMUSG00000068749/ENSMUSG00000021832/ENSMUSG00000030603/ENSMUSG00000030591/ENSMUSG00000014769/ENSMUSG00000031016/ENSMUSG00000028837/…	Cdkn1a/Psma6/Skp1a/Psmb9/Psmb4/Psma3/Psma7/Rps27a/Psmb5/Uba52/Psmd11/Akt2/Psmd4/Akt1/Psma5/Psmc6/Psmc4/Psmd8/Psmb1/Wee1/Psmb2/Psmc1/Ccnd1	12575/26443/21402/16912/19172/19167/26444/78294/19173/22186/69077/11652/19185/11651/26442/67089/23996/57296/19170/22390/26445/19179/12443	23	18	ENSMUSG00000023067/ENSMUSG00000021024/ENSMUSG00000036309/ENSMUSG00000005779/ENSMUSG00000060073/ENSMUSG00000027566/ENSMUSG00000020460/ENSMUSG00000022193/ENSMUSG00000068240/ENSMUSG00000017428/ENSMUSG00000005625/ENSMUSG00000068749/ENSMUSG00000021832/ENSMUSG00000030603/ENSMUSG00000030591/ENSMUSG00000014769/ENSMUSG00000028837/ENSMUSG00000021178	5	ENSMUSG00000096727/ENSMUSG00000004056/ENSMUSG00000001729/ENSMUSG00000031016/ENSMUSG00000070348
R-MMU-349425	Autodegradation of the E3 ubiquitin ligase COP1	18/1390	47/7605	0.000974812	0.0274618	ENSMUSG00000021024/ENSMUSG00000096727/ENSMUSG00000005779/ENSMUSG00000060073/ENSMUSG00000034218/ENSMUSG00000027566/ENSMUSG00000020460/ENSMUSG00000022193/ENSMUSG00000068240/ENSMUSG00000017428/ENSMUSG00000005625/ENSMUSG00000068749/ENSMUSG00000021832/ENSMUSG00000030603/ENSMUSG00000030591/ENSMUSG00000014769/ENSMUSG00000028837/ENSMUSG00000021178	Psma6/Psmb9/Psmb4/Psma3/Atm/Psma7/Rps27a/Psmb5/Uba52/Psmd11/Psmd4/Psma5/Psmc6/Psmc4/Psmd8/Psmb1/Psmb2/Psmc1	26443/16912/19172/19167/11920/26444/78294/19173/22186/69077/19185/26442/67089/23996/57296/19170/26445/19179	18	16	ENSMUSG00000021024/ENSMUSG00000005779/ENSMUSG00000060073/ENSMUSG00000027566/ENSMUSG00000020460/ENSMUSG00000022193/ENSMUSG00000068240/ENSMUSG00000017428/ENSMUSG00000005625/ENSMUSG00000068749/ENSMUSG00000021832/ENSMUSG00000030603/ENSMUSG00000030591/ENSMUSG00000014769/ENSMUSG00000028837/ENSMUSG00000021178	2	ENSMUSG00000096727/ENSMUSG00000034218
R-MMU-69601	Ubiquitin Mediated Degradation of Phosphorylated Cdc25A	18/1390	47/7605	0.000974812	0.0274618	ENSMUSG00000021024/ENSMUSG00000096727/ENSMUSG00000005779/ENSMUSG00000060073/ENSMUSG00000027566/ENSMUSG00000020460/ENSMUSG00000022193/ENSMUSG00000029521/ENSMUSG00000068240/ENSMUSG00000017428/ENSMUSG00000005625/ENSMUSG00000068749/ENSMUSG00000021832/ENSMUSG00000030603/ENSMUSG00000030591/ENSMUSG00000014769/ENSMUSG00000028837/ENSMUSG00000021178	Psma6/Psmb9/Psmb4/Psma3/Psma7/Rps27a/Psmb5/Chek2/Uba52/Psmd11/Psmd4/Psma5/Psmc6/Psmc4/Psmd8/Psmb1/Psmb2/Psmc1	26443/16912/19172/19167/26444/78294/19173/50883/22186/69077/19185/26442/67089/23996/57296/19170/26445/19179	18	16	ENSMUSG00000021024/ENSMUSG00000005779/ENSMUSG00000060073/ENSMUSG00000027566/ENSMUSG00000020460/ENSMUSG00000022193/ENSMUSG00000068240/ENSMUSG00000017428/ENSMUSG00000005625/ENSMUSG00000068749/ENSMUSG00000021832/ENSMUSG00000030603/ENSMUSG00000030591/ENSMUSG00000014769/ENSMUSG00000028837/ENSMUSG00000021178	2	ENSMUSG00000096727/ENSMUSG00000029521
R-MMU-69610	p53-Independent DNA Damage Response	18/1390	47/7605	0.000974812	0.0274618	ENSMUSG00000021024/ENSMUSG00000096727/ENSMUSG00000005779/ENSMUSG00000060073/ENSMUSG00000027566/ENSMUSG00000020460/ENSMUSG00000022193/ENSMUSG00000029521/ENSMUSG00000068240/ENSMUSG00000017428/ENSMUSG00000005625/ENSMUSG00000068749/ENSMUSG00000021832/ENSMUSG00000030603/ENSMUSG00000030591/ENSMUSG00000014769/ENSMUSG00000028837/ENSMUSG00000021178	Psma6/Psmb9/Psmb4/Psma3/Psma7/Rps27a/Psmb5/Chek2/Uba52/Psmd11/Psmd4/Psma5/Psmc6/Psmc4/Psmd8/Psmb1/Psmb2/Psmc1	26443/16912/19172/19167/26444/78294/19173/50883/22186/69077/19185/26442/67089/23996/57296/19170/26445/19179	18	16	ENSMUSG00000021024/ENSMUSG00000005779/ENSMUSG00000060073/ENSMUSG00000027566/ENSMUSG00000020460/ENSMUSG00000022193/ENSMUSG00000068240/ENSMUSG00000017428/ENSMUSG00000005625/ENSMUSG00000068749/ENSMUSG00000021832/ENSMUSG00000030603/ENSMUSG00000030591/ENSMUSG00000014769/ENSMUSG00000028837/ENSMUSG00000021178	2	ENSMUSG00000096727/ENSMUSG00000029521
R-MMU-69613	p53-Independent G1/S DNA damage checkpoint	18/1390	47/7605	0.000974812	0.0274618	ENSMUSG00000021024/ENSMUSG00000096727/ENSMUSG00000005779/ENSMUSG00000060073/ENSMUSG00000027566/ENSMUSG00000020460/ENSMUSG00000022193/ENSMUSG00000029521/ENSMUSG00000068240/ENSMUSG00000017428/ENSMUSG00000005625/ENSMUSG00000068749/ENSMUSG00000021832/ENSMUSG00000030603/ENSMUSG00000030591/ENSMUSG00000014769/ENSMUSG00000028837/ENSMUSG00000021178	Psma6/Psmb9/Psmb4/Psma3/Psma7/Rps27a/Psmb5/Chek2/Uba52/Psmd11/Psmd4/Psma5/Psmc6/Psmc4/Psmd8/Psmb1/Psmb2/Psmc1	26443/16912/19172/19167/26444/78294/19173/50883/22186/69077/19185/26442/67089/23996/57296/19170/26445/19179	18	16	ENSMUSG00000021024/ENSMUSG00000005779/ENSMUSG00000060073/ENSMUSG00000027566/ENSMUSG00000020460/ENSMUSG00000022193/ENSMUSG00000068240/ENSMUSG00000017428/ENSMUSG00000005625/ENSMUSG00000068749/ENSMUSG00000021832/ENSMUSG00000030603/ENSMUSG00000030591/ENSMUSG00000014769/ENSMUSG00000028837/ENSMUSG00000021178	2	ENSMUSG00000096727/ENSMUSG00000029521
R-MMU-69541	Stabilization of p53	19/1390	51/7605	0.00105388	0.0282518	ENSMUSG00000021024/ENSMUSG00000096727/ENSMUSG00000005779/ENSMUSG00000060073/ENSMUSG00000034218/ENSMUSG00000027566/ENSMUSG00000020460/ENSMUSG00000022193/ENSMUSG00000029521/ENSMUSG00000068240/ENSMUSG00000017428/ENSMUSG00000005625/ENSMUSG00000068749/ENSMUSG00000021832/ENSMUSG00000030603/ENSMUSG00000030591/ENSMUSG00000014769/ENSMUSG00000028837/ENSMUSG00000021178	Psma6/Psmb9/Psmb4/Psma3/Atm/Psma7/Rps27a/Psmb5/Chek2/Uba52/Psmd11/Psmd4/Psma5/Psmc6/Psmc4/Psmd8/Psmb1/Psmb2/Psmc1	26443/16912/19172/19167/11920/26444/78294/19173/50883/22186/69077/19185/26442/67089/23996/57296/19170/26445/19179	19	16	ENSMUSG00000021024/ENSMUSG00000005779/ENSMUSG00000060073/ENSMUSG00000027566/ENSMUSG00000020460/ENSMUSG00000022193/ENSMUSG00000068240/ENSMUSG00000017428/ENSMUSG00000005625/ENSMUSG00000068749/ENSMUSG00000021832/ENSMUSG00000030603/ENSMUSG00000030591/ENSMUSG00000014769/ENSMUSG00000028837/ENSMUSG00000021178	3	ENSMUSG00000096727/ENSMUSG00000034218/ENSMUSG00000029521
R-MMU-446652	Interleukin-1 family signaling	32/1390	103/7605	0.00110017	0.0282518	ENSMUSG00000004040/ENSMUSG00000021024/ENSMUSG00000026981/ENSMUSG00000026072/ENSMUSG00000020623/ENSMUSG00000020115/ENSMUSG00000020227/ENSMUSG00000036309/ENSMUSG00000096727/ENSMUSG00000005779/ENSMUSG00000060073/ENSMUSG00000015837/ENSMUSG00000027566/ENSMUSG00000024235/ENSMUSG00000020460/ENSMUSG00000022193/ENSMUSG00000026068/ENSMUSG00000068240/ENSMUSG00000017428/ENSMUSG00000026073/ENSMUSG00000032508/…	Stat3/Psma6/Il1rn/Il1r1/Map2k6/Tbk1/Irak3/Skp1a/Psmb9/Psmb4/Psma3/Sqstm1/Psma7/Map3k8/Rps27a/Psmb5/Il18rap/Uba52/Psmd11/Il1r2/Myd88/Il18r1/Psmd4/Ikbkb/Psma5/Psmc6/Psmc4/Psmd8/Psmb1/Psmb2/Psmc1/Rbx1	20848/26443/16181/16177/26399/56480/73914/21402/16912/19172/19167/18412/26444/26410/78294/19173/16174/22186/69077/16178/17874/16182/19185/16150/26442/67089/23996/57296/19170/26445/19179/56438	32	30	ENSMUSG00000004040/ENSMUSG00000021024/ENSMUSG00000026981/ENSMUSG00000026072/ENSMUSG00000020115/ENSMUSG00000020227/ENSMUSG00000036309/ENSMUSG00000005779/ENSMUSG00000060073/ENSMUSG00000015837/ENSMUSG00000027566/ENSMUSG00000024235/ENSMUSG00000020460/ENSMUSG00000022193/ENSMUSG00000026068/ENSMUSG00000068240/ENSMUSG00000017428/ENSMUSG00000026073/ENSMUSG00000032508/ENSMUSG00000026070/ENSMUSG00000005625/…	2	ENSMUSG00000020623/ENSMUSG00000096727
R-MMU-187577	SCF(Skp2)-mediated degradation of p27/p21	20/1390	55/7605	0.00111747	0.0282518	ENSMUSG00000023067/ENSMUSG00000021024/ENSMUSG00000036309/ENSMUSG00000096727/ENSMUSG00000005779/ENSMUSG00000060073/ENSMUSG00000027566/ENSMUSG00000020460/ENSMUSG00000022193/ENSMUSG00000068240/ENSMUSG00000017428/ENSMUSG00000005625/ENSMUSG00000068749/ENSMUSG00000021832/ENSMUSG00000030603/ENSMUSG00000030591/ENSMUSG00000014769/ENSMUSG00000028837/ENSMUSG00000021178/ENSMUSG00000070348	Cdkn1a/Psma6/Skp1a/Psmb9/Psmb4/Psma3/Psma7/Rps27a/Psmb5/Uba52/Psmd11/Psmd4/Psma5/Psmc6/Psmc4/Psmd8/Psmb1/Psmb2/Psmc1/Ccnd1	12575/26443/21402/16912/19172/19167/26444/78294/19173/22186/69077/19185/26442/67089/23996/57296/19170/26445/19179/12443	20	18	ENSMUSG00000023067/ENSMUSG00000021024/ENSMUSG00000036309/ENSMUSG00000005779/ENSMUSG00000060073/ENSMUSG00000027566/ENSMUSG00000020460/ENSMUSG00000022193/ENSMUSG00000068240/ENSMUSG00000017428/ENSMUSG00000005625/ENSMUSG00000068749/ENSMUSG00000021832/ENSMUSG00000030603/ENSMUSG00000030591/ENSMUSG00000014769/ENSMUSG00000028837/ENSMUSG00000021178	2	ENSMUSG00000096727/ENSMUSG00000070348
R-MMU-5358346	Hedgehog ligand biogenesis	20/1390	55/7605	0.00111747	0.0282518	ENSMUSG00000021024/ENSMUSG00000096727/ENSMUSG00000005779/ENSMUSG00000060073/ENSMUSG00000027566/ENSMUSG00000020460/ENSMUSG00000018442/ENSMUSG00000022193/ENSMUSG00000068240/ENSMUSG00000017428/ENSMUSG00000025130/ENSMUSG00000005625/ENSMUSG00000068749/ENSMUSG00000021832/ENSMUSG00000030603/ENSMUSG00000030591/ENSMUSG00000014769/ENSMUSG00000024807/ENSMUSG00000028837/ENSMUSG00000021178	Psma6/Psmb9/Psmb4/Psma3/Psma7/Rps27a/Derl2/Psmb5/Uba52/Psmd11/P4hb/Psmd4/Psma5/Psmc6/Psmc4/Psmd8/Psmb1/Syvn1/Psmb2/Psmc1	26443/16912/19172/19167/26444/78294/116891/19173/22186/69077/18453/19185/26442/67089/23996/57296/19170/74126/26445/19179	20	19	ENSMUSG00000021024/ENSMUSG00000005779/ENSMUSG00000060073/ENSMUSG00000027566/ENSMUSG00000020460/ENSMUSG00000018442/ENSMUSG00000022193/ENSMUSG00000068240/ENSMUSG00000017428/ENSMUSG00000025130/ENSMUSG00000005625/ENSMUSG00000068749/ENSMUSG00000021832/ENSMUSG00000030603/ENSMUSG00000030591/ENSMUSG00000014769/ENSMUSG00000024807/ENSMUSG00000028837/ENSMUSG00000021178	1	ENSMUSG00000096727
R-MMU-163210	Formation of ATP by chemiosmotic coupling	9/1390	17/7605	0.00131135	0.0315363	ENSMUSG00000038717/ENSMUSG00000016252/ENSMUSG00000000563/ENSMUSG00000018770/ENSMUSG00000064357/ENSMUSG00000022956/ENSMUSG00000034566/ENSMUSG00000022890/ENSMUSG00000038690	Atp5l/Atp5e/Atp5f1/Atp5g3/ATP6/Atp5o/Atp5h/Atp5j/Atp5j2	27425/67126/11950/228033/17705/28080/71679/11957/57423	9	9	ENSMUSG00000038717/ENSMUSG00000016252/ENSMUSG00000000563/ENSMUSG00000018770/ENSMUSG00000064357/ENSMUSG00000022956/ENSMUSG00000034566/ENSMUSG00000022890/ENSMUSG00000038690	0
R-MMU-8949613	Cristae formation	9/1390	17/7605	0.00131135	0.0315363	ENSMUSG00000038717/ENSMUSG00000016252/ENSMUSG00000000563/ENSMUSG00000018770/ENSMUSG00000064357/ENSMUSG00000022956/ENSMUSG00000034566/ENSMUSG00000022890/ENSMUSG00000038690	Atp5l/Atp5e/Atp5f1/Atp5g3/ATP6/Atp5o/Atp5h/Atp5j/Atp5j2	27425/67126/11950/228033/17705/28080/71679/11957/57423	9	9	ENSMUSG00000038717/ENSMUSG00000016252/ENSMUSG00000000563/ENSMUSG00000018770/ENSMUSG00000064357/ENSMUSG00000022956/ENSMUSG00000034566/ENSMUSG00000022890/ENSMUSG00000038690	0
R-MMU-5610780	Degradation of GLI1 by the proteasome	19/1390	52/7605	0.00138089	0.0324181	ENSMUSG00000021024/ENSMUSG00000036309/ENSMUSG00000096727/ENSMUSG00000005779/ENSMUSG00000060073/ENSMUSG00000027566/ENSMUSG00000020460/ENSMUSG00000022193/ENSMUSG00000068240/ENSMUSG00000017428/ENSMUSG00000005625/ENSMUSG00000068749/ENSMUSG00000021832/ENSMUSG00000030603/ENSMUSG00000030591/ENSMUSG00000014769/ENSMUSG00000028837/ENSMUSG00000021178/ENSMUSG00000022400	Psma6/Skp1a/Psmb9/Psmb4/Psma3/Psma7/Rps27a/Psmb5/Uba52/Psmd11/Psmd4/Psma5/Psmc6/Psmc4/Psmd8/Psmb1/Psmb2/Psmc1/Rbx1	26443/21402/16912/19172/19167/26444/78294/19173/22186/69077/19185/26442/67089/23996/57296/19170/26445/19179/56438	19	18	ENSMUSG00000021024/ENSMUSG00000036309/ENSMUSG00000005779/ENSMUSG00000060073/ENSMUSG00000027566/ENSMUSG00000020460/ENSMUSG00000022193/ENSMUSG00000068240/ENSMUSG00000017428/ENSMUSG00000005625/ENSMUSG00000068749/ENSMUSG00000021832/ENSMUSG00000030603/ENSMUSG00000030591/ENSMUSG00000014769/ENSMUSG00000028837/ENSMUSG00000021178/ENSMUSG00000022400	1	ENSMUSG00000096727
R-MMU-8948751	Regulation of PTEN stability and activity	21/1390	60/7605	0.0014911	0.0341914	ENSMUSG00000021024/ENSMUSG00000056900/ENSMUSG00000096727/ENSMUSG00000005779/ENSMUSG00000060073/ENSMUSG00000032216/ENSMUSG00000027566/ENSMUSG00000020460/ENSMUSG00000022193/ENSMUSG00000068240/ENSMUSG00000017428/ENSMUSG00000004056/ENSMUSG00000005625/ENSMUSG00000001729/ENSMUSG00000068749/ENSMUSG00000021832/ENSMUSG00000030603/ENSMUSG00000030591/ENSMUSG00000014769/ENSMUSG00000028837/ENSMUSG00000021178	Psma6/Usp13/Psmb9/Psmb4/Psma3/Nedd4/Psma7/Rps27a/Psmb5/Uba52/Psmd11/Akt2/Psmd4/Akt1/Psma5/Psmc6/Psmc4/Psmd8/Psmb1/Psmb2/Psmc1	26443/72607/16912/19172/19167/17999/26444/78294/19173/22186/69077/11652/19185/11651/26442/67089/23996/57296/19170/26445/19179	21	16	ENSMUSG00000021024/ENSMUSG00000005779/ENSMUSG00000060073/ENSMUSG00000027566/ENSMUSG00000020460/ENSMUSG00000022193/ENSMUSG00000068240/ENSMUSG00000017428/ENSMUSG00000005625/ENSMUSG00000068749/ENSMUSG00000021832/ENSMUSG00000030603/ENSMUSG00000030591/ENSMUSG00000014769/ENSMUSG00000028837/ENSMUSG00000021178	5	ENSMUSG00000056900/ENSMUSG00000096727/ENSMUSG00000032216/ENSMUSG00000004056/ENSMUSG00000001729
R-MMU-450531	Regulation of mRNA stability by proteins that bind AU-rich elements	25/1390	76/7605	0.00153602	0.0344208	ENSMUSG00000021024/ENSMUSG00000050965/ENSMUSG00000096727/ENSMUSG00000005779/ENSMUSG00000060073/ENSMUSG00000027566/ENSMUSG00000020460/ENSMUSG00000022193/ENSMUSG00000068240/ENSMUSG00000017428/ENSMUSG00000005625/ENSMUSG00000004951/ENSMUSG00000001729/ENSMUSG00000068749/ENSMUSG00000024472/ENSMUSG00000021832/ENSMUSG00000030603/ENSMUSG00000030591/ENSMUSG00000014769/ENSMUSG00000018326/ENSMUSG00000028837/…	Psma6/Prkca/Psmb9/Psmb4/Psma3/Psma7/Rps27a/Psmb5/Uba52/Psmd11/Psmd4/Hspb1/Akt1/Psma5/Dcp2/Psmc6/Psmc4/Psmd8/Psmb1/Ywhab/Psmb2/Exosc4/Psmc1/Hspa1b/Elavl1	26443/18750/16912/19172/19167/26444/78294/19173/22186/69077/19185/15507/11651/26442/70640/67089/23996/57296/19170/54401/26445/109075/19179/15511/15568	25	21	ENSMUSG00000021024/ENSMUSG00000005779/ENSMUSG00000060073/ENSMUSG00000027566/ENSMUSG00000020460/ENSMUSG00000022193/ENSMUSG00000068240/ENSMUSG00000017428/ENSMUSG00000005625/ENSMUSG00000004951/ENSMUSG00000068749/ENSMUSG00000021832/ENSMUSG00000030603/ENSMUSG00000030591/ENSMUSG00000014769/ENSMUSG00000018326/ENSMUSG00000028837/ENSMUSG00000034259/ENSMUSG00000021178/ENSMUSG00000090877/ENSMUSG00000040028	4	ENSMUSG00000050965/ENSMUSG00000096727/ENSMUSG00000001729/ENSMUSG00000024472
R-MMU-1266738	Developmental Biology	86/1390	351/7605	0.00172881	0.0378802	ENSMUSG00000054889/ENSMUSG00000062960/ENSMUSG00000030513/ENSMUSG00000030123/ENSMUSG00000003934/ENSMUSG00000049382/ENSMUSG00000039115/ENSMUSG00000026202/ENSMUSG00000031714/ENSMUSG00000043719/ENSMUSG00000043091/ENSMUSG00000034220/ENSMUSG00000032826/ENSMUSG00000029622/ENSMUSG00000024924/ENSMUSG00000067242/ENSMUSG00000001473/ENSMUSG00000000555/ENSMUSG00000030557/ENSMUSG00000050965/ENSMUSG00000021061/…	Dsp/Kdr/Pcsk6/Plxnd1/Efnb3/Krt8/Itga9/Tuba4a/Gab1/Col6a6/Tuba1c/Gpc1/Ank2/Arpc1b/Vldlr/Lgi1/Tubb6/Itga5/Mef2a/Prkca/Sptb/Dag1/Nrp1/Sdc2/Plxnb1/Ctnnb1/Pkp4/Tcf4/Mef2c/Sptbn1/Rps27a/Ephb1/Drap1/Uba52/Akt2/Trem2/Krt18/Siah1a/Ephb3/Epha4/Arpc3/St8sia4/Tubb2a/Sema7a/Furin/Prkcq/Sdcbp/Gfra3/Efnb2/Rhoa/Col6a1/Smad2/Cxcl12/Akt1/Limk1/Tuba8/Smad3/Abl1/Sh3kbp1/Krt19/Rxra/Nrtn/Col4a4/Sema4d/Arpc5/Pdlim7/Evp…	109620/16542/18553/67784/13643/16691/104099/22145/14388/245026/22146/14733/109676/11867/22359/56839/67951/16402/17258/18750/20741/13138/18186/15529/235611/12387/227937/21413/17260/20742/78294/270190/66556/22186/11652/83433/16668/20437/13845/13838/56378/20452/22151/20361/18550/18761/53378/14587/13642/11848/12833/17126/20315/11651/16885/53857/17127/11350/58194/16669/20181/18188/12829/20354/67771/67…	86	33	ENSMUSG00000049382/ENSMUSG00000043091/ENSMUSG00000029622/ENSMUSG00000001473/ENSMUSG00000000555/ENSMUSG00000026991/ENSMUSG00000020460/ENSMUSG00000024914/ENSMUSG00000068240/ENSMUSG00000023992/ENSMUSG00000023043/ENSMUSG00000036840/ENSMUSG00000029465/ENSMUSG00000058672/ENSMUSG00000038264/ENSMUSG00000030530/ENSMUSG00000028249/ENSMUSG00000007815/ENSMUSG00000029674/ENSMUSG00000020911/ENSMUSG00000039481/…	53	ENSMUSG00000054889/ENSMUSG00000062960/ENSMUSG00000030513/ENSMUSG00000030123/ENSMUSG00000003934/ENSMUSG00000039115/ENSMUSG00000026202/ENSMUSG00000031714/ENSMUSG00000043719/ENSMUSG00000034220/ENSMUSG00000032826/ENSMUSG00000024924/ENSMUSG00000067242/ENSMUSG00000030557/ENSMUSG00000050965/ENSMUSG00000021061/ENSMUSG00000039952/ENSMUSG00000025810/ENSMUSG00000022261/ENSMUSG00000053646/ENSMUSG00000006932/…
R-MMU-210991	Basigin interactions	10/1390	21/7605	0.0019975	0.042816	ENSMUSG00000010095/ENSMUSG00000027111/ENSMUSG00000032412/ENSMUSG00000027737/ENSMUSG00000007655/ENSMUSG00000031904/ENSMUSG00000001507/ENSMUSG00000041329/ENSMUSG00000025161/ENSMUSG00000032902	Slc3a2/Itga6/Atp1b3/Slc7a11/Cav1/Slc7a6/Itga3/Atp1b2/Slc16a3/Slc16a1	17254/16403/11933/26570/12389/330836/16400/11932/80879/20501	10	6	ENSMUSG00000010095/ENSMUSG00000032412/ENSMUSG00000027737/ENSMUSG00000031904/ENSMUSG00000001507/ENSMUSG00000025161	4	ENSMUSG00000027111/ENSMUSG00000007655/ENSMUSG00000041329/ENSMUSG00000032902
R-MMU-350562	Regulation of ornithine decarboxylase (ODC)	17/1390	46/7605	0.00210861	0.0440012	ENSMUSG00000021024/ENSMUSG00000096727/ENSMUSG00000005779/ENSMUSG00000060073/ENSMUSG00000035242/ENSMUSG00000027566/ENSMUSG00000022193/ENSMUSG00000017428/ENSMUSG00000005625/ENSMUSG00000040652/ENSMUSG00000068749/ENSMUSG00000021832/ENSMUSG00000030603/ENSMUSG00000030591/ENSMUSG00000014769/ENSMUSG00000028837/ENSMUSG00000021178	Psma6/Psmb9/Psmb4/Psma3/Oaz1/Psma7/Psmb5/Psmd11/Psmd4/Oaz2/Psma5/Psmc6/Psmc4/Psmd8/Psmb1/Psmb2/Psmc1	26443/16912/19172/19167/18245/26444/19173/69077/19185/18247/26442/67089/23996/57296/19170/26445/19179	17	15	ENSMUSG00000021024/ENSMUSG00000005779/ENSMUSG00000060073/ENSMUSG00000035242/ENSMUSG00000027566/ENSMUSG00000022193/ENSMUSG00000017428/ENSMUSG00000005625/ENSMUSG00000068749/ENSMUSG00000021832/ENSMUSG00000030603/ENSMUSG00000030591/ENSMUSG00000014769/ENSMUSG00000028837/ENSMUSG00000021178	2	ENSMUSG00000096727/ENSMUSG00000040652
R-MMU-9020702	Interleukin-1 signaling	28/1390	90/7605	0.00214205	0.0440012	ENSMUSG00000021024/ENSMUSG00000026981/ENSMUSG00000026072/ENSMUSG00000020623/ENSMUSG00000020227/ENSMUSG00000036309/ENSMUSG00000096727/ENSMUSG00000005779/ENSMUSG00000060073/ENSMUSG00000015837/ENSMUSG00000027566/ENSMUSG00000024235/ENSMUSG00000020460/ENSMUSG00000022193/ENSMUSG00000068240/ENSMUSG00000017428/ENSMUSG00000026073/ENSMUSG00000032508/ENSMUSG00000005625/ENSMUSG00000031537/ENSMUSG00000068749/…	Psma6/Il1rn/Il1r1/Map2k6/Irak3/Skp1a/Psmb9/Psmb4/Psma3/Sqstm1/Psma7/Map3k8/Rps27a/Psmb5/Uba52/Psmd11/Il1r2/Myd88/Psmd4/Ikbkb/Psma5/Psmc6/Psmc4/Psmd8/Psmb1/Psmb2/Psmc1/Rbx1	26443/16181/16177/26399/73914/21402/16912/19172/19167/18412/26444/26410/78294/19173/22186/69077/16178/17874/19185/16150/26442/67089/23996/57296/19170/26445/19179/56438	28	26	ENSMUSG00000021024/ENSMUSG00000026981/ENSMUSG00000026072/ENSMUSG00000020227/ENSMUSG00000036309/ENSMUSG00000005779/ENSMUSG00000060073/ENSMUSG00000015837/ENSMUSG00000027566/ENSMUSG00000024235/ENSMUSG00000020460/ENSMUSG00000022193/ENSMUSG00000068240/ENSMUSG00000017428/ENSMUSG00000026073/ENSMUSG00000032508/ENSMUSG00000005625/ENSMUSG00000031537/ENSMUSG00000068749/ENSMUSG00000021832/ENSMUSG00000030603/…	2	ENSMUSG00000020623/ENSMUSG00000096727
R-MMU-174113	SCF-beta-TrCP mediated degradation of Emi1	18/1390	50/7605	0.00221889	0.0446475	ENSMUSG00000021024/ENSMUSG00000036309/ENSMUSG00000096727/ENSMUSG00000005779/ENSMUSG00000060073/ENSMUSG00000027566/ENSMUSG00000020460/ENSMUSG00000022193/ENSMUSG00000068240/ENSMUSG00000017428/ENSMUSG00000005625/ENSMUSG00000068749/ENSMUSG00000021832/ENSMUSG00000030603/ENSMUSG00000030591/ENSMUSG00000014769/ENSMUSG00000028837/ENSMUSG00000021178	Psma6/Skp1a/Psmb9/Psmb4/Psma3/Psma7/Rps27a/Psmb5/Uba52/Psmd11/Psmd4/Psma5/Psmc6/Psmc4/Psmd8/Psmb1/Psmb2/Psmc1	26443/21402/16912/19172/19167/26444/78294/19173/22186/69077/19185/26442/67089/23996/57296/19170/26445/19179	18	17	ENSMUSG00000021024/ENSMUSG00000036309/ENSMUSG00000005779/ENSMUSG00000060073/ENSMUSG00000027566/ENSMUSG00000020460/ENSMUSG00000022193/ENSMUSG00000068240/ENSMUSG00000017428/ENSMUSG00000005625/ENSMUSG00000068749/ENSMUSG00000021832/ENSMUSG00000030603/ENSMUSG00000030591/ENSMUSG00000014769/ENSMUSG00000028837/ENSMUSG00000021178	1	ENSMUSG00000096727
R-MMU-69563	p53-Dependent G1 DNA Damage Response	20/1390	58/7605	0.00234843	0.0446475	ENSMUSG00000023067/ENSMUSG00000021024/ENSMUSG00000096727/ENSMUSG00000005779/ENSMUSG00000060073/ENSMUSG00000034218/ENSMUSG00000027566/ENSMUSG00000020460/ENSMUSG00000022193/ENSMUSG00000029521/ENSMUSG00000068240/ENSMUSG00000017428/ENSMUSG00000005625/ENSMUSG00000068749/ENSMUSG00000021832/ENSMUSG00000030603/ENSMUSG00000030591/ENSMUSG00000014769/ENSMUSG00000028837/ENSMUSG00000021178	Cdkn1a/Psma6/Psmb9/Psmb4/Psma3/Atm/Psma7/Rps27a/Psmb5/Chek2/Uba52/Psmd11/Psmd4/Psma5/Psmc6/Psmc4/Psmd8/Psmb1/Psmb2/Psmc1	12575/26443/16912/19172/19167/11920/26444/78294/19173/50883/22186/69077/19185/26442/67089/23996/57296/19170/26445/19179	20	17	ENSMUSG00000023067/ENSMUSG00000021024/ENSMUSG00000005779/ENSMUSG00000060073/ENSMUSG00000027566/ENSMUSG00000020460/ENSMUSG00000022193/ENSMUSG00000068240/ENSMUSG00000017428/ENSMUSG00000005625/ENSMUSG00000068749/ENSMUSG00000021832/ENSMUSG00000030603/ENSMUSG00000030591/ENSMUSG00000014769/ENSMUSG00000028837/ENSMUSG00000021178	3	ENSMUSG00000096727/ENSMUSG00000034218/ENSMUSG00000029521
R-MMU-69580	p53-Dependent G1/S DNA damage checkpoint	20/1390	58/7605	0.00234843	0.0446475	ENSMUSG00000023067/ENSMUSG00000021024/ENSMUSG00000096727/ENSMUSG00000005779/ENSMUSG00000060073/ENSMUSG00000034218/ENSMUSG00000027566/ENSMUSG00000020460/ENSMUSG00000022193/ENSMUSG00000029521/ENSMUSG00000068240/ENSMUSG00000017428/ENSMUSG00000005625/ENSMUSG00000068749/ENSMUSG00000021832/ENSMUSG00000030603/ENSMUSG00000030591/ENSMUSG00000014769/ENSMUSG00000028837/ENSMUSG00000021178	Cdkn1a/Psma6/Psmb9/Psmb4/Psma3/Atm/Psma7/Rps27a/Psmb5/Chek2/Uba52/Psmd11/Psmd4/Psma5/Psmc6/Psmc4/Psmd8/Psmb1/Psmb2/Psmc1	12575/26443/16912/19172/19167/11920/26444/78294/19173/50883/22186/69077/19185/26442/67089/23996/57296/19170/26445/19179	20	17	ENSMUSG00000023067/ENSMUSG00000021024/ENSMUSG00000005779/ENSMUSG00000060073/ENSMUSG00000027566/ENSMUSG00000020460/ENSMUSG00000022193/ENSMUSG00000068240/ENSMUSG00000017428/ENSMUSG00000005625/ENSMUSG00000068749/ENSMUSG00000021832/ENSMUSG00000030603/ENSMUSG00000030591/ENSMUSG00000014769/ENSMUSG00000028837/ENSMUSG00000021178	3	ENSMUSG00000096727/ENSMUSG00000034218/ENSMUSG00000029521
R-MMU-71291	Metabolism of amino acids and derivatives	56/1390	214/7605	0.00235463	0.0446475	ENSMUSG00000017707/ENSMUSG00000021024/ENSMUSG00000030630/ENSMUSG00000010095/ENSMUSG00000025190/ENSMUSG00000000889/ENSMUSG00000000340/ENSMUSG00000033022/ENSMUSG00000030109/ENSMUSG00000020456/ENSMUSG00000021311/ENSMUSG00000030869/ENSMUSG00000096727/ENSMUSG00000075289/ENSMUSG00000006442/ENSMUSG00000005779/ENSMUSG00000020250/ENSMUSG00000060073/ENSMUSG00000035242/ENSMUSG00000037826/ENSMUSG00000027566/…	Serinc3/Psma6/Fah/Slc3a2/Got1/Dbh/Dbt/Cdo1/Slc6a12/Ogdh/Mtr/Ndufab1/Psmb9/Carns1/Srm/Psmb4/Txnrd1/Psma3/Oaz1/Ppm1k/Psma7/Sat1/Hdc/Psmb5/Ddc/Psmd11/Ddo/Ivd/Asrgl1/Hsd17b10/Pdha1/Psmd4/Arg1/Ahcy/Oaz2/Slc44a1/Psma5/Psmc6/Psmc4/Bcat1/Psmd8/Srr/Bcat2/Gls/Psmb1/Aspg/Mccc1/Psmb2/Glul/Psmc1/Aldh4a1/Sephs2/Ckb/Psat1/Ado/Dhtkd1	26943/26443/14085/17254/14718/13166/13171/12583/14411/18293/238505/70316/16912/107239/20810/19172/50493/19167/18245/243382/26444/20229/15186/19173/13195/69077/70503/56357/66514/15108/18597/19185/11846/269378/18247/100434/26442/67089/23996/12035/57296/27364/12036/14660/19170/104816/72039/26445/14645/19179/212647/20768/12709/107272/211488/209692	56	35	ENSMUSG00000017707/ENSMUSG00000021024/ENSMUSG00000030630/ENSMUSG00000010095/ENSMUSG00000025190/ENSMUSG00000033022/ENSMUSG00000030109/ENSMUSG00000030869/ENSMUSG00000006442/ENSMUSG00000005779/ENSMUSG00000020250/ENSMUSG00000060073/ENSMUSG00000035242/ENSMUSG00000027566/ENSMUSG00000025283/ENSMUSG00000027360/ENSMUSG00000022193/ENSMUSG00000017428/ENSMUSG00000025260/ENSMUSG00000005625/ENSMUSG00000019987/…	21	ENSMUSG00000000889/ENSMUSG00000000340/ENSMUSG00000020456/ENSMUSG00000021311/ENSMUSG00000096727/ENSMUSG00000075289/ENSMUSG00000037826/ENSMUSG00000020182/ENSMUSG00000063428/ENSMUSG00000027332/ENSMUSG00000024654/ENSMUSG00000031299/ENSMUSG00000040652/ENSMUSG00000028412/ENSMUSG00000001323/ENSMUSG00000026103/ENSMUSG00000027709/ENSMUSG00000028737/ENSMUSG00000001270/ENSMUSG00000057134/ENSMUSG00000025815

## Sheet: Arrest1d vs Naive
ReactomeID	Description	GeneRatio	BgRatio	pvalue	padj	geneID	geneName	EntrezID	Count	Up	Up_Gene_id	Down	Down_Gene_id
R-MMU-163200	Respiratory electron transport, ATP synthesis by chemiosmotic coupling, and heat production by uncoupling proteins.	49/1696	83/7515	6.7619e-13	6.68076e-10	ENSMUSG00000041881/ENSMUSG00000022820/ENSMUSG00000022820/ENSMUSG00000022820/ENSMUSG00000038717/ENSMUSG00000002379/ENSMUSG00000027673/ENSMUSG00000021764/ENSMUSG00000016252/ENSMUSG00000031059/ENSMUSG00000018770/ENSMUSG00000021606/ENSMUSG00000064367/ENSMUSG00000030869/ENSMUSG00000071014/ENSMUSG00000033685/ENSMUSG00000024099/ENSMUSG00000022956/ENSMUSG00000022354/ENSMUSG00000038690/ENSMUSG00000030647/…	Ndufa7/Ndufb4/Gm3244/Gm3873/Atp5l/Ndufa11/Ndufb5/Ndufs4/Atp5e/Ndufb11/Atp5g3/Ndufs6/ND5/Ndufab1/Ndufb6/Ucp2/Ndufv2/Atp5o/Ndufb9/Atp5j2/Ndufc2/Ndufs7/Atp5f1/Atp5h/Atp5j/Ndufs8/Ndufc1/Ndufb8/Ndufs3/Ndufa3/Ndufv3/Ndufa1/Ndufb3/Ndufa5/ATP6/Ndufa2/Ndufb10/Atp5c1/Atp5d/Ndufa8/Ndufb7/Etfa/Ndufs2/Ndufa12/Ndufb2/Ndufv1/Ndufa6/Ndufa9/ND6	66416/68194/100041273/100042503/27425/69875/66046/17993/67126/104130/228033/407785/17721/70316/230075/22228/72900/28080/66218/57423/68197/75406/11950/71679/11957/225887/66377/67264/68349/66091/78330/54405/66495/68202/17705/17991/68342/11949/66043/68375/66916/110842/226646/66414/68198/17995/67130/66108/17722	49	45	ENSMUSG00000041881/ENSMUSG00000022820/ENSMUSG00000038717/ENSMUSG00000002379/ENSMUSG00000027673/ENSMUSG00000021764/ENSMUSG00000016252/ENSMUSG00000031059/ENSMUSG00000018770/ENSMUSG00000021606/ENSMUSG00000030869/ENSMUSG00000071014/ENSMUSG00000033685/ENSMUSG00000024099/ENSMUSG00000022956/ENSMUSG00000022354/ENSMUSG00000038690/ENSMUSG00000030647/ENSMUSG00000020153/ENSMUSG00000000563/ENSMUSG00000034566/…	2	ENSMUSG00000064367/ENSMUSG00000064368
R-MMU-1428517	The citric acid (TCA) cycle and respiratory electron transport	66/1696	132/7515	3.17604e-12	1.56896e-09	ENSMUSG00000041881/ENSMUSG00000022820/ENSMUSG00000022820/ENSMUSG00000022820/ENSMUSG00000038717/ENSMUSG00000002379/ENSMUSG00000027673/ENSMUSG00000021764/ENSMUSG00000016252/ENSMUSG00000031059/ENSMUSG00000018770/ENSMUSG00000021606/ENSMUSG00000064367/ENSMUSG00000030869/ENSMUSG00000071014/ENSMUSG00000033685/ENSMUSG00000024099/ENSMUSG00000022956/ENSMUSG00000009863/ENSMUSG00000006494/ENSMUSG00000022354/…	Ndufa7/Ndufb4/Gm3244/Gm3873/Atp5l/Ndufa11/Ndufb5/Ndufs4/Atp5e/Ndufb11/Atp5g3/Ndufs6/ND5/Ndufab1/Ndufb6/Ucp2/Ndufv2/Atp5o/Sdhb/Pdk1/Ndufb9/Atp5j2/Ndufc2/Ndufs7/Ogdh/Atp5f1/Atp5h/Atp5j/Ndufs8/Ndufc1/Ndufb8/Ndufs3/Ndufa3/Ndufv3/Ndufa1/Ndufb3/Ndufa5/ATP6/Ndufa2/Ndufb10/Atp5c1/Atp5d/Pdp2/Ndufa8/Ndufb7/Etfa/Cs/Ndufs2/Pdk4/Hagh/Ndufa12/Gstz1/Ndufb2/Glo1/Pdpr/Ndufv1/Ndufa6/D2hgdh/Sdhd/Slc16a3/Suclg1/Sdhc…	66416/68194/100041273/100042503/27425/69875/66046/17993/67126/104130/228033/407785/17721/70316/230075/22228/72900/28080/67680/228026/66218/57423/68197/75406/18293/11950/71679/11957/225887/66377/67264/68349/66091/78330/54405/66495/68202/17705/17991/68342/11949/66043/382051/68375/66916/110842/12974/226646/27273/14651/66414/14874/68198/109801/319518/17995/67130/98314/66925/80879/56451/66052/66108/12…	66	54	ENSMUSG00000041881/ENSMUSG00000022820/ENSMUSG00000038717/ENSMUSG00000002379/ENSMUSG00000027673/ENSMUSG00000021764/ENSMUSG00000016252/ENSMUSG00000031059/ENSMUSG00000018770/ENSMUSG00000021606/ENSMUSG00000030869/ENSMUSG00000071014/ENSMUSG00000033685/ENSMUSG00000024099/ENSMUSG00000022956/ENSMUSG00000009863/ENSMUSG00000022354/ENSMUSG00000038690/ENSMUSG00000030647/ENSMUSG00000020153/ENSMUSG00000000563/…	10	ENSMUSG00000064367/ENSMUSG00000006494/ENSMUSG00000020456/ENSMUSG00000048371/ENSMUSG00000005683/ENSMUSG00000024026/ENSMUSG00000033624/ENSMUSG00000073609/ENSMUSG00000064368/ENSMUSG00000015846
R-MMU-6799198	Complex I biogenesis	36/1696	56/7515	2.4209e-11	7.97285e-09	ENSMUSG00000041881/ENSMUSG00000022820/ENSMUSG00000022820/ENSMUSG00000022820/ENSMUSG00000002379/ENSMUSG00000027673/ENSMUSG00000021764/ENSMUSG00000031059/ENSMUSG00000021606/ENSMUSG00000064367/ENSMUSG00000030869/ENSMUSG00000071014/ENSMUSG00000024099/ENSMUSG00000022354/ENSMUSG00000030647/ENSMUSG00000020153/ENSMUSG00000059734/ENSMUSG00000037152/ENSMUSG00000025204/ENSMUSG00000005510/ENSMUSG00000035674/…	Ndufa7/Ndufb4/Gm3244/Gm3873/Ndufa11/Ndufb5/Ndufs4/Ndufb11/Ndufs6/ND5/Ndufab1/Ndufb6/Ndufv2/Ndufb9/Ndufc2/Ndufs7/Ndufs8/Ndufc1/Ndufb8/Ndufs3/Ndufa3/Ndufv3/Ndufa1/Ndufb3/Ndufa5/Ndufa2/Ndufb10/Ndufa8/Ndufb7/Ndufs2/Ndufa12/Ndufb2/Ndufv1/Ndufa6/Ndufa9/ND6	66416/68194/100041273/100042503/69875/66046/17993/104130/407785/17721/70316/230075/72900/66218/68197/75406/225887/66377/67264/68349/66091/78330/54405/66495/68202/17991/68342/68375/66916/226646/66414/68198/17995/67130/66108/17722	36	32	ENSMUSG00000041881/ENSMUSG00000022820/ENSMUSG00000002379/ENSMUSG00000027673/ENSMUSG00000021764/ENSMUSG00000031059/ENSMUSG00000021606/ENSMUSG00000030869/ENSMUSG00000071014/ENSMUSG00000024099/ENSMUSG00000022354/ENSMUSG00000030647/ENSMUSG00000020153/ENSMUSG00000059734/ENSMUSG00000037152/ENSMUSG00000025204/ENSMUSG00000005510/ENSMUSG00000035674/ENSMUSG00000024038/ENSMUSG00000016427/ENSMUSG00000026032/…	2	ENSMUSG00000064367/ENSMUSG00000064368
R-MMU-611105	Respiratory electron transport	37/1696	61/7515	1.536e-10	3.79392e-08	ENSMUSG00000041881/ENSMUSG00000022820/ENSMUSG00000022820/ENSMUSG00000022820/ENSMUSG00000002379/ENSMUSG00000027673/ENSMUSG00000021764/ENSMUSG00000031059/ENSMUSG00000021606/ENSMUSG00000064367/ENSMUSG00000030869/ENSMUSG00000071014/ENSMUSG00000024099/ENSMUSG00000022354/ENSMUSG00000030647/ENSMUSG00000020153/ENSMUSG00000059734/ENSMUSG00000037152/ENSMUSG00000025204/ENSMUSG00000005510/ENSMUSG00000035674/…	Ndufa7/Ndufb4/Gm3244/Gm3873/Ndufa11/Ndufb5/Ndufs4/Ndufb11/Ndufs6/ND5/Ndufab1/Ndufb6/Ndufv2/Ndufb9/Ndufc2/Ndufs7/Ndufs8/Ndufc1/Ndufb8/Ndufs3/Ndufa3/Ndufv3/Ndufa1/Ndufb3/Ndufa5/Ndufa2/Ndufb10/Ndufa8/Ndufb7/Etfa/Ndufs2/Ndufa12/Ndufb2/Ndufv1/Ndufa6/Ndufa9/ND6	66416/68194/100041273/100042503/69875/66046/17993/104130/407785/17721/70316/230075/72900/66218/68197/75406/225887/66377/67264/68349/66091/78330/54405/66495/68202/17991/68342/68375/66916/110842/226646/66414/68198/17995/67130/66108/17722	37	33	ENSMUSG00000041881/ENSMUSG00000022820/ENSMUSG00000002379/ENSMUSG00000027673/ENSMUSG00000021764/ENSMUSG00000031059/ENSMUSG00000021606/ENSMUSG00000030869/ENSMUSG00000071014/ENSMUSG00000024099/ENSMUSG00000022354/ENSMUSG00000030647/ENSMUSG00000020153/ENSMUSG00000059734/ENSMUSG00000037152/ENSMUSG00000025204/ENSMUSG00000005510/ENSMUSG00000035674/ENSMUSG00000024038/ENSMUSG00000016427/ENSMUSG00000026032/…	2	ENSMUSG00000064367/ENSMUSG00000064368
R-MMU-5610785	GLI3 is processed to GLI3R by the proteasome	33/1696	55/7515	2.27051e-09	4.48653e-07	ENSMUSG00000021024/ENSMUSG00000027566/ENSMUSG00000005779/ENSMUSG00000060073/ENSMUSG00000022193/ENSMUSG00000022812/ENSMUSG00000096727/ENSMUSG00000036309/ENSMUSG00000017428/ENSMUSG00000030591/ENSMUSG00000005034/ENSMUSG00000021178/ENSMUSG00000005625/ENSMUSG00000028837/ENSMUSG00000021832/ENSMUSG00000039067/ENSMUSG00000018286/ENSMUSG00000014769/ENSMUSG00000026750/ENSMUSG00000019505/ENSMUSG00000002102/…	Psma6/Psma7/Psmb4/Psma3/Psmb5/Gsk3b/Psmb9/Skp1a/Psmd11/Psmd8/Prkacb/Psmc1/Psmd4/Psmb2/Psmc6/Psmd7/Psmb6/Psmb1/Psmb7/Ubb/Psmc3/Uba52/Psma5/Rbx1/Rps27a/Prkaca/Psmc5/Psmc4/Psmc2/Btrc/Psma2/Psmd14/Psmd12	26443/26444/19172/19167/19173/56637/16912/21402/69077/57296/18749/19179/19185/26445/67089/17463/19175/19170/19177/22187/19182/22186/26442/56438/78294/18747/19184/23996/19181/12234/19166/59029/66997	33	28	ENSMUSG00000021024/ENSMUSG00000027566/ENSMUSG00000005779/ENSMUSG00000060073/ENSMUSG00000022193/ENSMUSG00000036309/ENSMUSG00000017428/ENSMUSG00000030591/ENSMUSG00000021178/ENSMUSG00000005625/ENSMUSG00000028837/ENSMUSG00000021832/ENSMUSG00000039067/ENSMUSG00000018286/ENSMUSG00000014769/ENSMUSG00000026750/ENSMUSG00000019505/ENSMUSG00000002102/ENSMUSG00000068240/ENSMUSG00000068749/ENSMUSG00000022400/…	5	ENSMUSG00000022812/ENSMUSG00000096727/ENSMUSG00000005034/ENSMUSG00000005469/ENSMUSG00000025217
R-MMU-1234174	Regulation of Hypoxia-inducible Factor (HIF) by oxygen	36/1696	66/7515	1.50367e-08	1.9966e-06	ENSMUSG00000021024/ENSMUSG00000036450/ENSMUSG00000027566/ENSMUSG00000005779/ENSMUSG00000060073/ENSMUSG00000022193/ENSMUSG00000096727/ENSMUSG00000017428/ENSMUSG00000030591/ENSMUSG00000021178/ENSMUSG00000005625/ENSMUSG00000028837/ENSMUSG00000021832/ENSMUSG00000035105/ENSMUSG00000025239/ENSMUSG00000039067/ENSMUSG00000018286/ENSMUSG00000014769/ENSMUSG00000026750/ENSMUSG00000019505/ENSMUSG00000002102/…	Psma6/Hif1an/Psma7/Psmb4/Psma3/Psmb5/Psmb9/Psmd11/Psmd8/Psmc1/Psmd4/Psmb2/Psmc6/Egln3/Limd1/Psmd7/Psmb6/Psmb1/Psmb7/Ubb/Psmc3/Uba52/Psma5/Egln1/Rbx1/Rps27a/Cited2/Ube2d1/Psmc5/Psmc4/Psmc2/Eloc/Psma2/Psmd14/Psmd12/Hif1a	26443/319594/26444/19172/19167/19173/16912/69077/57296/19179/19185/26445/67089/112407/29806/17463/19175/19170/19177/22187/19182/22186/26442/112405/56438/78294/17684/216080/19184/23996/19181/67923/19166/59029/66997/15251	36	30	ENSMUSG00000021024/ENSMUSG00000027566/ENSMUSG00000005779/ENSMUSG00000060073/ENSMUSG00000022193/ENSMUSG00000017428/ENSMUSG00000030591/ENSMUSG00000021178/ENSMUSG00000005625/ENSMUSG00000028837/ENSMUSG00000021832/ENSMUSG00000025239/ENSMUSG00000039067/ENSMUSG00000018286/ENSMUSG00000014769/ENSMUSG00000026750/ENSMUSG00000019505/ENSMUSG00000002102/ENSMUSG00000068240/ENSMUSG00000068749/ENSMUSG00000022400/…	6	ENSMUSG00000036450/ENSMUSG00000096727/ENSMUSG00000035105/ENSMUSG00000031987/ENSMUSG00000019927/ENSMUSG00000021109
R-MMU-2262749	Cellular response to hypoxia	36/1696	66/7515	1.50367e-08	1.9966e-06	ENSMUSG00000021024/ENSMUSG00000036450/ENSMUSG00000027566/ENSMUSG00000005779/ENSMUSG00000060073/ENSMUSG00000022193/ENSMUSG00000096727/ENSMUSG00000017428/ENSMUSG00000030591/ENSMUSG00000021178/ENSMUSG00000005625/ENSMUSG00000028837/ENSMUSG00000021832/ENSMUSG00000035105/ENSMUSG00000025239/ENSMUSG00000039067/ENSMUSG00000018286/ENSMUSG00000014769/ENSMUSG00000026750/ENSMUSG00000019505/ENSMUSG00000002102/…	Psma6/Hif1an/Psma7/Psmb4/Psma3/Psmb5/Psmb9/Psmd11/Psmd8/Psmc1/Psmd4/Psmb2/Psmc6/Egln3/Limd1/Psmd7/Psmb6/Psmb1/Psmb7/Ubb/Psmc3/Uba52/Psma5/Egln1/Rbx1/Rps27a/Cited2/Ube2d1/Psmc5/Psmc4/Psmc2/Eloc/Psma2/Psmd14/Psmd12/Hif1a	26443/319594/26444/19172/19167/19173/16912/69077/57296/19179/19185/26445/67089/112407/29806/17463/19175/19170/19177/22187/19182/22186/26442/112405/56438/78294/17684/216080/19184/23996/19181/67923/19166/59029/66997/15251	36	30	ENSMUSG00000021024/ENSMUSG00000027566/ENSMUSG00000005779/ENSMUSG00000060073/ENSMUSG00000022193/ENSMUSG00000017428/ENSMUSG00000030591/ENSMUSG00000021178/ENSMUSG00000005625/ENSMUSG00000028837/ENSMUSG00000021832/ENSMUSG00000025239/ENSMUSG00000039067/ENSMUSG00000018286/ENSMUSG00000014769/ENSMUSG00000026750/ENSMUSG00000019505/ENSMUSG00000002102/ENSMUSG00000068240/ENSMUSG00000068749/ENSMUSG00000022400/…	6	ENSMUSG00000036450/ENSMUSG00000096727/ENSMUSG00000035105/ENSMUSG00000031987/ENSMUSG00000019927/ENSMUSG00000021109
R-MMU-8939902	Regulation of RUNX2 expression and activity	29/1696	48/7515	1.72461e-08	1.9966e-06	ENSMUSG00000021024/ENSMUSG00000027566/ENSMUSG00000005779/ENSMUSG00000060073/ENSMUSG00000022193/ENSMUSG00000096727/ENSMUSG00000036309/ENSMUSG00000017428/ENSMUSG00000030591/ENSMUSG00000021178/ENSMUSG00000005625/ENSMUSG00000028837/ENSMUSG00000021832/ENSMUSG00000039067/ENSMUSG00000018286/ENSMUSG00000014769/ENSMUSG00000026750/ENSMUSG00000019505/ENSMUSG00000002102/ENSMUSG00000068240/ENSMUSG00000068749/…	Psma6/Psma7/Psmb4/Psma3/Psmb5/Psmb9/Skp1a/Psmd11/Psmd8/Psmc1/Psmd4/Psmb2/Psmc6/Psmd7/Psmb6/Psmb1/Psmb7/Ubb/Psmc3/Uba52/Psma5/Rbx1/Rps27a/Psmc5/Psmc4/Psmc2/Psma2/Psmd14/Psmd12	26443/26444/19172/19167/19173/16912/21402/69077/57296/19179/19185/26445/67089/17463/19175/19170/19177/22187/19182/22186/26442/56438/78294/19184/23996/19181/19166/59029/66997	29	28	ENSMUSG00000021024/ENSMUSG00000027566/ENSMUSG00000005779/ENSMUSG00000060073/ENSMUSG00000022193/ENSMUSG00000036309/ENSMUSG00000017428/ENSMUSG00000030591/ENSMUSG00000021178/ENSMUSG00000005625/ENSMUSG00000028837/ENSMUSG00000021832/ENSMUSG00000039067/ENSMUSG00000018286/ENSMUSG00000014769/ENSMUSG00000026750/ENSMUSG00000019505/ENSMUSG00000002102/ENSMUSG00000068240/ENSMUSG00000068749/ENSMUSG00000022400/…	1	ENSMUSG00000096727
R-MMU-1234176	Oxygen-dependent proline hydroxylation of Hypoxia-inducible Factor Alpha	34/1696	61/7515	1.81877e-08	1.9966e-06	ENSMUSG00000021024/ENSMUSG00000027566/ENSMUSG00000005779/ENSMUSG00000060073/ENSMUSG00000022193/ENSMUSG00000096727/ENSMUSG00000017428/ENSMUSG00000030591/ENSMUSG00000021178/ENSMUSG00000005625/ENSMUSG00000028837/ENSMUSG00000021832/ENSMUSG00000035105/ENSMUSG00000025239/ENSMUSG00000039067/ENSMUSG00000018286/ENSMUSG00000014769/ENSMUSG00000026750/ENSMUSG00000019505/ENSMUSG00000002102/ENSMUSG00000068240/…	Psma6/Psma7/Psmb4/Psma3/Psmb5/Psmb9/Psmd11/Psmd8/Psmc1/Psmd4/Psmb2/Psmc6/Egln3/Limd1/Psmd7/Psmb6/Psmb1/Psmb7/Ubb/Psmc3/Uba52/Psma5/Egln1/Rbx1/Rps27a/Ube2d1/Psmc5/Psmc4/Psmc2/Eloc/Psma2/Psmd14/Psmd12/Hif1a	26443/26444/19172/19167/19173/16912/69077/57296/19179/19185/26445/67089/112407/29806/17463/19175/19170/19177/22187/19182/22186/26442/112405/56438/78294/216080/19184/23996/19181/67923/19166/59029/66997/15251	34	29	ENSMUSG00000021024/ENSMUSG00000027566/ENSMUSG00000005779/ENSMUSG00000060073/ENSMUSG00000022193/ENSMUSG00000017428/ENSMUSG00000030591/ENSMUSG00000021178/ENSMUSG00000005625/ENSMUSG00000028837/ENSMUSG00000021832/ENSMUSG00000025239/ENSMUSG00000039067/ENSMUSG00000018286/ENSMUSG00000014769/ENSMUSG00000026750/ENSMUSG00000019505/ENSMUSG00000002102/ENSMUSG00000068240/ENSMUSG00000068749/ENSMUSG00000022400/…	5	ENSMUSG00000096727/ENSMUSG00000035105/ENSMUSG00000031987/ENSMUSG00000019927/ENSMUSG00000021109
R-MMU-350562	Regulation of ornithine decarboxylase (ODC)	28/1696	47/7515	4.69997e-08	3.86964e-06	ENSMUSG00000021024/ENSMUSG00000027566/ENSMUSG00000003849/ENSMUSG00000005779/ENSMUSG00000035242/ENSMUSG00000060073/ENSMUSG00000022193/ENSMUSG00000096727/ENSMUSG00000017428/ENSMUSG00000030591/ENSMUSG00000021178/ENSMUSG00000005625/ENSMUSG00000028837/ENSMUSG00000021832/ENSMUSG00000011179/ENSMUSG00000039067/ENSMUSG00000018286/ENSMUSG00000014769/ENSMUSG00000026750/ENSMUSG00000002102/ENSMUSG00000068749/…	Psma6/Psma7/Nqo1/Psmb4/Oaz1/Psma3/Psmb5/Psmb9/Psmd11/Psmd8/Psmc1/Psmd4/Psmb2/Psmc6/Odc1/Psmd7/Psmb6/Psmb1/Psmb7/Psmc3/Psma5/Psmc5/Psmc4/Psmc2/Psma2/Psmd14/Psmd12/Oaz2	26443/26444/18104/19172/18245/19167/19173/16912/69077/57296/19179/19185/26445/67089/18263/17463/19175/19170/19177/19182/26442/19184/23996/19181/19166/59029/66997/18247	28	25	ENSMUSG00000021024/ENSMUSG00000027566/ENSMUSG00000003849/ENSMUSG00000005779/ENSMUSG00000035242/ENSMUSG00000060073/ENSMUSG00000022193/ENSMUSG00000017428/ENSMUSG00000030591/ENSMUSG00000021178/ENSMUSG00000005625/ENSMUSG00000028837/ENSMUSG00000021832/ENSMUSG00000039067/ENSMUSG00000018286/ENSMUSG00000014769/ENSMUSG00000026750/ENSMUSG00000002102/ENSMUSG00000068749/ENSMUSG00000020708/ENSMUSG00000030603/…	3	ENSMUSG00000096727/ENSMUSG00000011179/ENSMUSG00000040652
R-MMU-69229	Ubiquitin-dependent degradation of Cyclin D1	28/1696	47/7515	4.69997e-08	3.86964e-06	ENSMUSG00000021024/ENSMUSG00000027566/ENSMUSG00000005779/ENSMUSG00000060073/ENSMUSG00000022193/ENSMUSG00000096727/ENSMUSG00000017428/ENSMUSG00000030591/ENSMUSG00000021178/ENSMUSG00000005625/ENSMUSG00000028837/ENSMUSG00000021832/ENSMUSG00000039067/ENSMUSG00000018286/ENSMUSG00000014769/ENSMUSG00000070348/ENSMUSG00000026750/ENSMUSG00000019505/ENSMUSG00000002102/ENSMUSG00000068240/ENSMUSG00000068749/…	Psma6/Psma7/Psmb4/Psma3/Psmb5/Psmb9/Psmd11/Psmd8/Psmc1/Psmd4/Psmb2/Psmc6/Psmd7/Psmb6/Psmb1/Ccnd1/Psmb7/Ubb/Psmc3/Uba52/Psma5/Rps27a/Psmc5/Psmc4/Psmc2/Psma2/Psmd14/Psmd12	26443/26444/19172/19167/19173/16912/69077/57296/19179/19185/26445/67089/17463/19175/19170/12443/19177/22187/19182/22186/26442/78294/19184/23996/19181/19166/59029/66997	28	26	ENSMUSG00000021024/ENSMUSG00000027566/ENSMUSG00000005779/ENSMUSG00000060073/ENSMUSG00000022193/ENSMUSG00000017428/ENSMUSG00000030591/ENSMUSG00000021178/ENSMUSG00000005625/ENSMUSG00000028837/ENSMUSG00000021832/ENSMUSG00000039067/ENSMUSG00000018286/ENSMUSG00000014769/ENSMUSG00000026750/ENSMUSG00000019505/ENSMUSG00000002102/ENSMUSG00000068240/ENSMUSG00000068749/ENSMUSG00000020460/ENSMUSG00000020708/…	2	ENSMUSG00000096727/ENSMUSG00000070348
R-MMU-75815	Ubiquitin-dependent degradation of Cyclin D	28/1696	47/7515	4.69997e-08	3.86964e-06	ENSMUSG00000021024/ENSMUSG00000027566/ENSMUSG00000005779/ENSMUSG00000060073/ENSMUSG00000022193/ENSMUSG00000096727/ENSMUSG00000017428/ENSMUSG00000030591/ENSMUSG00000021178/ENSMUSG00000005625/ENSMUSG00000028837/ENSMUSG00000021832/ENSMUSG00000039067/ENSMUSG00000018286/ENSMUSG00000014769/ENSMUSG00000070348/ENSMUSG00000026750/ENSMUSG00000019505/ENSMUSG00000002102/ENSMUSG00000068240/ENSMUSG00000068749/…	Psma6/Psma7/Psmb4/Psma3/Psmb5/Psmb9/Psmd11/Psmd8/Psmc1/Psmd4/Psmb2/Psmc6/Psmd7/Psmb6/Psmb1/Ccnd1/Psmb7/Ubb/Psmc3/Uba52/Psma5/Rps27a/Psmc5/Psmc4/Psmc2/Psma2/Psmd14/Psmd12	26443/26444/19172/19167/19173/16912/69077/57296/19179/19185/26445/67089/17463/19175/19170/12443/19177/22187/19182/22186/26442/78294/19184/23996/19181/19166/59029/66997	28	26	ENSMUSG00000021024/ENSMUSG00000027566/ENSMUSG00000005779/ENSMUSG00000060073/ENSMUSG00000022193/ENSMUSG00000017428/ENSMUSG00000030591/ENSMUSG00000021178/ENSMUSG00000005625/ENSMUSG00000028837/ENSMUSG00000021832/ENSMUSG00000039067/ENSMUSG00000018286/ENSMUSG00000014769/ENSMUSG00000026750/ENSMUSG00000019505/ENSMUSG00000002102/ENSMUSG00000068240/ENSMUSG00000068749/ENSMUSG00000020460/ENSMUSG00000020708/…	2	ENSMUSG00000096727/ENSMUSG00000070348
R-MMU-187577	SCF(Skp2)-mediated degradation of p27/p21	31/1696	55/7515	5.46023e-08	4.14977e-06	ENSMUSG00000021024/ENSMUSG00000027566/ENSMUSG00000005779/ENSMUSG00000060073/ENSMUSG00000022193/ENSMUSG00000096727/ENSMUSG00000023067/ENSMUSG00000036309/ENSMUSG00000017428/ENSMUSG00000030591/ENSMUSG00000021178/ENSMUSG00000005625/ENSMUSG00000028837/ENSMUSG00000021832/ENSMUSG00000003031/ENSMUSG00000039067/ENSMUSG00000018286/ENSMUSG00000014769/ENSMUSG00000070348/ENSMUSG00000026750/ENSMUSG00000019505/…	Psma6/Psma7/Psmb4/Psma3/Psmb5/Psmb9/Cdkn1a/Skp1a/Psmd11/Psmd8/Psmc1/Psmd4/Psmb2/Psmc6/Cdkn1b/Psmd7/Psmb6/Psmb1/Ccnd1/Psmb7/Ubb/Psmc3/Uba52/Psma5/Rps27a/Psmc5/Psmc4/Psmc2/Psma2/Psmd14/Psmd12	26443/26444/19172/19167/19173/16912/12575/21402/69077/57296/19179/19185/26445/67089/12576/17463/19175/19170/12443/19177/22187/19182/22186/26442/78294/19184/23996/19181/19166/59029/66997	31	29	ENSMUSG00000021024/ENSMUSG00000027566/ENSMUSG00000005779/ENSMUSG00000060073/ENSMUSG00000022193/ENSMUSG00000023067/ENSMUSG00000036309/ENSMUSG00000017428/ENSMUSG00000030591/ENSMUSG00000021178/ENSMUSG00000005625/ENSMUSG00000028837/ENSMUSG00000021832/ENSMUSG00000003031/ENSMUSG00000039067/ENSMUSG00000018286/ENSMUSG00000014769/ENSMUSG00000026750/ENSMUSG00000019505/ENSMUSG00000002102/ENSMUSG00000068240/…	2	ENSMUSG00000096727/ENSMUSG00000070348
R-MMU-5610780	Degradation of GLI1 by the proteasome	30/1696	53/7515	7.86369e-08	4.68866e-06	ENSMUSG00000021024/ENSMUSG00000027566/ENSMUSG00000005779/ENSMUSG00000060073/ENSMUSG00000022193/ENSMUSG00000096727/ENSMUSG00000036309/ENSMUSG00000017428/ENSMUSG00000030591/ENSMUSG00000021178/ENSMUSG00000005625/ENSMUSG00000028837/ENSMUSG00000021832/ENSMUSG00000039067/ENSMUSG00000018286/ENSMUSG00000014769/ENSMUSG00000026750/ENSMUSG00000019505/ENSMUSG00000002102/ENSMUSG00000068240/ENSMUSG00000068749/…	Psma6/Psma7/Psmb4/Psma3/Psmb5/Psmb9/Skp1a/Psmd11/Psmd8/Psmc1/Psmd4/Psmb2/Psmc6/Psmd7/Psmb6/Psmb1/Psmb7/Ubb/Psmc3/Uba52/Psma5/Rbx1/Rps27a/Psmc5/Psmc4/Psmc2/Btrc/Psma2/Psmd14/Psmd12	26443/26444/19172/19167/19173/16912/21402/69077/57296/19179/19185/26445/67089/17463/19175/19170/19177/22187/19182/22186/26442/56438/78294/19184/23996/19181/12234/19166/59029/66997	30	28	ENSMUSG00000021024/ENSMUSG00000027566/ENSMUSG00000005779/ENSMUSG00000060073/ENSMUSG00000022193/ENSMUSG00000036309/ENSMUSG00000017428/ENSMUSG00000030591/ENSMUSG00000021178/ENSMUSG00000005625/ENSMUSG00000028837/ENSMUSG00000021832/ENSMUSG00000039067/ENSMUSG00000018286/ENSMUSG00000014769/ENSMUSG00000026750/ENSMUSG00000019505/ENSMUSG00000002102/ENSMUSG00000068240/ENSMUSG00000068749/ENSMUSG00000022400/…	2	ENSMUSG00000096727/ENSMUSG00000025217
R-MMU-349425	Autodegradation of the E3 ubiquitin ligase COP1	28/1696	48/7515	8.86546e-08	4.68866e-06	ENSMUSG00000021024/ENSMUSG00000027566/ENSMUSG00000005779/ENSMUSG00000060073/ENSMUSG00000022193/ENSMUSG00000096727/ENSMUSG00000017428/ENSMUSG00000030591/ENSMUSG00000021178/ENSMUSG00000005625/ENSMUSG00000028837/ENSMUSG00000021832/ENSMUSG00000039067/ENSMUSG00000018286/ENSMUSG00000014769/ENSMUSG00000026750/ENSMUSG00000019505/ENSMUSG00000002102/ENSMUSG00000068240/ENSMUSG00000068749/ENSMUSG00000020460/…	Psma6/Psma7/Psmb4/Psma3/Psmb5/Psmb9/Psmd11/Psmd8/Psmc1/Psmd4/Psmb2/Psmc6/Psmd7/Psmb6/Psmb1/Psmb7/Ubb/Psmc3/Uba52/Psma5/Rps27a/Psmc5/Psmc4/Psmc2/Psma2/Psmd14/Psmd12/Trp53	26443/26444/19172/19167/19173/16912/69077/57296/19179/19185/26445/67089/17463/19175/19170/19177/22187/19182/22186/26442/78294/19184/23996/19181/19166/59029/66997/22059	28	26	ENSMUSG00000021024/ENSMUSG00000027566/ENSMUSG00000005779/ENSMUSG00000060073/ENSMUSG00000022193/ENSMUSG00000017428/ENSMUSG00000030591/ENSMUSG00000021178/ENSMUSG00000005625/ENSMUSG00000028837/ENSMUSG00000021832/ENSMUSG00000039067/ENSMUSG00000018286/ENSMUSG00000014769/ENSMUSG00000026750/ENSMUSG00000019505/ENSMUSG00000002102/ENSMUSG00000068240/ENSMUSG00000068749/ENSMUSG00000020460/ENSMUSG00000020708/…	2	ENSMUSG00000096727/ENSMUSG00000059552
R-MMU-69601	Ubiquitin Mediated Degradation of Phosphorylated Cdc25A	28/1696	48/7515	8.86546e-08	4.68866e-06	ENSMUSG00000021024/ENSMUSG00000027566/ENSMUSG00000005779/ENSMUSG00000060073/ENSMUSG00000022193/ENSMUSG00000096727/ENSMUSG00000017428/ENSMUSG00000030591/ENSMUSG00000021178/ENSMUSG00000005625/ENSMUSG00000028837/ENSMUSG00000021832/ENSMUSG00000039067/ENSMUSG00000018286/ENSMUSG00000014769/ENSMUSG00000026750/ENSMUSG00000019505/ENSMUSG00000002102/ENSMUSG00000029521/ENSMUSG00000068240/ENSMUSG00000068749/…	Psma6/Psma7/Psmb4/Psma3/Psmb5/Psmb9/Psmd11/Psmd8/Psmc1/Psmd4/Psmb2/Psmc6/Psmd7/Psmb6/Psmb1/Psmb7/Ubb/Psmc3/Chek2/Uba52/Psma5/Rps27a/Psmc5/Psmc4/Psmc2/Psma2/Psmd14/Psmd12	26443/26444/19172/19167/19173/16912/69077/57296/19179/19185/26445/67089/17463/19175/19170/19177/22187/19182/50883/22186/26442/78294/19184/23996/19181/19166/59029/66997	28	26	ENSMUSG00000021024/ENSMUSG00000027566/ENSMUSG00000005779/ENSMUSG00000060073/ENSMUSG00000022193/ENSMUSG00000017428/ENSMUSG00000030591/ENSMUSG00000021178/ENSMUSG00000005625/ENSMUSG00000028837/ENSMUSG00000021832/ENSMUSG00000039067/ENSMUSG00000018286/ENSMUSG00000014769/ENSMUSG00000026750/ENSMUSG00000019505/ENSMUSG00000002102/ENSMUSG00000068240/ENSMUSG00000068749/ENSMUSG00000020460/ENSMUSG00000020708/…	2	ENSMUSG00000096727/ENSMUSG00000029521
R-MMU-69610	p53-Independent DNA Damage Response	28/1696	48/7515	8.86546e-08	4.68866e-06	ENSMUSG00000021024/ENSMUSG00000027566/ENSMUSG00000005779/ENSMUSG00000060073/ENSMUSG00000022193/ENSMUSG00000096727/ENSMUSG00000017428/ENSMUSG00000030591/ENSMUSG00000021178/ENSMUSG00000005625/ENSMUSG00000028837/ENSMUSG00000021832/ENSMUSG00000039067/ENSMUSG00000018286/ENSMUSG00000014769/ENSMUSG00000026750/ENSMUSG00000019505/ENSMUSG00000002102/ENSMUSG00000029521/ENSMUSG00000068240/ENSMUSG00000068749/…	Psma6/Psma7/Psmb4/Psma3/Psmb5/Psmb9/Psmd11/Psmd8/Psmc1/Psmd4/Psmb2/Psmc6/Psmd7/Psmb6/Psmb1/Psmb7/Ubb/Psmc3/Chek2/Uba52/Psma5/Rps27a/Psmc5/Psmc4/Psmc2/Psma2/Psmd14/Psmd12	26443/26444/19172/19167/19173/16912/69077/57296/19179/19185/26445/67089/17463/19175/19170/19177/22187/19182/50883/22186/26442/78294/19184/23996/19181/19166/59029/66997	28	26	ENSMUSG00000021024/ENSMUSG00000027566/ENSMUSG00000005779/ENSMUSG00000060073/ENSMUSG00000022193/ENSMUSG00000017428/ENSMUSG00000030591/ENSMUSG00000021178/ENSMUSG00000005625/ENSMUSG00000028837/ENSMUSG00000021832/ENSMUSG00000039067/ENSMUSG00000018286/ENSMUSG00000014769/ENSMUSG00000026750/ENSMUSG00000019505/ENSMUSG00000002102/ENSMUSG00000068240/ENSMUSG00000068749/ENSMUSG00000020460/ENSMUSG00000020708/…	2	ENSMUSG00000096727/ENSMUSG00000029521
R-MMU-69613	p53-Independent G1/S DNA damage checkpoint	28/1696	48/7515	8.86546e-08	4.68866e-06	ENSMUSG00000021024/ENSMUSG00000027566/ENSMUSG00000005779/ENSMUSG00000060073/ENSMUSG00000022193/ENSMUSG00000096727/ENSMUSG00000017428/ENSMUSG00000030591/ENSMUSG00000021178/ENSMUSG00000005625/ENSMUSG00000028837/ENSMUSG00000021832/ENSMUSG00000039067/ENSMUSG00000018286/ENSMUSG00000014769/ENSMUSG00000026750/ENSMUSG00000019505/ENSMUSG00000002102/ENSMUSG00000029521/ENSMUSG00000068240/ENSMUSG00000068749/…	Psma6/Psma7/Psmb4/Psma3/Psmb5/Psmb9/Psmd11/Psmd8/Psmc1/Psmd4/Psmb2/Psmc6/Psmd7/Psmb6/Psmb1/Psmb7/Ubb/Psmc3/Chek2/Uba52/Psma5/Rps27a/Psmc5/Psmc4/Psmc2/Psma2/Psmd14/Psmd12	26443/26444/19172/19167/19173/16912/69077/57296/19179/19185/26445/67089/17463/19175/19170/19177/22187/19182/50883/22186/26442/78294/19184/23996/19181/19166/59029/66997	28	26	ENSMUSG00000021024/ENSMUSG00000027566/ENSMUSG00000005779/ENSMUSG00000060073/ENSMUSG00000022193/ENSMUSG00000017428/ENSMUSG00000030591/ENSMUSG00000021178/ENSMUSG00000005625/ENSMUSG00000028837/ENSMUSG00000021832/ENSMUSG00000039067/ENSMUSG00000018286/ENSMUSG00000014769/ENSMUSG00000026750/ENSMUSG00000019505/ENSMUSG00000002102/ENSMUSG00000068240/ENSMUSG00000068749/ENSMUSG00000020460/ENSMUSG00000020708/…	2	ENSMUSG00000096727/ENSMUSG00000029521
R-MMU-174113	SCF-beta-TrCP mediated degradation of Emi1	29/1696	51/7515	1.13139e-07	4.68866e-06	ENSMUSG00000021024/ENSMUSG00000027566/ENSMUSG00000005779/ENSMUSG00000060073/ENSMUSG00000022193/ENSMUSG00000096727/ENSMUSG00000036309/ENSMUSG00000017428/ENSMUSG00000030591/ENSMUSG00000021178/ENSMUSG00000005625/ENSMUSG00000028837/ENSMUSG00000021832/ENSMUSG00000039067/ENSMUSG00000018286/ENSMUSG00000014769/ENSMUSG00000026750/ENSMUSG00000019505/ENSMUSG00000002102/ENSMUSG00000068240/ENSMUSG00000068749/…	Psma6/Psma7/Psmb4/Psma3/Psmb5/Psmb9/Skp1a/Psmd11/Psmd8/Psmc1/Psmd4/Psmb2/Psmc6/Psmd7/Psmb6/Psmb1/Psmb7/Ubb/Psmc3/Uba52/Psma5/Rps27a/Psmc5/Psmc4/Psmc2/Btrc/Psma2/Psmd14/Psmd12	26443/26444/19172/19167/19173/16912/21402/69077/57296/19179/19185/26445/67089/17463/19175/19170/19177/22187/19182/22186/26442/78294/19184/23996/19181/12234/19166/59029/66997	29	27	ENSMUSG00000021024/ENSMUSG00000027566/ENSMUSG00000005779/ENSMUSG00000060073/ENSMUSG00000022193/ENSMUSG00000036309/ENSMUSG00000017428/ENSMUSG00000030591/ENSMUSG00000021178/ENSMUSG00000005625/ENSMUSG00000028837/ENSMUSG00000021832/ENSMUSG00000039067/ENSMUSG00000018286/ENSMUSG00000014769/ENSMUSG00000026750/ENSMUSG00000019505/ENSMUSG00000002102/ENSMUSG00000068240/ENSMUSG00000068749/ENSMUSG00000020460/…	2	ENSMUSG00000096727/ENSMUSG00000025217
R-MMU-8854050	FBXL7 down-regulates AURKA during mitotic entry and in early mitosis	29/1696	51/7515	1.13139e-07	4.68866e-06	ENSMUSG00000021024/ENSMUSG00000027566/ENSMUSG00000005779/ENSMUSG00000060073/ENSMUSG00000022193/ENSMUSG00000096727/ENSMUSG00000036309/ENSMUSG00000017428/ENSMUSG00000030591/ENSMUSG00000021178/ENSMUSG00000005625/ENSMUSG00000028837/ENSMUSG00000021832/ENSMUSG00000039067/ENSMUSG00000018286/ENSMUSG00000014769/ENSMUSG00000026750/ENSMUSG00000019505/ENSMUSG00000002102/ENSMUSG00000068240/ENSMUSG00000068749/…	Psma6/Psma7/Psmb4/Psma3/Psmb5/Psmb9/Skp1a/Psmd11/Psmd8/Psmc1/Psmd4/Psmb2/Psmc6/Psmd7/Psmb6/Psmb1/Psmb7/Ubb/Psmc3/Uba52/Psma5/Rbx1/Rps27a/Psmc5/Psmc4/Psmc2/Psma2/Psmd14/Psmd12	26443/26444/19172/19167/19173/16912/21402/69077/57296/19179/19185/26445/67089/17463/19175/19170/19177/22187/19182/22186/26442/56438/78294/19184/23996/19181/19166/59029/66997	29	28	ENSMUSG00000021024/ENSMUSG00000027566/ENSMUSG00000005779/ENSMUSG00000060073/ENSMUSG00000022193/ENSMUSG00000036309/ENSMUSG00000017428/ENSMUSG00000030591/ENSMUSG00000021178/ENSMUSG00000005625/ENSMUSG00000028837/ENSMUSG00000021832/ENSMUSG00000039067/ENSMUSG00000018286/ENSMUSG00000014769/ENSMUSG00000026750/ENSMUSG00000019505/ENSMUSG00000002102/ENSMUSG00000068240/ENSMUSG00000068749/ENSMUSG00000022400/…	1	ENSMUSG00000096727
R-MMU-174084	Autodegradation of Cdh1 by Cdh1:APC/C	32/1696	59/7515	1.13895e-07	4.68866e-06	ENSMUSG00000021024/ENSMUSG00000027566/ENSMUSG00000005779/ENSMUSG00000060073/ENSMUSG00000022193/ENSMUSG00000096727/ENSMUSG00000017428/ENSMUSG00000030591/ENSMUSG00000021178/ENSMUSG00000005625/ENSMUSG00000028837/ENSMUSG00000021832/ENSMUSG00000020107/ENSMUSG00000039067/ENSMUSG00000018286/ENSMUSG00000014769/ENSMUSG00000026750/ENSMUSG00000019505/ENSMUSG00000002102/ENSMUSG00000068240/ENSMUSG00000068749/…	Psma6/Psma7/Psmb4/Psma3/Psmb5/Psmb9/Psmd11/Psmd8/Psmc1/Psmd4/Psmb2/Psmc6/Anapc16/Psmd7/Psmb6/Psmb1/Psmb7/Ubb/Psmc3/Uba52/Psma5/Rps27a/Ube2d1/Psmc5/Anapc1/Anapc11/Psmc4/Cdc23/Psmc2/Psma2/Psmd14/Psmd12	26443/26444/19172/19167/19173/16912/69077/57296/19179/19185/26445/67089/52717/17463/19175/19170/19177/22187/19182/22186/26442/78294/216080/19184/17222/66156/23996/52563/19181/19166/59029/66997	32	28	ENSMUSG00000021024/ENSMUSG00000027566/ENSMUSG00000005779/ENSMUSG00000060073/ENSMUSG00000022193/ENSMUSG00000017428/ENSMUSG00000030591/ENSMUSG00000021178/ENSMUSG00000005625/ENSMUSG00000028837/ENSMUSG00000021832/ENSMUSG00000020107/ENSMUSG00000039067/ENSMUSG00000018286/ENSMUSG00000014769/ENSMUSG00000026750/ENSMUSG00000019505/ENSMUSG00000002102/ENSMUSG00000068240/ENSMUSG00000068749/ENSMUSG00000020460/…	4	ENSMUSG00000096727/ENSMUSG00000019927/ENSMUSG00000014355/ENSMUSG00000024370
R-MMU-69563	p53-Dependent G1 DNA Damage Response	32/1696	59/7515	1.13895e-07	4.68866e-06	ENSMUSG00000021024/ENSMUSG00000027566/ENSMUSG00000005779/ENSMUSG00000060073/ENSMUSG00000022193/ENSMUSG00000096727/ENSMUSG00000023067/ENSMUSG00000017428/ENSMUSG00000030591/ENSMUSG00000021178/ENSMUSG00000005625/ENSMUSG00000028837/ENSMUSG00000021832/ENSMUSG00000003031/ENSMUSG00000039067/ENSMUSG00000018286/ENSMUSG00000014769/ENSMUSG00000026750/ENSMUSG00000019505/ENSMUSG00000002102/ENSMUSG00000029521/…	Psma6/Psma7/Psmb4/Psma3/Psmb5/Psmb9/Cdkn1a/Psmd11/Psmd8/Psmc1/Psmd4/Psmb2/Psmc6/Cdkn1b/Psmd7/Psmb6/Psmb1/Psmb7/Ubb/Psmc3/Chek2/Uba52/Psma5/Zfp385a/Rps27a/Psmc5/Psmc4/Psmc2/Psma2/Psmd14/Psmd12/Trp53	26443/26444/19172/19167/19173/16912/12575/69077/57296/19179/19185/26445/67089/12576/17463/19175/19170/19177/22187/19182/50883/22186/26442/29813/78294/19184/23996/19181/19166/59029/66997/22059	32	29	ENSMUSG00000021024/ENSMUSG00000027566/ENSMUSG00000005779/ENSMUSG00000060073/ENSMUSG00000022193/ENSMUSG00000023067/ENSMUSG00000017428/ENSMUSG00000030591/ENSMUSG00000021178/ENSMUSG00000005625/ENSMUSG00000028837/ENSMUSG00000021832/ENSMUSG00000003031/ENSMUSG00000039067/ENSMUSG00000018286/ENSMUSG00000014769/ENSMUSG00000026750/ENSMUSG00000019505/ENSMUSG00000002102/ENSMUSG00000068240/ENSMUSG00000068749/…	3	ENSMUSG00000096727/ENSMUSG00000029521/ENSMUSG00000059552
R-MMU-69580	p53-Dependent G1/S DNA damage checkpoint	32/1696	59/7515	1.13895e-07	4.68866e-06	ENSMUSG00000021024/ENSMUSG00000027566/ENSMUSG00000005779/ENSMUSG00000060073/ENSMUSG00000022193/ENSMUSG00000096727/ENSMUSG00000023067/ENSMUSG00000017428/ENSMUSG00000030591/ENSMUSG00000021178/ENSMUSG00000005625/ENSMUSG00000028837/ENSMUSG00000021832/ENSMUSG00000003031/ENSMUSG00000039067/ENSMUSG00000018286/ENSMUSG00000014769/ENSMUSG00000026750/ENSMUSG00000019505/ENSMUSG00000002102/ENSMUSG00000029521/…	Psma6/Psma7/Psmb4/Psma3/Psmb5/Psmb9/Cdkn1a/Psmd11/Psmd8/Psmc1/Psmd4/Psmb2/Psmc6/Cdkn1b/Psmd7/Psmb6/Psmb1/Psmb7/Ubb/Psmc3/Chek2/Uba52/Psma5/Zfp385a/Rps27a/Psmc5/Psmc4/Psmc2/Psma2/Psmd14/Psmd12/Trp53	26443/26444/19172/19167/19173/16912/12575/69077/57296/19179/19185/26445/67089/12576/17463/19175/19170/19177/22187/19182/50883/22186/26442/29813/78294/19184/23996/19181/19166/59029/66997/22059	32	29	ENSMUSG00000021024/ENSMUSG00000027566/ENSMUSG00000005779/ENSMUSG00000060073/ENSMUSG00000022193/ENSMUSG00000023067/ENSMUSG00000017428/ENSMUSG00000030591/ENSMUSG00000021178/ENSMUSG00000005625/ENSMUSG00000028837/ENSMUSG00000021832/ENSMUSG00000003031/ENSMUSG00000039067/ENSMUSG00000018286/ENSMUSG00000014769/ENSMUSG00000026750/ENSMUSG00000019505/ENSMUSG00000002102/ENSMUSG00000068240/ENSMUSG00000068749/…	3	ENSMUSG00000096727/ENSMUSG00000029521/ENSMUSG00000059552
R-MMU-8878166	Transcriptional regulation by RUNX2	32/1696	59/7515	1.13895e-07	4.68866e-06	ENSMUSG00000021024/ENSMUSG00000027566/ENSMUSG00000005779/ENSMUSG00000020525/ENSMUSG00000060073/ENSMUSG00000022193/ENSMUSG00000096727/ENSMUSG00000036309/ENSMUSG00000017428/ENSMUSG00000030591/ENSMUSG00000021178/ENSMUSG00000005625/ENSMUSG00000028837/ENSMUSG00000021832/ENSMUSG00000039067/ENSMUSG00000018286/ENSMUSG00000014769/ENSMUSG00000070348/ENSMUSG00000026750/ENSMUSG00000019505/ENSMUSG00000002102/…	Psma6/Psma7/Psmb4/Ppm1d/Psma3/Psmb5/Psmb9/Skp1a/Psmd11/Psmd8/Psmc1/Psmd4/Psmb2/Psmc6/Psmd7/Psmb6/Psmb1/Ccnd1/Psmb7/Ubb/Psmc3/Uba52/Psma5/Rbx1/Rps27a/Cbfb/Psmc5/Psmc4/Psmc2/Psma2/Psmd14/Psmd12	26443/26444/19172/53892/19167/19173/16912/21402/69077/57296/19179/19185/26445/67089/17463/19175/19170/12443/19177/22187/19182/22186/26442/56438/78294/12400/19184/23996/19181/19166/59029/66997	32	29	ENSMUSG00000021024/ENSMUSG00000027566/ENSMUSG00000005779/ENSMUSG00000020525/ENSMUSG00000060073/ENSMUSG00000022193/ENSMUSG00000036309/ENSMUSG00000017428/ENSMUSG00000030591/ENSMUSG00000021178/ENSMUSG00000005625/ENSMUSG00000028837/ENSMUSG00000021832/ENSMUSG00000039067/ENSMUSG00000018286/ENSMUSG00000014769/ENSMUSG00000026750/ENSMUSG00000019505/ENSMUSG00000002102/ENSMUSG00000068240/ENSMUSG00000068749/…	3	ENSMUSG00000096727/ENSMUSG00000070348/ENSMUSG00000031885
R-MMU-8941858	Regulation of RUNX3 expression and activity	28/1696	49/7515	1.62597e-07	6.42585e-06	ENSMUSG00000021024/ENSMUSG00000027566/ENSMUSG00000005779/ENSMUSG00000060073/ENSMUSG00000022193/ENSMUSG00000096727/ENSMUSG00000017428/ENSMUSG00000030591/ENSMUSG00000021178/ENSMUSG00000005625/ENSMUSG00000028837/ENSMUSG00000021832/ENSMUSG00000039067/ENSMUSG00000018286/ENSMUSG00000014769/ENSMUSG00000026750/ENSMUSG00000019505/ENSMUSG00000002102/ENSMUSG00000068240/ENSMUSG00000068749/ENSMUSG00000020460/…	Psma6/Psma7/Psmb4/Psma3/Psmb5/Psmb9/Psmd11/Psmd8/Psmc1/Psmd4/Psmb2/Psmc6/Psmd7/Psmb6/Psmb1/Psmb7/Ubb/Psmc3/Uba52/Psma5/Rps27a/Cbfb/Psmc5/Psmc4/Psmc2/Psma2/Psmd14/Psmd12	26443/26444/19172/19167/19173/16912/69077/57296/19179/19185/26445/67089/17463/19175/19170/19177/22187/19182/22186/26442/78294/12400/19184/23996/19181/19166/59029/66997	28	26	ENSMUSG00000021024/ENSMUSG00000027566/ENSMUSG00000005779/ENSMUSG00000060073/ENSMUSG00000022193/ENSMUSG00000017428/ENSMUSG00000030591/ENSMUSG00000021178/ENSMUSG00000005625/ENSMUSG00000028837/ENSMUSG00000021832/ENSMUSG00000039067/ENSMUSG00000018286/ENSMUSG00000014769/ENSMUSG00000026750/ENSMUSG00000019505/ENSMUSG00000002102/ENSMUSG00000068240/ENSMUSG00000068749/ENSMUSG00000020460/ENSMUSG00000020708/…	2	ENSMUSG00000096727/ENSMUSG00000031885
R-MMU-69541	Stabilization of p53	29/1696	52/7515	2.01023e-07	7.63887e-06	ENSMUSG00000021024/ENSMUSG00000027566/ENSMUSG00000005779/ENSMUSG00000060073/ENSMUSG00000022193/ENSMUSG00000096727/ENSMUSG00000017428/ENSMUSG00000030591/ENSMUSG00000021178/ENSMUSG00000005625/ENSMUSG00000028837/ENSMUSG00000021832/ENSMUSG00000039067/ENSMUSG00000018286/ENSMUSG00000014769/ENSMUSG00000026750/ENSMUSG00000019505/ENSMUSG00000002102/ENSMUSG00000029521/ENSMUSG00000068240/ENSMUSG00000068749/…	Psma6/Psma7/Psmb4/Psma3/Psmb5/Psmb9/Psmd11/Psmd8/Psmc1/Psmd4/Psmb2/Psmc6/Psmd7/Psmb6/Psmb1/Psmb7/Ubb/Psmc3/Chek2/Uba52/Psma5/Rps27a/Psmc5/Psmc4/Psmc2/Psma2/Psmd14/Psmd12/Trp53	26443/26444/19172/19167/19173/16912/69077/57296/19179/19185/26445/67089/17463/19175/19170/19177/22187/19182/50883/22186/26442/78294/19184/23996/19181/19166/59029/66997/22059	29	26	ENSMUSG00000021024/ENSMUSG00000027566/ENSMUSG00000005779/ENSMUSG00000060073/ENSMUSG00000022193/ENSMUSG00000017428/ENSMUSG00000030591/ENSMUSG00000021178/ENSMUSG00000005625/ENSMUSG00000028837/ENSMUSG00000021832/ENSMUSG00000039067/ENSMUSG00000018286/ENSMUSG00000014769/ENSMUSG00000026750/ENSMUSG00000019505/ENSMUSG00000002102/ENSMUSG00000068240/ENSMUSG00000068749/ENSMUSG00000020460/ENSMUSG00000020708/…	3	ENSMUSG00000096727/ENSMUSG00000029521/ENSMUSG00000059552
R-MMU-174154	APC/C:Cdc20 mediated degradation of Securin	33/1696	63/7515	2.17022e-07	7.94139e-06	ENSMUSG00000021024/ENSMUSG00000027566/ENSMUSG00000005779/ENSMUSG00000060073/ENSMUSG00000022193/ENSMUSG00000096727/ENSMUSG00000017428/ENSMUSG00000030591/ENSMUSG00000021178/ENSMUSG00000005625/ENSMUSG00000028837/ENSMUSG00000021832/ENSMUSG00000020107/ENSMUSG00000039067/ENSMUSG00000018286/ENSMUSG00000014769/ENSMUSG00000026750/ENSMUSG00000019505/ENSMUSG00000002102/ENSMUSG00000068240/ENSMUSG00000068749/…	Psma6/Psma7/Psmb4/Psma3/Psmb5/Psmb9/Psmd11/Psmd8/Psmc1/Psmd4/Psmb2/Psmc6/Anapc16/Psmd7/Psmb6/Psmb1/Psmb7/Ubb/Psmc3/Uba52/Psma5/Rps27a/Ube2d1/Psmc5/Anapc1/Anapc11/Psmc4/Cdc23/Psmc2/Psma2/Psmd14/Psmd12/Pttg1	26443/26444/19172/19167/19173/16912/69077/57296/19179/19185/26445/67089/52717/17463/19175/19170/19177/22187/19182/22186/26442/78294/216080/19184/17222/66156/23996/52563/19181/19166/59029/66997/30939	33	29	ENSMUSG00000021024/ENSMUSG00000027566/ENSMUSG00000005779/ENSMUSG00000060073/ENSMUSG00000022193/ENSMUSG00000017428/ENSMUSG00000030591/ENSMUSG00000021178/ENSMUSG00000005625/ENSMUSG00000028837/ENSMUSG00000021832/ENSMUSG00000020107/ENSMUSG00000039067/ENSMUSG00000018286/ENSMUSG00000014769/ENSMUSG00000026750/ENSMUSG00000019505/ENSMUSG00000002102/ENSMUSG00000068240/ENSMUSG00000068749/ENSMUSG00000020460/…	4	ENSMUSG00000096727/ENSMUSG00000019927/ENSMUSG00000014355/ENSMUSG00000024370
R-MMU-5607761	Dectin-1 mediated noncanonical NF-kB signaling	30/1696	55/7515	2.40309e-07	8.18709e-06	ENSMUSG00000021024/ENSMUSG00000027566/ENSMUSG00000005779/ENSMUSG00000060073/ENSMUSG00000022193/ENSMUSG00000096727/ENSMUSG00000036309/ENSMUSG00000017428/ENSMUSG00000030591/ENSMUSG00000021178/ENSMUSG00000005625/ENSMUSG00000028837/ENSMUSG00000021832/ENSMUSG00000039067/ENSMUSG00000018286/ENSMUSG00000014769/ENSMUSG00000026750/ENSMUSG00000019505/ENSMUSG00000002102/ENSMUSG00000068240/ENSMUSG00000068749/…	Psma6/Psma7/Psmb4/Psma3/Psmb5/Psmb9/Skp1a/Psmd11/Psmd8/Psmc1/Psmd4/Psmb2/Psmc6/Psmd7/Psmb6/Psmb1/Psmb7/Ubb/Psmc3/Uba52/Psma5/Rps27a/Psmc5/Psmc4/Psmc2/Btrc/Psma2/Fbxw11/Psmd14/Psmd12	26443/26444/19172/19167/19173/16912/21402/69077/57296/19179/19185/26445/67089/17463/19175/19170/19177/22187/19182/22186/26442/78294/19184/23996/19181/12234/19166/103583/59029/66997	30	27	ENSMUSG00000021024/ENSMUSG00000027566/ENSMUSG00000005779/ENSMUSG00000060073/ENSMUSG00000022193/ENSMUSG00000036309/ENSMUSG00000017428/ENSMUSG00000030591/ENSMUSG00000021178/ENSMUSG00000005625/ENSMUSG00000028837/ENSMUSG00000021832/ENSMUSG00000039067/ENSMUSG00000018286/ENSMUSG00000014769/ENSMUSG00000026750/ENSMUSG00000019505/ENSMUSG00000002102/ENSMUSG00000068240/ENSMUSG00000068749/ENSMUSG00000020460/…	3	ENSMUSG00000096727/ENSMUSG00000025217/ENSMUSG00000020271
R-MMU-5676590	NIK-->noncanonical NF-kB signaling	30/1696	55/7515	2.40309e-07	8.18709e-06	ENSMUSG00000021024/ENSMUSG00000027566/ENSMUSG00000005779/ENSMUSG00000060073/ENSMUSG00000022193/ENSMUSG00000096727/ENSMUSG00000036309/ENSMUSG00000017428/ENSMUSG00000030591/ENSMUSG00000021178/ENSMUSG00000005625/ENSMUSG00000028837/ENSMUSG00000021832/ENSMUSG00000039067/ENSMUSG00000018286/ENSMUSG00000014769/ENSMUSG00000026750/ENSMUSG00000019505/ENSMUSG00000002102/ENSMUSG00000068240/ENSMUSG00000068749/…	Psma6/Psma7/Psmb4/Psma3/Psmb5/Psmb9/Skp1a/Psmd11/Psmd8/Psmc1/Psmd4/Psmb2/Psmc6/Psmd7/Psmb6/Psmb1/Psmb7/Ubb/Psmc3/Uba52/Psma5/Rps27a/Psmc5/Psmc4/Psmc2/Btrc/Psma2/Fbxw11/Psmd14/Psmd12	26443/26444/19172/19167/19173/16912/21402/69077/57296/19179/19185/26445/67089/17463/19175/19170/19177/22187/19182/22186/26442/78294/19184/23996/19181/12234/19166/103583/59029/66997	30	27	ENSMUSG00000021024/ENSMUSG00000027566/ENSMUSG00000005779/ENSMUSG00000060073/ENSMUSG00000022193/ENSMUSG00000036309/ENSMUSG00000017428/ENSMUSG00000030591/ENSMUSG00000021178/ENSMUSG00000005625/ENSMUSG00000028837/ENSMUSG00000021832/ENSMUSG00000039067/ENSMUSG00000018286/ENSMUSG00000014769/ENSMUSG00000026750/ENSMUSG00000019505/ENSMUSG00000002102/ENSMUSG00000068240/ENSMUSG00000068749/ENSMUSG00000020460/…	3	ENSMUSG00000096727/ENSMUSG00000025217/ENSMUSG00000020271
R-MMU-69615	G1/S DNA Damage Checkpoints	32/1696	61/7515	3.16742e-07	1.00949e-05	ENSMUSG00000021024/ENSMUSG00000027566/ENSMUSG00000005779/ENSMUSG00000060073/ENSMUSG00000022193/ENSMUSG00000096727/ENSMUSG00000023067/ENSMUSG00000017428/ENSMUSG00000030591/ENSMUSG00000021178/ENSMUSG00000005625/ENSMUSG00000028837/ENSMUSG00000021832/ENSMUSG00000003031/ENSMUSG00000039067/ENSMUSG00000018286/ENSMUSG00000014769/ENSMUSG00000026750/ENSMUSG00000019505/ENSMUSG00000002102/ENSMUSG00000029521/…	Psma6/Psma7/Psmb4/Psma3/Psmb5/Psmb9/Cdkn1a/Psmd11/Psmd8/Psmc1/Psmd4/Psmb2/Psmc6/Cdkn1b/Psmd7/Psmb6/Psmb1/Psmb7/Ubb/Psmc3/Chek2/Uba52/Psma5/Zfp385a/Rps27a/Psmc5/Psmc4/Psmc2/Psma2/Psmd14/Psmd12/Trp53	26443/26444/19172/19167/19173/16912/12575/69077/57296/19179/19185/26445/67089/12576/17463/19175/19170/19177/22187/19182/50883/22186/26442/29813/78294/19184/23996/19181/19166/59029/66997/22059	32	29	ENSMUSG00000021024/ENSMUSG00000027566/ENSMUSG00000005779/ENSMUSG00000060073/ENSMUSG00000022193/ENSMUSG00000023067/ENSMUSG00000017428/ENSMUSG00000030591/ENSMUSG00000021178/ENSMUSG00000005625/ENSMUSG00000028837/ENSMUSG00000021832/ENSMUSG00000003031/ENSMUSG00000039067/ENSMUSG00000018286/ENSMUSG00000014769/ENSMUSG00000026750/ENSMUSG00000019505/ENSMUSG00000002102/ENSMUSG00000068240/ENSMUSG00000068749/…	3	ENSMUSG00000096727/ENSMUSG00000029521/ENSMUSG00000059552
R-MMU-8948751	Regulation of PTEN stability and activity	32/1696	61/7515	3.16742e-07	1.00949e-05	ENSMUSG00000021024/ENSMUSG00000027566/ENSMUSG00000005779/ENSMUSG00000060073/ENSMUSG00000022193/ENSMUSG00000096727/ENSMUSG00000017428/ENSMUSG00000030591/ENSMUSG00000032216/ENSMUSG00000021178/ENSMUSG00000005625/ENSMUSG00000028837/ENSMUSG00000021832/ENSMUSG00000024811/ENSMUSG00000056900/ENSMUSG00000039067/ENSMUSG00000018286/ENSMUSG00000014769/ENSMUSG00000026750/ENSMUSG00000019505/ENSMUSG00000002102/…	Psma6/Psma7/Psmb4/Psma3/Psmb5/Psmb9/Psmd11/Psmd8/Nedd4/Psmc1/Psmd4/Psmb2/Psmc6/Tnks2/Usp13/Psmd7/Psmb6/Psmb1/Psmb7/Ubb/Psmc3/Uba52/Psma5/Akt2/Rps27a/Psmc5/Psmc4/Psmc2/Prex2/Psma2/Psmd14/Psmd12	26443/26444/19172/19167/19173/16912/69077/57296/17999/19179/19185/26445/67089/74493/72607/17463/19175/19170/19177/22187/19182/22186/26442/11652/78294/19184/23996/19181/109294/19166/59029/66997	32	26	ENSMUSG00000021024/ENSMUSG00000027566/ENSMUSG00000005779/ENSMUSG00000060073/ENSMUSG00000022193/ENSMUSG00000017428/ENSMUSG00000030591/ENSMUSG00000021178/ENSMUSG00000005625/ENSMUSG00000028837/ENSMUSG00000021832/ENSMUSG00000039067/ENSMUSG00000018286/ENSMUSG00000014769/ENSMUSG00000026750/ENSMUSG00000019505/ENSMUSG00000002102/ENSMUSG00000068240/ENSMUSG00000068749/ENSMUSG00000020460/ENSMUSG00000020708/…	6	ENSMUSG00000096727/ENSMUSG00000032216/ENSMUSG00000024811/ENSMUSG00000056900/ENSMUSG00000004056/ENSMUSG00000048960
R-MMU-5610787	Hedgehog 'off' state	43/1696	93/7515	3.43402e-07	1.02257e-05	ENSMUSG00000021024/ENSMUSG00000027566/ENSMUSG00000005779/ENSMUSG00000060073/ENSMUSG00000022193/ENSMUSG00000022812/ENSMUSG00000096727/ENSMUSG00000036309/ENSMUSG00000017428/ENSMUSG00000022840/ENSMUSG00000030591/ENSMUSG00000005034/ENSMUSG00000020612/ENSMUSG00000021178/ENSMUSG00000005625/ENSMUSG00000028837/ENSMUSG00000021832/ENSMUSG00000030323/ENSMUSG00000060798/ENSMUSG00000039067/ENSMUSG00000018286/…	Psma6/Psma7/Psmb4/Psma3/Psmb5/Gsk3b/Psmb9/Skp1a/Psmd11/Adcy5/Psmd8/Prkacb/Prkar1a/Psmc1/Psmd4/Psmb2/Psmc6/Ift122/Intu/Psmd7/Psmb6/Psmb1/Psmb7/Ubb/Psmc3/Adcy9/Uba52/Kif3a/Psma5/Prkar2a/Rbx1/Rps27a/Prkaca/Adcy7/Psmc5/Psmc4/Psmc2/Adcy3/Btrc/Wdr35/Psma2/Psmd14/Psmd12	26443/26444/19172/19167/19173/56637/16912/21402/69077/224129/57296/18749/19084/19179/19185/26445/67089/81896/380614/17463/19175/19170/19177/22187/19182/11515/22186/16568/26442/19087/56438/78294/18747/11513/19184/23996/19181/104111/12234/74682/19166/59029/66997	43	28	ENSMUSG00000021024/ENSMUSG00000027566/ENSMUSG00000005779/ENSMUSG00000060073/ENSMUSG00000022193/ENSMUSG00000036309/ENSMUSG00000017428/ENSMUSG00000030591/ENSMUSG00000021178/ENSMUSG00000005625/ENSMUSG00000028837/ENSMUSG00000021832/ENSMUSG00000039067/ENSMUSG00000018286/ENSMUSG00000014769/ENSMUSG00000026750/ENSMUSG00000019505/ENSMUSG00000002102/ENSMUSG00000068240/ENSMUSG00000068749/ENSMUSG00000022400/…	15	ENSMUSG00000022812/ENSMUSG00000096727/ENSMUSG00000022840/ENSMUSG00000005034/ENSMUSG00000020612/ENSMUSG00000030323/ENSMUSG00000060798/ENSMUSG00000005580/ENSMUSG00000018395/ENSMUSG00000032601/ENSMUSG00000005469/ENSMUSG00000031659/ENSMUSG00000020654/ENSMUSG00000025217/ENSMUSG00000066643
R-MMU-4641258	Degradation of DVL	29/1696	53/7515	3.48906e-07	1.02257e-05	ENSMUSG00000021024/ENSMUSG00000027566/ENSMUSG00000005779/ENSMUSG00000060073/ENSMUSG00000022193/ENSMUSG00000096727/ENSMUSG00000017428/ENSMUSG00000030591/ENSMUSG00000021178/ENSMUSG00000005625/ENSMUSG00000028837/ENSMUSG00000021832/ENSMUSG00000039067/ENSMUSG00000018286/ENSMUSG00000014769/ENSMUSG00000026750/ENSMUSG00000019505/ENSMUSG00000002102/ENSMUSG00000068240/ENSMUSG00000068749/ENSMUSG00000022400/…	Psma6/Psma7/Psmb4/Psma3/Psmb5/Psmb9/Psmd11/Psmd8/Psmc1/Psmd4/Psmb2/Psmc6/Psmd7/Psmb6/Psmb1/Psmb7/Ubb/Psmc3/Uba52/Psma5/Rbx1/Rps27a/Psmc5/Psmc4/Psmc2/Psma2/Psmd14/Psmd12/Dact1	26443/26444/19172/19167/19173/16912/69077/57296/19179/19185/26445/67089/17463/19175/19170/19177/22187/19182/22186/26442/56438/78294/19184/23996/19181/19166/59029/66997/59036	29	28	ENSMUSG00000021024/ENSMUSG00000027566/ENSMUSG00000005779/ENSMUSG00000060073/ENSMUSG00000022193/ENSMUSG00000017428/ENSMUSG00000030591/ENSMUSG00000021178/ENSMUSG00000005625/ENSMUSG00000028837/ENSMUSG00000021832/ENSMUSG00000039067/ENSMUSG00000018286/ENSMUSG00000014769/ENSMUSG00000026750/ENSMUSG00000019505/ENSMUSG00000002102/ENSMUSG00000068240/ENSMUSG00000068749/ENSMUSG00000022400/ENSMUSG00000020460/…	1	ENSMUSG00000096727
R-MMU-8939236	RUNX1 regulates transcription of genes involved in differentiation of HSCs	33/1696	64/7515	3.51897e-07	1.02257e-05	ENSMUSG00000021024/ENSMUSG00000027566/ENSMUSG00000005779/ENSMUSG00000060073/ENSMUSG00000022193/ENSMUSG00000096727/ENSMUSG00000017428/ENSMUSG00000030591/ENSMUSG00000021178/ENSMUSG00000005625/ENSMUSG00000028837/ENSMUSG00000021832/ENSMUSG00000039067/ENSMUSG00000018286/ENSMUSG00000014769/ENSMUSG00000002028/ENSMUSG00000026750/ENSMUSG00000019505/ENSMUSG00000002102/ENSMUSG00000068240/ENSMUSG00000068749/…	Psma6/Psma7/Psmb4/Psma3/Psmb5/Psmb9/Psmd11/Psmd8/Psmc1/Psmd4/Psmb2/Psmc6/Psmd7/Psmb6/Psmb1/Kmt2a/Psmb7/Ubb/Psmc3/Uba52/Psma5/Rps27a/Cbfb/Psmc5/Abl1/Lmo2/Psmc4/Psmc2/Lmo1/Gata3/Psma2/Psmd14/Psmd12	26443/26444/19172/19167/19173/16912/69077/57296/19179/19185/26445/67089/17463/19175/19170/214162/19177/22187/19182/22186/26442/78294/12400/19184/11350/16909/23996/19181/109594/14462/19166/59029/66997	33	28	ENSMUSG00000021024/ENSMUSG00000027566/ENSMUSG00000005779/ENSMUSG00000060073/ENSMUSG00000022193/ENSMUSG00000017428/ENSMUSG00000030591/ENSMUSG00000021178/ENSMUSG00000005625/ENSMUSG00000028837/ENSMUSG00000021832/ENSMUSG00000039067/ENSMUSG00000018286/ENSMUSG00000014769/ENSMUSG00000026750/ENSMUSG00000019505/ENSMUSG00000002102/ENSMUSG00000068240/ENSMUSG00000068749/ENSMUSG00000020460/ENSMUSG00000020708/…	5	ENSMUSG00000096727/ENSMUSG00000002028/ENSMUSG00000031885/ENSMUSG00000026842/ENSMUSG00000032698
R-MMU-1168372	Downstream signaling events of B Cell Receptor (BCR)	34/1696	67/7515	3.83987e-07	1.08394e-05	ENSMUSG00000021024/ENSMUSG00000027566/ENSMUSG00000005779/ENSMUSG00000060073/ENSMUSG00000022193/ENSMUSG00000096727/ENSMUSG00000036309/ENSMUSG00000017428/ENSMUSG00000030591/ENSMUSG00000021178/ENSMUSG00000005625/ENSMUSG00000028837/ENSMUSG00000021832/ENSMUSG00000039067/ENSMUSG00000018286/ENSMUSG00000071042/ENSMUSG00000014769/ENSMUSG00000026750/ENSMUSG00000019505/ENSMUSG00000002102/ENSMUSG00000068240/…	Psma6/Psma7/Psmb4/Psma3/Psmb5/Psmb9/Skp1a/Psmd11/Psmd8/Psmc1/Psmd4/Psmb2/Psmc6/Psmd7/Psmb6/Rasgrp3/Psmb1/Psmb7/Ubb/Psmc3/Uba52/Psma5/Rps27a/Hras/Psmc5/Psmc4/Psmc2/Rasgrp1/Btrc/Psma2/Fbxw11/Psmd14/Psmd12/Nras	26443/26444/19172/19167/19173/16912/21402/69077/57296/19179/19185/26445/67089/17463/19175/240168/19170/19177/22187/19182/22186/26442/78294/15461/19184/23996/19181/19419/12234/19166/103583/59029/66997/18176	34	28	ENSMUSG00000021024/ENSMUSG00000027566/ENSMUSG00000005779/ENSMUSG00000060073/ENSMUSG00000022193/ENSMUSG00000036309/ENSMUSG00000017428/ENSMUSG00000030591/ENSMUSG00000021178/ENSMUSG00000005625/ENSMUSG00000028837/ENSMUSG00000021832/ENSMUSG00000039067/ENSMUSG00000018286/ENSMUSG00000014769/ENSMUSG00000026750/ENSMUSG00000019505/ENSMUSG00000002102/ENSMUSG00000068240/ENSMUSG00000068749/ENSMUSG00000020460/…	6	ENSMUSG00000096727/ENSMUSG00000071042/ENSMUSG00000027347/ENSMUSG00000025217/ENSMUSG00000020271/ENSMUSG00000027852
R-MMU-8878159	Transcriptional regulation by RUNX3	37/1696	76/7515	4.5742e-07	1.25536e-05	ENSMUSG00000021024/ENSMUSG00000027566/ENSMUSG00000005779/ENSMUSG00000060073/ENSMUSG00000022193/ENSMUSG00000096727/ENSMUSG00000017428/ENSMUSG00000030591/ENSMUSG00000021178/ENSMUSG00000005625/ENSMUSG00000028837/ENSMUSG00000021832/ENSMUSG00000055320/ENSMUSG00000006932/ENSMUSG00000039067/ENSMUSG00000018286/ENSMUSG00000014769/ENSMUSG00000070348/ENSMUSG00000026750/ENSMUSG00000019505/ENSMUSG00000002102/…	Psma6/Psma7/Psmb4/Psma3/Psmb5/Psmb9/Psmd11/Psmd8/Psmc1/Psmd4/Psmb2/Psmc6/Tead1/Ctnnb1/Psmd7/Psmb6/Psmb1/Ccnd1/Psmb7/Ubb/Psmc3/Uba52/Psma5/Rps27a/Cbfb/Notch1/Smad3/Psmc5/Psmc4/Psmc2/Tead2/Psma2/Psmd14/Psmd12/Tead3/Kat2b/Trp53	26443/26444/19172/19167/19173/16912/69077/57296/19179/19185/26445/67089/21676/12387/17463/19175/19170/12443/19177/22187/19182/22186/26442/78294/12400/18128/17127/19184/23996/19181/21677/19166/59029/66997/21678/18519/22059	37	28	ENSMUSG00000021024/ENSMUSG00000027566/ENSMUSG00000005779/ENSMUSG00000060073/ENSMUSG00000022193/ENSMUSG00000017428/ENSMUSG00000030591/ENSMUSG00000021178/ENSMUSG00000005625/ENSMUSG00000028837/ENSMUSG00000021832/ENSMUSG00000039067/ENSMUSG00000018286/ENSMUSG00000014769/ENSMUSG00000026750/ENSMUSG00000019505/ENSMUSG00000002102/ENSMUSG00000068240/ENSMUSG00000068749/ENSMUSG00000020460/ENSMUSG00000020708/…	9	ENSMUSG00000096727/ENSMUSG00000055320/ENSMUSG00000006932/ENSMUSG00000070348/ENSMUSG00000031885/ENSMUSG00000026923/ENSMUSG00000032402/ENSMUSG00000000708/ENSMUSG00000059552
R-MMU-450408	AUF1 (hnRNP D0) binds and destabilizes mRNA	28/1696	51/7515	5.06405e-07	1.31665e-05	ENSMUSG00000021024/ENSMUSG00000027566/ENSMUSG00000005779/ENSMUSG00000060073/ENSMUSG00000022193/ENSMUSG00000096727/ENSMUSG00000017428/ENSMUSG00000030591/ENSMUSG00000021178/ENSMUSG00000004951/ENSMUSG00000005625/ENSMUSG00000028837/ENSMUSG00000021832/ENSMUSG00000039067/ENSMUSG00000018286/ENSMUSG00000014769/ENSMUSG00000026750/ENSMUSG00000019505/ENSMUSG00000002102/ENSMUSG00000068240/ENSMUSG00000068749/…	Psma6/Psma7/Psmb4/Psma3/Psmb5/Psmb9/Psmd11/Psmd8/Psmc1/Hspb1/Psmd4/Psmb2/Psmc6/Psmd7/Psmb6/Psmb1/Psmb7/Ubb/Psmc3/Uba52/Psma5/Rps27a/Psmc5/Psmc4/Psmc2/Psma2/Psmd14/Psmd12	26443/26444/19172/19167/19173/16912/69077/57296/19179/15507/19185/26445/67089/17463/19175/19170/19177/22187/19182/22186/26442/78294/19184/23996/19181/19166/59029/66997	28	27	ENSMUSG00000021024/ENSMUSG00000027566/ENSMUSG00000005779/ENSMUSG00000060073/ENSMUSG00000022193/ENSMUSG00000017428/ENSMUSG00000030591/ENSMUSG00000021178/ENSMUSG00000004951/ENSMUSG00000005625/ENSMUSG00000028837/ENSMUSG00000021832/ENSMUSG00000039067/ENSMUSG00000018286/ENSMUSG00000014769/ENSMUSG00000026750/ENSMUSG00000019505/ENSMUSG00000002102/ENSMUSG00000068240/ENSMUSG00000068749/ENSMUSG00000020460/…	1	ENSMUSG00000096727
R-MMU-4641257	Degradation of AXIN	28/1696	51/7515	5.06405e-07	1.31665e-05	ENSMUSG00000021024/ENSMUSG00000027566/ENSMUSG00000005779/ENSMUSG00000060073/ENSMUSG00000022193/ENSMUSG00000096727/ENSMUSG00000017428/ENSMUSG00000030591/ENSMUSG00000021178/ENSMUSG00000005625/ENSMUSG00000028837/ENSMUSG00000021832/ENSMUSG00000024811/ENSMUSG00000039067/ENSMUSG00000018286/ENSMUSG00000014769/ENSMUSG00000026750/ENSMUSG00000019505/ENSMUSG00000002102/ENSMUSG00000068240/ENSMUSG00000068749/…	Psma6/Psma7/Psmb4/Psma3/Psmb5/Psmb9/Psmd11/Psmd8/Psmc1/Psmd4/Psmb2/Psmc6/Tnks2/Psmd7/Psmb6/Psmb1/Psmb7/Ubb/Psmc3/Uba52/Psma5/Rps27a/Psmc5/Psmc4/Psmc2/Psma2/Psmd14/Psmd12	26443/26444/19172/19167/19173/16912/69077/57296/19179/19185/26445/67089/74493/17463/19175/19170/19177/22187/19182/22186/26442/78294/19184/23996/19181/19166/59029/66997	28	26	ENSMUSG00000021024/ENSMUSG00000027566/ENSMUSG00000005779/ENSMUSG00000060073/ENSMUSG00000022193/ENSMUSG00000017428/ENSMUSG00000030591/ENSMUSG00000021178/ENSMUSG00000005625/ENSMUSG00000028837/ENSMUSG00000021832/ENSMUSG00000039067/ENSMUSG00000018286/ENSMUSG00000014769/ENSMUSG00000026750/ENSMUSG00000019505/ENSMUSG00000002102/ENSMUSG00000068240/ENSMUSG00000068749/ENSMUSG00000020460/ENSMUSG00000020708/…	2	ENSMUSG00000096727/ENSMUSG00000024811
R-MMU-5687128	MAPK6/MAPK4 signaling	35/1696	71/7515	6.38804e-07	1.6183e-05	ENSMUSG00000021024/ENSMUSG00000027566/ENSMUSG00000005779/ENSMUSG00000060073/ENSMUSG00000022193/ENSMUSG00000096727/ENSMUSG00000017428/ENSMUSG00000030591/ENSMUSG00000005034/ENSMUSG00000021178/ENSMUSG00000004951/ENSMUSG00000005625/ENSMUSG00000028837/ENSMUSG00000021832/ENSMUSG00000039067/ENSMUSG00000018286/ENSMUSG00000014769/ENSMUSG00000026750/ENSMUSG00000019505/ENSMUSG00000002102/ENSMUSG00000068240/…	Psma6/Psma7/Psmb4/Psma3/Psmb5/Psmb9/Psmd11/Psmd8/Prkacb/Psmc1/Hspb1/Psmd4/Psmb2/Psmc6/Psmd7/Psmb6/Psmb1/Psmb7/Ubb/Psmc3/Uba52/Psma5/Rps27a/Cdc14b/Prkaca/Xpo1/Psmc5/Ccnd3/Psmc4/Psmc2/Psma2/Psmd14/Psmd12/Kalrn/Mapk6	26443/26444/19172/19167/19173/16912/69077/57296/18749/19179/15507/19185/26445/67089/17463/19175/19170/19177/22187/19182/22186/26442/78294/218294/18747/103573/19184/12445/23996/19181/19166/59029/66997/545156/50772	35	28	ENSMUSG00000021024/ENSMUSG00000027566/ENSMUSG00000005779/ENSMUSG00000060073/ENSMUSG00000022193/ENSMUSG00000017428/ENSMUSG00000030591/ENSMUSG00000021178/ENSMUSG00000004951/ENSMUSG00000005625/ENSMUSG00000028837/ENSMUSG00000021832/ENSMUSG00000039067/ENSMUSG00000018286/ENSMUSG00000014769/ENSMUSG00000026750/ENSMUSG00000019505/ENSMUSG00000002102/ENSMUSG00000068240/ENSMUSG00000068749/ENSMUSG00000020460/…	7	ENSMUSG00000096727/ENSMUSG00000005034/ENSMUSG00000033102/ENSMUSG00000005469/ENSMUSG00000020290/ENSMUSG00000034165/ENSMUSG00000042688
R-MMU-69656	Cyclin A:Cdk2-associated events at S phase entry	33/1696	66/7515	8.82049e-07	2.17866e-05	ENSMUSG00000021024/ENSMUSG00000027566/ENSMUSG00000005779/ENSMUSG00000060073/ENSMUSG00000022193/ENSMUSG00000096727/ENSMUSG00000023067/ENSMUSG00000036309/ENSMUSG00000017428/ENSMUSG00000030591/ENSMUSG00000021178/ENSMUSG00000005625/ENSMUSG00000028837/ENSMUSG00000021832/ENSMUSG00000003031/ENSMUSG00000039067/ENSMUSG00000018286/ENSMUSG00000014769/ENSMUSG00000070348/ENSMUSG00000026750/ENSMUSG00000019505/…	Psma6/Psma7/Psmb4/Psma3/Psmb5/Psmb9/Cdkn1a/Skp1a/Psmd11/Psmd8/Psmc1/Psmd4/Psmb2/Psmc6/Cdkn1b/Psmd7/Psmb6/Psmb1/Ccnd1/Psmb7/Ubb/Psmc3/Uba52/Psma5/Akt2/Rps27a/Cdc25b/Psmc5/Psmc4/Psmc2/Psma2/Psmd14/Psmd12	26443/26444/19172/19167/19173/16912/12575/21402/69077/57296/19179/19185/26445/67089/12576/17463/19175/19170/12443/19177/22187/19182/22186/26442/11652/78294/12531/19184/23996/19181/19166/59029/66997	33	30	ENSMUSG00000021024/ENSMUSG00000027566/ENSMUSG00000005779/ENSMUSG00000060073/ENSMUSG00000022193/ENSMUSG00000023067/ENSMUSG00000036309/ENSMUSG00000017428/ENSMUSG00000030591/ENSMUSG00000021178/ENSMUSG00000005625/ENSMUSG00000028837/ENSMUSG00000021832/ENSMUSG00000003031/ENSMUSG00000039067/ENSMUSG00000018286/ENSMUSG00000014769/ENSMUSG00000026750/ENSMUSG00000019505/ENSMUSG00000002102/ENSMUSG00000068240/…	3	ENSMUSG00000096727/ENSMUSG00000070348/ENSMUSG00000004056
R-MMU-69202	Cyclin E associated events during G1/S transition	32/1696	64/7515	1.29019e-06	3.10904e-05	ENSMUSG00000021024/ENSMUSG00000027566/ENSMUSG00000005779/ENSMUSG00000060073/ENSMUSG00000022193/ENSMUSG00000096727/ENSMUSG00000023067/ENSMUSG00000036309/ENSMUSG00000017428/ENSMUSG00000030591/ENSMUSG00000021178/ENSMUSG00000005625/ENSMUSG00000028837/ENSMUSG00000021832/ENSMUSG00000003031/ENSMUSG00000039067/ENSMUSG00000018286/ENSMUSG00000014769/ENSMUSG00000070348/ENSMUSG00000026750/ENSMUSG00000019505/…	Psma6/Psma7/Psmb4/Psma3/Psmb5/Psmb9/Cdkn1a/Skp1a/Psmd11/Psmd8/Psmc1/Psmd4/Psmb2/Psmc6/Cdkn1b/Psmd7/Psmb6/Psmb1/Ccnd1/Psmb7/Ubb/Psmc3/Uba52/Psma5/Akt2/Rps27a/Psmc5/Psmc4/Psmc2/Psma2/Psmd14/Psmd12	26443/26444/19172/19167/19173/16912/12575/21402/69077/57296/19179/19185/26445/67089/12576/17463/19175/19170/12443/19177/22187/19182/22186/26442/11652/78294/19184/23996/19181/19166/59029/66997	32	29	ENSMUSG00000021024/ENSMUSG00000027566/ENSMUSG00000005779/ENSMUSG00000060073/ENSMUSG00000022193/ENSMUSG00000023067/ENSMUSG00000036309/ENSMUSG00000017428/ENSMUSG00000030591/ENSMUSG00000021178/ENSMUSG00000005625/ENSMUSG00000028837/ENSMUSG00000021832/ENSMUSG00000003031/ENSMUSG00000039067/ENSMUSG00000018286/ENSMUSG00000014769/ENSMUSG00000026750/ENSMUSG00000019505/ENSMUSG00000002102/ENSMUSG00000068240/…	3	ENSMUSG00000096727/ENSMUSG00000070348/ENSMUSG00000004056
R-MMU-174178	APC/C:Cdh1 mediated degradation of Cdc20 and other APC/C:Cdh1 targeted proteins in late mitosis/early G1	33/1696	68/7515	2.08423e-06	4.87469e-05	ENSMUSG00000021024/ENSMUSG00000027566/ENSMUSG00000005779/ENSMUSG00000060073/ENSMUSG00000022193/ENSMUSG00000096727/ENSMUSG00000017428/ENSMUSG00000030591/ENSMUSG00000021178/ENSMUSG00000005625/ENSMUSG00000028837/ENSMUSG00000021832/ENSMUSG00000020107/ENSMUSG00000039067/ENSMUSG00000018286/ENSMUSG00000014769/ENSMUSG00000026750/ENSMUSG00000019505/ENSMUSG00000002102/ENSMUSG00000068240/ENSMUSG00000068749/…	Psma6/Psma7/Psmb4/Psma3/Psmb5/Psmb9/Psmd11/Psmd8/Psmc1/Psmd4/Psmb2/Psmc6/Anapc16/Psmd7/Psmb6/Psmb1/Psmb7/Ubb/Psmc3/Uba52/Psma5/Rps27a/Ube2d1/Psmc5/Anapc1/Anapc11/Psmc4/Cdc23/Psmc2/Psma2/Psmd14/Psmd12/Pttg1	26443/26444/19172/19167/19173/16912/69077/57296/19179/19185/26445/67089/52717/17463/19175/19170/19177/22187/19182/22186/26442/78294/216080/19184/17222/66156/23996/52563/19181/19166/59029/66997/30939	33	29	ENSMUSG00000021024/ENSMUSG00000027566/ENSMUSG00000005779/ENSMUSG00000060073/ENSMUSG00000022193/ENSMUSG00000017428/ENSMUSG00000030591/ENSMUSG00000021178/ENSMUSG00000005625/ENSMUSG00000028837/ENSMUSG00000021832/ENSMUSG00000020107/ENSMUSG00000039067/ENSMUSG00000018286/ENSMUSG00000014769/ENSMUSG00000026750/ENSMUSG00000019505/ENSMUSG00000002102/ENSMUSG00000068240/ENSMUSG00000068749/ENSMUSG00000020460/…	4	ENSMUSG00000096727/ENSMUSG00000019927/ENSMUSG00000014355/ENSMUSG00000024370
R-MMU-202424	Downstream TCR signaling	38/1696	83/7515	2.2187e-06	4.87469e-05	ENSMUSG00000036594/ENSMUSG00000073421/ENSMUSG00000060586/ENSMUSG00000021024/ENSMUSG00000027566/ENSMUSG00000005779/ENSMUSG00000060073/ENSMUSG00000022193/ENSMUSG00000096727/ENSMUSG00000036309/ENSMUSG00000017428/ENSMUSG00000030591/ENSMUSG00000021178/ENSMUSG00000005625/ENSMUSG00000028837/ENSMUSG00000021832/ENSMUSG00000039067/ENSMUSG00000018286/ENSMUSG00000014769/ENSMUSG00000026750/ENSMUSG00000019505/…	H2-Aa/H2-Ab1/H2-Eb1/Psma6/Psma7/Psmb4/Psma3/Psmb5/Psmb9/Skp1a/Psmd11/Psmd8/Psmc1/Psmd4/Psmb2/Psmc6/Psmd7/Psmb6/Psmb1/Psmb7/Ubb/Psmc3/Uba52/Psma5/Rps27a/Ube2d1/Psmc5/Psmc4/Psmc2/Map3k7/Btrc/Ripk2/Psma2/Fbxw11/Psmd14/Psmd12/Cd3e/Pik3r1	14960/14961/14969/26443/26444/19172/19167/19173/16912/21402/69077/57296/19179/19185/26445/67089/17463/19175/19170/19177/22187/19182/22186/26442/78294/216080/19184/23996/19181/26409/12234/192656/19166/103583/59029/66997/12501/18708	38	28	ENSMUSG00000021024/ENSMUSG00000027566/ENSMUSG00000005779/ENSMUSG00000060073/ENSMUSG00000022193/ENSMUSG00000036309/ENSMUSG00000017428/ENSMUSG00000030591/ENSMUSG00000021178/ENSMUSG00000005625/ENSMUSG00000028837/ENSMUSG00000021832/ENSMUSG00000039067/ENSMUSG00000018286/ENSMUSG00000014769/ENSMUSG00000026750/ENSMUSG00000019505/ENSMUSG00000002102/ENSMUSG00000068240/ENSMUSG00000068749/ENSMUSG00000020460/…	10	ENSMUSG00000036594/ENSMUSG00000073421/ENSMUSG00000060586/ENSMUSG00000096727/ENSMUSG00000019927/ENSMUSG00000028284/ENSMUSG00000025217/ENSMUSG00000041135/ENSMUSG00000020271/ENSMUSG00000032093
R-MMU-176408	Regulation of APC/C activators between G1/S and early anaphase	36/1696	77/7515	2.22025e-06	4.87469e-05	ENSMUSG00000021024/ENSMUSG00000027566/ENSMUSG00000005779/ENSMUSG00000060073/ENSMUSG00000022193/ENSMUSG00000096727/ENSMUSG00000023067/ENSMUSG00000036309/ENSMUSG00000017428/ENSMUSG00000030591/ENSMUSG00000021178/ENSMUSG00000005625/ENSMUSG00000028837/ENSMUSG00000021832/ENSMUSG00000020107/ENSMUSG00000003031/ENSMUSG00000039067/ENSMUSG00000018286/ENSMUSG00000014769/ENSMUSG00000026750/ENSMUSG00000019505/…	Psma6/Psma7/Psmb4/Psma3/Psmb5/Psmb9/Cdkn1a/Skp1a/Psmd11/Psmd8/Psmc1/Psmd4/Psmb2/Psmc6/Anapc16/Cdkn1b/Psmd7/Psmb6/Psmb1/Psmb7/Ubb/Psmc3/Uba52/Psma5/Rps27a/Ube2d1/Psmc5/Anapc1/Anapc11/Psmc4/Cdc23/Psmc2/Btrc/Psma2/Psmd14/Psmd12	26443/26444/19172/19167/19173/16912/12575/21402/69077/57296/19179/19185/26445/67089/52717/12576/17463/19175/19170/19177/22187/19182/22186/26442/78294/216080/19184/17222/66156/23996/52563/19181/12234/19166/59029/66997	36	31	ENSMUSG00000021024/ENSMUSG00000027566/ENSMUSG00000005779/ENSMUSG00000060073/ENSMUSG00000022193/ENSMUSG00000023067/ENSMUSG00000036309/ENSMUSG00000017428/ENSMUSG00000030591/ENSMUSG00000021178/ENSMUSG00000005625/ENSMUSG00000028837/ENSMUSG00000021832/ENSMUSG00000020107/ENSMUSG00000003031/ENSMUSG00000039067/ENSMUSG00000018286/ENSMUSG00000014769/ENSMUSG00000026750/ENSMUSG00000019505/ENSMUSG00000002102/…	5	ENSMUSG00000096727/ENSMUSG00000019927/ENSMUSG00000014355/ENSMUSG00000024370/ENSMUSG00000025217
R-MMU-195253	Degradation of beta-catenin by the destruction complex	36/1696	77/7515	2.22025e-06	4.87469e-05	ENSMUSG00000021024/ENSMUSG00000027566/ENSMUSG00000005779/ENSMUSG00000060073/ENSMUSG00000022193/ENSMUSG00000022812/ENSMUSG00000096727/ENSMUSG00000036309/ENSMUSG00000017428/ENSMUSG00000030591/ENSMUSG00000021178/ENSMUSG00000005625/ENSMUSG00000028837/ENSMUSG00000021832/ENSMUSG00000006932/ENSMUSG00000039067/ENSMUSG00000005871/ENSMUSG00000018286/ENSMUSG00000014769/ENSMUSG00000026750/ENSMUSG00000019505/…	Psma6/Psma7/Psmb4/Psma3/Psmb5/Gsk3b/Psmb9/Skp1a/Psmd11/Psmd8/Psmc1/Psmd4/Psmb2/Psmc6/Ctnnb1/Psmd7/Apc/Psmb6/Psmb1/Psmb7/Ubb/Psmc3/Ppp2ca/Uba52/Psma5/Rbx1/Rps27a/Psmc5/Psmc4/Psmc2/Btrc/Psma2/Psmd14/Tle1/Psmd12/Tle2	26443/26444/19172/19167/19173/56637/16912/21402/69077/57296/19179/19185/26445/67089/12387/17463/11789/19175/19170/19177/22187/19182/19052/22186/26442/56438/78294/19184/23996/19181/12234/19166/59029/21885/66997/21886	36	30	ENSMUSG00000021024/ENSMUSG00000027566/ENSMUSG00000005779/ENSMUSG00000060073/ENSMUSG00000022193/ENSMUSG00000036309/ENSMUSG00000017428/ENSMUSG00000030591/ENSMUSG00000021178/ENSMUSG00000005625/ENSMUSG00000028837/ENSMUSG00000021832/ENSMUSG00000039067/ENSMUSG00000018286/ENSMUSG00000014769/ENSMUSG00000026750/ENSMUSG00000019505/ENSMUSG00000002102/ENSMUSG00000020349/ENSMUSG00000068240/ENSMUSG00000068749/…	6	ENSMUSG00000022812/ENSMUSG00000096727/ENSMUSG00000006932/ENSMUSG00000005871/ENSMUSG00000025217/ENSMUSG00000034771
R-MMU-1236978	Cross-presentation of soluble exogenous antigens (endosomes)	25/1696	46/7515	2.66278e-06	5.71918e-05	ENSMUSG00000021024/ENSMUSG00000027566/ENSMUSG00000005779/ENSMUSG00000060073/ENSMUSG00000022193/ENSMUSG00000096727/ENSMUSG00000017428/ENSMUSG00000030591/ENSMUSG00000021178/ENSMUSG00000005625/ENSMUSG00000028837/ENSMUSG00000021832/ENSMUSG00000026712/ENSMUSG00000039067/ENSMUSG00000018286/ENSMUSG00000014769/ENSMUSG00000026750/ENSMUSG00000002102/ENSMUSG00000068749/ENSMUSG00000020708/ENSMUSG00000030603/…	Psma6/Psma7/Psmb4/Psma3/Psmb5/Psmb9/Psmd11/Psmd8/Psmc1/Psmd4/Psmb2/Psmc6/Mrc1/Psmd7/Psmb6/Psmb1/Psmb7/Psmc3/Psma5/Psmc5/Psmc4/Psmc2/Psma2/Psmd14/Psmd12	26443/26444/19172/19167/19173/16912/69077/57296/19179/19185/26445/67089/17533/17463/19175/19170/19177/19182/26442/19184/23996/19181/19166/59029/66997	25	24	ENSMUSG00000021024/ENSMUSG00000027566/ENSMUSG00000005779/ENSMUSG00000060073/ENSMUSG00000022193/ENSMUSG00000017428/ENSMUSG00000030591/ENSMUSG00000021178/ENSMUSG00000005625/ENSMUSG00000028837/ENSMUSG00000021832/ENSMUSG00000026712/ENSMUSG00000039067/ENSMUSG00000018286/ENSMUSG00000014769/ENSMUSG00000026750/ENSMUSG00000002102/ENSMUSG00000068749/ENSMUSG00000020708/ENSMUSG00000030603/ENSMUSG00000028932/…	1	ENSMUSG00000096727
R-MMU-72766	Translation	60/1696	154/7515	2.7916e-06	5.8683e-05	ENSMUSG00000063787/ENSMUSG00000059796/ENSMUSG00000031490/ENSMUSG00000036850/ENSMUSG00000065990/ENSMUSG00000026087/ENSMUSG00000106918/ENSMUSG00000023939/ENSMUSG00000034211/ENSMUSG00000061474/ENSMUSG00000022370/ENSMUSG00000028156/ENSMUSG00000020514/ENSMUSG00000061477/ENSMUSG00000034729/ENSMUSG00000029066/ENSMUSG00000067288/ENSMUSG00000009927/ENSMUSG00000061787/ENSMUSG00000046756/ENSMUSG00000033845/…	Chchd1/Eif4a1/Eif4ebp1/Mrpl41/Aurkaip1/Mrpl30/Mrpl33/Mrpl14/Mrps17/Mrps36/Mrpl13/Eif4e/Mrpl22/Rps7/Mrps10/Mrpl20/Rps28/Rps25/Rps17/Mrps7/Mrpl15/Rps27a/Gadd45gip1/Mrpl42/Eif3i/Eif2s2/Mrpl57/Eif2s1/Gfm1/Mrpl17/Mrpl2/Rps27l/Mrps28/Mrps34/Eif3b/Ptcd3/Mrps11/N6amt1/Mrps14/Mrpl24/Eif3h/Eif3m/Mrps33/Mrpl28/Mrps18a/Mrpl48/Mrpl49/Mrps18b/Eif1ax/Rps26/Mrpl4/Rps13/Rps16/Eif2b5/Mrpl23/Rps18/Mrpl39/Mrps6/Mrpl…	66121/13681/13685/107733/66077/107734/66845/68463/66258/66128/68537/13684/216767/20115/64657/66448/54127/75617/20068/50529/27395/78294/102060/67270/54709/67204/67840/13665/28030/27397/27398/67941/66230/79044/27979/69956/67994/67768/64659/67707/68135/98221/14548/68611/68565/52443/18120/66973/66235/27370/66163/68052/20055/224045/19935/20084/27393/121022/67212/16341	60	55	ENSMUSG00000063787/ENSMUSG00000059796/ENSMUSG00000031490/ENSMUSG00000036850/ENSMUSG00000065990/ENSMUSG00000026087/ENSMUSG00000106918/ENSMUSG00000023939/ENSMUSG00000034211/ENSMUSG00000061474/ENSMUSG00000022370/ENSMUSG00000020514/ENSMUSG00000061477/ENSMUSG00000034729/ENSMUSG00000029066/ENSMUSG00000067288/ENSMUSG00000009927/ENSMUSG00000061787/ENSMUSG00000046756/ENSMUSG00000033845/ENSMUSG00000020460/…	5	ENSMUSG00000028156/ENSMUSG00000027774/ENSMUSG00000063884/ENSMUSG00000007338/ENSMUSG00000022889
R-MMU-9020702	Interleukin-1 signaling	40/1696	90/7515	3.0512e-06	6.28038e-05	ENSMUSG00000021024/ENSMUSG00000027566/ENSMUSG00000015837/ENSMUSG00000005779/ENSMUSG00000060073/ENSMUSG00000022193/ENSMUSG00000096727/ENSMUSG00000036309/ENSMUSG00000017428/ENSMUSG00000030591/ENSMUSG00000021178/ENSMUSG00000020227/ENSMUSG00000005625/ENSMUSG00000028837/ENSMUSG00000021832/ENSMUSG00000039067/ENSMUSG00000018286/ENSMUSG00000014769/ENSMUSG00000026750/ENSMUSG00000024235/ENSMUSG00000019505/…	Psma6/Psma7/Sqstm1/Psmb4/Psma3/Psmb5/Psmb9/Skp1a/Psmd11/Psmd8/Psmc1/Irak3/Psmd4/Psmb2/Psmc6/Psmd7/Psmb6/Psmb1/Psmb7/Map3k8/Ubb/Psmc3/Uba52/Il1r1/Psma5/Il1r2/Myd88/Rbx1/Rps27a/Psmc5/Psmc4/Psmc2/Map3k7/Btrc/Ripk2/Psma2/Fbxw11/Psmd14/Psmd12/Map2k6	26443/26444/18412/19172/19167/19173/16912/21402/69077/57296/19179/73914/19185/26445/67089/17463/19175/19170/19177/26410/22187/19182/22186/16177/26442/16178/17874/56438/78294/19184/23996/19181/26409/12234/192656/19166/103583/59029/66997/26399	40	34	ENSMUSG00000021024/ENSMUSG00000027566/ENSMUSG00000015837/ENSMUSG00000005779/ENSMUSG00000060073/ENSMUSG00000022193/ENSMUSG00000036309/ENSMUSG00000017428/ENSMUSG00000030591/ENSMUSG00000021178/ENSMUSG00000020227/ENSMUSG00000005625/ENSMUSG00000028837/ENSMUSG00000021832/ENSMUSG00000039067/ENSMUSG00000018286/ENSMUSG00000014769/ENSMUSG00000026750/ENSMUSG00000024235/ENSMUSG00000019505/ENSMUSG00000002102/…	6	ENSMUSG00000096727/ENSMUSG00000028284/ENSMUSG00000025217/ENSMUSG00000041135/ENSMUSG00000020271/ENSMUSG00000020623
R-MMU-68827	CDT1 association with the CDC6:ORC:origin complex	28/1696	55/7515	3.76326e-06	7.58796e-05	ENSMUSG00000021024/ENSMUSG00000027566/ENSMUSG00000005779/ENSMUSG00000060073/ENSMUSG00000022193/ENSMUSG00000096727/ENSMUSG00000017428/ENSMUSG00000030591/ENSMUSG00000021178/ENSMUSG00000006715/ENSMUSG00000005625/ENSMUSG00000028837/ENSMUSG00000021832/ENSMUSG00000039067/ENSMUSG00000018286/ENSMUSG00000014769/ENSMUSG00000026750/ENSMUSG00000019505/ENSMUSG00000002102/ENSMUSG00000068240/ENSMUSG00000068749/…	Psma6/Psma7/Psmb4/Psma3/Psmb5/Psmb9/Psmd11/Psmd8/Psmc1/Gmnn/Psmd4/Psmb2/Psmc6/Psmd7/Psmb6/Psmb1/Psmb7/Ubb/Psmc3/Uba52/Psma5/Rps27a/Psmc5/Psmc4/Psmc2/Psma2/Psmd14/Psmd12	26443/26444/19172/19167/19173/16912/69077/57296/19179/57441/19185/26445/67089/17463/19175/19170/19177/22187/19182/22186/26442/78294/19184/23996/19181/19166/59029/66997	28	27	ENSMUSG00000021024/ENSMUSG00000027566/ENSMUSG00000005779/ENSMUSG00000060073/ENSMUSG00000022193/ENSMUSG00000017428/ENSMUSG00000030591/ENSMUSG00000021178/ENSMUSG00000006715/ENSMUSG00000005625/ENSMUSG00000028837/ENSMUSG00000021832/ENSMUSG00000039067/ENSMUSG00000018286/ENSMUSG00000014769/ENSMUSG00000026750/ENSMUSG00000019505/ENSMUSG00000002102/ENSMUSG00000068240/ENSMUSG00000068749/ENSMUSG00000020460/…	1	ENSMUSG00000096727
R-MMU-4608870	Asymmetric localization of PCP proteins	29/1696	58/7515	4.04329e-06	7.98954e-05	ENSMUSG00000021024/ENSMUSG00000027566/ENSMUSG00000005779/ENSMUSG00000060073/ENSMUSG00000022193/ENSMUSG00000096727/ENSMUSG00000017428/ENSMUSG00000030591/ENSMUSG00000021178/ENSMUSG00000005625/ENSMUSG00000028837/ENSMUSG00000021832/ENSMUSG00000039067/ENSMUSG00000018286/ENSMUSG00000014769/ENSMUSG00000026750/ENSMUSG00000019505/ENSMUSG00000002102/ENSMUSG00000068240/ENSMUSG00000068749/ENSMUSG00000020460/…	Psma6/Psma7/Psmb4/Psma3/Psmb5/Psmb9/Psmd11/Psmd8/Psmc1/Psmd4/Psmb2/Psmc6/Psmd7/Psmb6/Psmb1/Psmb7/Ubb/Psmc3/Uba52/Psma5/Rps27a/Psmc5/Psmc4/Psmc2/Pard6a/Psma2/Psmd14/Psmd12/Wnt5a	26443/26444/19172/19167/19173/16912/69077/57296/19179/19185/26445/67089/17463/19175/19170/19177/22187/19182/22186/26442/78294/19184/23996/19181/56513/19166/59029/66997/22418	29	27	ENSMUSG00000021024/ENSMUSG00000027566/ENSMUSG00000005779/ENSMUSG00000060073/ENSMUSG00000022193/ENSMUSG00000017428/ENSMUSG00000030591/ENSMUSG00000021178/ENSMUSG00000005625/ENSMUSG00000028837/ENSMUSG00000021832/ENSMUSG00000039067/ENSMUSG00000018286/ENSMUSG00000014769/ENSMUSG00000026750/ENSMUSG00000019505/ENSMUSG00000002102/ENSMUSG00000068240/ENSMUSG00000068749/ENSMUSG00000020460/ENSMUSG00000020708/…	2	ENSMUSG00000096727/ENSMUSG00000021994
R-MMU-174184	Cdc20:Phospho-APC/C mediated degradation of Cyclin A	32/1696	67/7515	4.58265e-06	8.45387e-05	ENSMUSG00000021024/ENSMUSG00000027566/ENSMUSG00000005779/ENSMUSG00000060073/ENSMUSG00000022193/ENSMUSG00000096727/ENSMUSG00000017428/ENSMUSG00000030591/ENSMUSG00000021178/ENSMUSG00000005625/ENSMUSG00000028837/ENSMUSG00000021832/ENSMUSG00000020107/ENSMUSG00000039067/ENSMUSG00000018286/ENSMUSG00000014769/ENSMUSG00000026750/ENSMUSG00000019505/ENSMUSG00000002102/ENSMUSG00000068240/ENSMUSG00000068749/…	Psma6/Psma7/Psmb4/Psma3/Psmb5/Psmb9/Psmd11/Psmd8/Psmc1/Psmd4/Psmb2/Psmc6/Anapc16/Psmd7/Psmb6/Psmb1/Psmb7/Ubb/Psmc3/Uba52/Psma5/Rps27a/Ube2d1/Psmc5/Anapc1/Anapc11/Psmc4/Cdc23/Psmc2/Psma2/Psmd14/Psmd12	26443/26444/19172/19167/19173/16912/69077/57296/19179/19185/26445/67089/52717/17463/19175/19170/19177/22187/19182/22186/26442/78294/216080/19184/17222/66156/23996/52563/19181/19166/59029/66997	32	28	ENSMUSG00000021024/ENSMUSG00000027566/ENSMUSG00000005779/ENSMUSG00000060073/ENSMUSG00000022193/ENSMUSG00000017428/ENSMUSG00000030591/ENSMUSG00000021178/ENSMUSG00000005625/ENSMUSG00000028837/ENSMUSG00000021832/ENSMUSG00000020107/ENSMUSG00000039067/ENSMUSG00000018286/ENSMUSG00000014769/ENSMUSG00000026750/ENSMUSG00000019505/ENSMUSG00000002102/ENSMUSG00000068240/ENSMUSG00000068749/ENSMUSG00000020460/…	4	ENSMUSG00000096727/ENSMUSG00000019927/ENSMUSG00000014355/ENSMUSG00000024370
R-MMU-69017	CDK-mediated phosphorylation and removal of Cdc6	32/1696	67/7515	4.58265e-06	8.45387e-05	ENSMUSG00000021024/ENSMUSG00000027566/ENSMUSG00000005779/ENSMUSG00000060073/ENSMUSG00000022193/ENSMUSG00000096727/ENSMUSG00000017428/ENSMUSG00000030591/ENSMUSG00000021178/ENSMUSG00000005625/ENSMUSG00000028837/ENSMUSG00000021832/ENSMUSG00000020107/ENSMUSG00000039067/ENSMUSG00000018286/ENSMUSG00000014769/ENSMUSG00000026750/ENSMUSG00000019505/ENSMUSG00000002102/ENSMUSG00000068240/ENSMUSG00000068749/…	Psma6/Psma7/Psmb4/Psma3/Psmb5/Psmb9/Psmd11/Psmd8/Psmc1/Psmd4/Psmb2/Psmc6/Anapc16/Psmd7/Psmb6/Psmb1/Psmb7/Ubb/Psmc3/Uba52/Psma5/Rps27a/Ube2d1/Psmc5/Anapc1/Anapc11/Psmc4/Cdc23/Psmc2/Psma2/Psmd14/Psmd12	26443/26444/19172/19167/19173/16912/69077/57296/19179/19185/26445/67089/52717/17463/19175/19170/19177/22187/19182/22186/26442/78294/216080/19184/17222/66156/23996/52563/19181/19166/59029/66997	32	28	ENSMUSG00000021024/ENSMUSG00000027566/ENSMUSG00000005779/ENSMUSG00000060073/ENSMUSG00000022193/ENSMUSG00000017428/ENSMUSG00000030591/ENSMUSG00000021178/ENSMUSG00000005625/ENSMUSG00000028837/ENSMUSG00000021832/ENSMUSG00000020107/ENSMUSG00000039067/ENSMUSG00000018286/ENSMUSG00000014769/ENSMUSG00000026750/ENSMUSG00000019505/ENSMUSG00000002102/ENSMUSG00000068240/ENSMUSG00000068749/ENSMUSG00000020460/…	4	ENSMUSG00000096727/ENSMUSG00000019927/ENSMUSG00000014355/ENSMUSG00000024370
R-MMU-176409	APC/C:Cdc20 mediated degradation of mitotic proteins	33/1696	70/7515	4.66601e-06	8.45387e-05	ENSMUSG00000021024/ENSMUSG00000027566/ENSMUSG00000005779/ENSMUSG00000060073/ENSMUSG00000022193/ENSMUSG00000096727/ENSMUSG00000017428/ENSMUSG00000030591/ENSMUSG00000021178/ENSMUSG00000005625/ENSMUSG00000028837/ENSMUSG00000021832/ENSMUSG00000020107/ENSMUSG00000039067/ENSMUSG00000018286/ENSMUSG00000014769/ENSMUSG00000026750/ENSMUSG00000019505/ENSMUSG00000002102/ENSMUSG00000068240/ENSMUSG00000068749/…	Psma6/Psma7/Psmb4/Psma3/Psmb5/Psmb9/Psmd11/Psmd8/Psmc1/Psmd4/Psmb2/Psmc6/Anapc16/Psmd7/Psmb6/Psmb1/Psmb7/Ubb/Psmc3/Uba52/Psma5/Rps27a/Ube2d1/Psmc5/Anapc1/Anapc11/Psmc4/Cdc23/Psmc2/Psma2/Psmd14/Psmd12/Pttg1	26443/26444/19172/19167/19173/16912/69077/57296/19179/19185/26445/67089/52717/17463/19175/19170/19177/22187/19182/22186/26442/78294/216080/19184/17222/66156/23996/52563/19181/19166/59029/66997/30939	33	29	ENSMUSG00000021024/ENSMUSG00000027566/ENSMUSG00000005779/ENSMUSG00000060073/ENSMUSG00000022193/ENSMUSG00000017428/ENSMUSG00000030591/ENSMUSG00000021178/ENSMUSG00000005625/ENSMUSG00000028837/ENSMUSG00000021832/ENSMUSG00000020107/ENSMUSG00000039067/ENSMUSG00000018286/ENSMUSG00000014769/ENSMUSG00000026750/ENSMUSG00000019505/ENSMUSG00000002102/ENSMUSG00000068240/ENSMUSG00000068749/ENSMUSG00000020460/…	4	ENSMUSG00000096727/ENSMUSG00000019927/ENSMUSG00000014355/ENSMUSG00000024370
R-MMU-8852276	The role of GTSE1 in G2/M progression after G2 checkpoint	33/1696	70/7515	4.66601e-06	8.45387e-05	ENSMUSG00000026202/ENSMUSG00000021024/ENSMUSG00000027566/ENSMUSG00000005779/ENSMUSG00000060073/ENSMUSG00000022193/ENSMUSG00000096727/ENSMUSG00000023067/ENSMUSG00000017428/ENSMUSG00000043091/ENSMUSG00000030591/ENSMUSG00000021178/ENSMUSG00000005625/ENSMUSG00000028837/ENSMUSG00000021832/ENSMUSG00000030137/ENSMUSG00000039067/ENSMUSG00000018286/ENSMUSG00000014769/ENSMUSG00000026750/ENSMUSG00000019505/…	Tuba4a/Psma6/Psma7/Psmb4/Psma3/Psmb5/Psmb9/Cdkn1a/Psmd11/Tuba1c/Psmd8/Psmc1/Psmd4/Psmb2/Psmc6/Tuba8/Psmd7/Psmb6/Psmb1/Psmb7/Ubb/Psmc3/Uba52/Psma5/Rps27a/Psmc5/Psmc4/Psmc2/Psma2/Psmd14/Psmd12/Tubb2a/Trp53	22145/26443/26444/19172/19167/19173/16912/12575/69077/22146/57296/19179/19185/26445/67089/53857/17463/19175/19170/19177/22187/19182/22186/26442/78294/19184/23996/19181/19166/59029/66997/22151/22059	33	29	ENSMUSG00000021024/ENSMUSG00000027566/ENSMUSG00000005779/ENSMUSG00000060073/ENSMUSG00000022193/ENSMUSG00000023067/ENSMUSG00000017428/ENSMUSG00000043091/ENSMUSG00000030591/ENSMUSG00000021178/ENSMUSG00000005625/ENSMUSG00000028837/ENSMUSG00000021832/ENSMUSG00000039067/ENSMUSG00000018286/ENSMUSG00000014769/ENSMUSG00000026750/ENSMUSG00000019505/ENSMUSG00000002102/ENSMUSG00000068240/ENSMUSG00000068749/…	4	ENSMUSG00000026202/ENSMUSG00000096727/ENSMUSG00000030137/ENSMUSG00000059552
R-MMU-351202	Metabolism of polyamines	34/1696	73/7515	4.7061e-06	8.45387e-05	ENSMUSG00000021024/ENSMUSG00000027566/ENSMUSG00000003849/ENSMUSG00000005779/ENSMUSG00000030109/ENSMUSG00000035242/ENSMUSG00000060073/ENSMUSG00000022193/ENSMUSG00000096727/ENSMUSG00000017428/ENSMUSG00000030591/ENSMUSG00000021178/ENSMUSG00000005625/ENSMUSG00000028837/ENSMUSG00000021832/ENSMUSG00000011179/ENSMUSG00000027199/ENSMUSG00000039067/ENSMUSG00000018286/ENSMUSG00000014769/ENSMUSG00000026750/…	Psma6/Psma7/Nqo1/Psmb4/Slc6a12/Oaz1/Psma3/Psmb5/Psmb9/Psmd11/Psmd8/Psmc1/Psmd4/Psmb2/Psmc6/Odc1/Gatm/Psmd7/Psmb6/Psmb1/Psmb7/Psmc3/Psma5/Sat1/Psmc5/Psmc4/Psmc2/Ckb/Psma2/Psmd14/Psmd12/Arg1/Ass1/Oaz2	26443/26444/18104/19172/14411/18245/19167/19173/16912/69077/57296/19179/19185/26445/67089/18263/67092/17463/19175/19170/19177/19182/26442/20229/19184/23996/19181/12709/19166/59029/66997/11846/11898/18247	34	29	ENSMUSG00000021024/ENSMUSG00000027566/ENSMUSG00000003849/ENSMUSG00000005779/ENSMUSG00000030109/ENSMUSG00000035242/ENSMUSG00000060073/ENSMUSG00000022193/ENSMUSG00000017428/ENSMUSG00000030591/ENSMUSG00000021178/ENSMUSG00000005625/ENSMUSG00000028837/ENSMUSG00000021832/ENSMUSG00000039067/ENSMUSG00000018286/ENSMUSG00000014769/ENSMUSG00000026750/ENSMUSG00000002102/ENSMUSG00000068749/ENSMUSG00000025283/…	5	ENSMUSG00000096727/ENSMUSG00000011179/ENSMUSG00000027199/ENSMUSG00000001270/ENSMUSG00000040652
R-MMU-1169091	Activation of NF-kappaB in B cells	30/1696	62/7515	6.50973e-06	0.000109353	ENSMUSG00000021024/ENSMUSG00000027566/ENSMUSG00000005779/ENSMUSG00000060073/ENSMUSG00000022193/ENSMUSG00000096727/ENSMUSG00000036309/ENSMUSG00000017428/ENSMUSG00000030591/ENSMUSG00000021178/ENSMUSG00000005625/ENSMUSG00000028837/ENSMUSG00000021832/ENSMUSG00000039067/ENSMUSG00000018286/ENSMUSG00000014769/ENSMUSG00000026750/ENSMUSG00000019505/ENSMUSG00000002102/ENSMUSG00000068240/ENSMUSG00000068749/…	Psma6/Psma7/Psmb4/Psma3/Psmb5/Psmb9/Skp1a/Psmd11/Psmd8/Psmc1/Psmd4/Psmb2/Psmc6/Psmd7/Psmb6/Psmb1/Psmb7/Ubb/Psmc3/Uba52/Psma5/Rps27a/Psmc5/Psmc4/Psmc2/Btrc/Psma2/Fbxw11/Psmd14/Psmd12	26443/26444/19172/19167/19173/16912/21402/69077/57296/19179/19185/26445/67089/17463/19175/19170/19177/22187/19182/22186/26442/78294/19184/23996/19181/12234/19166/103583/59029/66997	30	27	ENSMUSG00000021024/ENSMUSG00000027566/ENSMUSG00000005779/ENSMUSG00000060073/ENSMUSG00000022193/ENSMUSG00000036309/ENSMUSG00000017428/ENSMUSG00000030591/ENSMUSG00000021178/ENSMUSG00000005625/ENSMUSG00000028837/ENSMUSG00000021832/ENSMUSG00000039067/ENSMUSG00000018286/ENSMUSG00000014769/ENSMUSG00000026750/ENSMUSG00000019505/ENSMUSG00000002102/ENSMUSG00000068240/ENSMUSG00000068749/ENSMUSG00000020460/…	3	ENSMUSG00000096727/ENSMUSG00000025217/ENSMUSG00000020271
R-MMU-174143	APC/C-mediated degradation of cell cycle proteins	37/1696	83/7515	6.53022e-06	0.000109353	ENSMUSG00000021024/ENSMUSG00000027566/ENSMUSG00000005779/ENSMUSG00000060073/ENSMUSG00000022193/ENSMUSG00000096727/ENSMUSG00000023067/ENSMUSG00000036309/ENSMUSG00000017428/ENSMUSG00000030591/ENSMUSG00000021178/ENSMUSG00000005625/ENSMUSG00000028837/ENSMUSG00000021832/ENSMUSG00000020107/ENSMUSG00000003031/ENSMUSG00000039067/ENSMUSG00000018286/ENSMUSG00000014769/ENSMUSG00000026750/ENSMUSG00000019505/…	Psma6/Psma7/Psmb4/Psma3/Psmb5/Psmb9/Cdkn1a/Skp1a/Psmd11/Psmd8/Psmc1/Psmd4/Psmb2/Psmc6/Anapc16/Cdkn1b/Psmd7/Psmb6/Psmb1/Psmb7/Ubb/Psmc3/Uba52/Psma5/Rps27a/Ube2d1/Psmc5/Anapc1/Anapc11/Psmc4/Cdc23/Psmc2/Btrc/Psma2/Psmd14/Psmd12/Pttg1	26443/26444/19172/19167/19173/16912/12575/21402/69077/57296/19179/19185/26445/67089/52717/12576/17463/19175/19170/19177/22187/19182/22186/26442/78294/216080/19184/17222/66156/23996/52563/19181/12234/19166/59029/66997/30939	37	32	ENSMUSG00000021024/ENSMUSG00000027566/ENSMUSG00000005779/ENSMUSG00000060073/ENSMUSG00000022193/ENSMUSG00000023067/ENSMUSG00000036309/ENSMUSG00000017428/ENSMUSG00000030591/ENSMUSG00000021178/ENSMUSG00000005625/ENSMUSG00000028837/ENSMUSG00000021832/ENSMUSG00000020107/ENSMUSG00000003031/ENSMUSG00000039067/ENSMUSG00000018286/ENSMUSG00000014769/ENSMUSG00000026750/ENSMUSG00000019505/ENSMUSG00000002102/…	5	ENSMUSG00000096727/ENSMUSG00000019927/ENSMUSG00000014355/ENSMUSG00000024370/ENSMUSG00000025217
R-MMU-453276	Regulation of mitotic cell cycle	37/1696	83/7515	6.53022e-06	0.000109353	ENSMUSG00000021024/ENSMUSG00000027566/ENSMUSG00000005779/ENSMUSG00000060073/ENSMUSG00000022193/ENSMUSG00000096727/ENSMUSG00000023067/ENSMUSG00000036309/ENSMUSG00000017428/ENSMUSG00000030591/ENSMUSG00000021178/ENSMUSG00000005625/ENSMUSG00000028837/ENSMUSG00000021832/ENSMUSG00000020107/ENSMUSG00000003031/ENSMUSG00000039067/ENSMUSG00000018286/ENSMUSG00000014769/ENSMUSG00000026750/ENSMUSG00000019505/…	Psma6/Psma7/Psmb4/Psma3/Psmb5/Psmb9/Cdkn1a/Skp1a/Psmd11/Psmd8/Psmc1/Psmd4/Psmb2/Psmc6/Anapc16/Cdkn1b/Psmd7/Psmb6/Psmb1/Psmb7/Ubb/Psmc3/Uba52/Psma5/Rps27a/Ube2d1/Psmc5/Anapc1/Anapc11/Psmc4/Cdc23/Psmc2/Btrc/Psma2/Psmd14/Psmd12/Pttg1	26443/26444/19172/19167/19173/16912/12575/21402/69077/57296/19179/19185/26445/67089/52717/12576/17463/19175/19170/19177/22187/19182/22186/26442/78294/216080/19184/17222/66156/23996/52563/19181/12234/19166/59029/66997/30939	37	32	ENSMUSG00000021024/ENSMUSG00000027566/ENSMUSG00000005779/ENSMUSG00000060073/ENSMUSG00000022193/ENSMUSG00000023067/ENSMUSG00000036309/ENSMUSG00000017428/ENSMUSG00000030591/ENSMUSG00000021178/ENSMUSG00000005625/ENSMUSG00000028837/ENSMUSG00000021832/ENSMUSG00000020107/ENSMUSG00000003031/ENSMUSG00000039067/ENSMUSG00000018286/ENSMUSG00000014769/ENSMUSG00000026750/ENSMUSG00000019505/ENSMUSG00000002102/…	5	ENSMUSG00000096727/ENSMUSG00000019927/ENSMUSG00000014355/ENSMUSG00000024370/ENSMUSG00000025217
R-MMU-5389840	Mitochondrial translation elongation	37/1696	83/7515	6.53022e-06	0.000109353	ENSMUSG00000063787/ENSMUSG00000036850/ENSMUSG00000065990/ENSMUSG00000026087/ENSMUSG00000106918/ENSMUSG00000023939/ENSMUSG00000034211/ENSMUSG00000061474/ENSMUSG00000022370/ENSMUSG00000020514/ENSMUSG00000034729/ENSMUSG00000029066/ENSMUSG00000046756/ENSMUSG00000033845/ENSMUSG00000033751/ENSMUSG00000062981/ENSMUSG00000021967/ENSMUSG00000027774/ENSMUSG00000030879/ENSMUSG00000002767/ENSMUSG00000040269/…	Chchd1/Mrpl41/Aurkaip1/Mrpl30/Mrpl33/Mrpl14/Mrps17/Mrps36/Mrpl13/Mrpl22/Mrps10/Mrpl20/Mrps7/Mrpl15/Gadd45gip1/Mrpl42/Mrpl57/Gfm1/Mrpl17/Mrpl2/Mrps28/Mrps34/Ptcd3/Mrps11/Mrps14/Mrpl24/Mrps33/Mrpl28/Mrps18a/Mrpl48/Mrpl49/Mrps18b/Mrpl4/Mrpl23/Mrpl39/Mrps6/Mrpl55	66121/107733/66077/107734/66845/68463/66258/66128/68537/216767/64657/66448/50529/27395/102060/67270/67840/28030/27397/27398/66230/79044/69956/67994/64659/67707/14548/68611/68565/52443/18120/66973/66163/19935/27393/121022/67212	37	33	ENSMUSG00000063787/ENSMUSG00000036850/ENSMUSG00000065990/ENSMUSG00000026087/ENSMUSG00000106918/ENSMUSG00000023939/ENSMUSG00000034211/ENSMUSG00000061474/ENSMUSG00000022370/ENSMUSG00000020514/ENSMUSG00000034729/ENSMUSG00000029066/ENSMUSG00000046756/ENSMUSG00000033845/ENSMUSG00000033751/ENSMUSG00000062981/ENSMUSG00000021967/ENSMUSG00000030879/ENSMUSG00000002767/ENSMUSG00000040269/ENSMUSG00000038880/…	4	ENSMUSG00000027774/ENSMUSG00000063884/ENSMUSG00000007338/ENSMUSG00000022889
R-MMU-179419	APC:Cdc20 mediated degradation of cell cycle proteins prior to satisfation of the cell cycle checkpoint	32/1696	68/7515	6.80346e-06	0.000110964	ENSMUSG00000021024/ENSMUSG00000027566/ENSMUSG00000005779/ENSMUSG00000060073/ENSMUSG00000022193/ENSMUSG00000096727/ENSMUSG00000017428/ENSMUSG00000030591/ENSMUSG00000021178/ENSMUSG00000005625/ENSMUSG00000028837/ENSMUSG00000021832/ENSMUSG00000020107/ENSMUSG00000039067/ENSMUSG00000018286/ENSMUSG00000014769/ENSMUSG00000026750/ENSMUSG00000019505/ENSMUSG00000002102/ENSMUSG00000068240/ENSMUSG00000068749/…	Psma6/Psma7/Psmb4/Psma3/Psmb5/Psmb9/Psmd11/Psmd8/Psmc1/Psmd4/Psmb2/Psmc6/Anapc16/Psmd7/Psmb6/Psmb1/Psmb7/Ubb/Psmc3/Uba52/Psma5/Rps27a/Ube2d1/Psmc5/Anapc1/Anapc11/Psmc4/Cdc23/Psmc2/Psma2/Psmd14/Psmd12	26443/26444/19172/19167/19173/16912/69077/57296/19179/19185/26445/67089/52717/17463/19175/19170/19177/22187/19182/22186/26442/78294/216080/19184/17222/66156/23996/52563/19181/19166/59029/66997	32	28	ENSMUSG00000021024/ENSMUSG00000027566/ENSMUSG00000005779/ENSMUSG00000060073/ENSMUSG00000022193/ENSMUSG00000017428/ENSMUSG00000030591/ENSMUSG00000021178/ENSMUSG00000005625/ENSMUSG00000028837/ENSMUSG00000021832/ENSMUSG00000020107/ENSMUSG00000039067/ENSMUSG00000018286/ENSMUSG00000014769/ENSMUSG00000026750/ENSMUSG00000019505/ENSMUSG00000002102/ENSMUSG00000068240/ENSMUSG00000068749/ENSMUSG00000020460/…	4	ENSMUSG00000096727/ENSMUSG00000019927/ENSMUSG00000014355/ENSMUSG00000024370
R-MMU-176814	Activation of APC/C and APC/C:Cdc20 mediated degradation of mitotic proteins	33/1696	71/7515	6.85099e-06	0.000110964	ENSMUSG00000021024/ENSMUSG00000027566/ENSMUSG00000005779/ENSMUSG00000060073/ENSMUSG00000022193/ENSMUSG00000096727/ENSMUSG00000017428/ENSMUSG00000030591/ENSMUSG00000021178/ENSMUSG00000005625/ENSMUSG00000028837/ENSMUSG00000021832/ENSMUSG00000020107/ENSMUSG00000039067/ENSMUSG00000018286/ENSMUSG00000014769/ENSMUSG00000026750/ENSMUSG00000019505/ENSMUSG00000002102/ENSMUSG00000068240/ENSMUSG00000068749/…	Psma6/Psma7/Psmb4/Psma3/Psmb5/Psmb9/Psmd11/Psmd8/Psmc1/Psmd4/Psmb2/Psmc6/Anapc16/Psmd7/Psmb6/Psmb1/Psmb7/Ubb/Psmc3/Uba52/Psma5/Rps27a/Ube2d1/Psmc5/Anapc1/Anapc11/Psmc4/Cdc23/Psmc2/Psma2/Psmd14/Psmd12/Pttg1	26443/26444/19172/19167/19173/16912/69077/57296/19179/19185/26445/67089/52717/17463/19175/19170/19177/22187/19182/22186/26442/78294/216080/19184/17222/66156/23996/52563/19181/19166/59029/66997/30939	33	29	ENSMUSG00000021024/ENSMUSG00000027566/ENSMUSG00000005779/ENSMUSG00000060073/ENSMUSG00000022193/ENSMUSG00000017428/ENSMUSG00000030591/ENSMUSG00000021178/ENSMUSG00000005625/ENSMUSG00000028837/ENSMUSG00000021832/ENSMUSG00000020107/ENSMUSG00000039067/ENSMUSG00000018286/ENSMUSG00000014769/ENSMUSG00000026750/ENSMUSG00000019505/ENSMUSG00000002102/ENSMUSG00000068240/ENSMUSG00000068749/ENSMUSG00000020460/…	4	ENSMUSG00000096727/ENSMUSG00000019927/ENSMUSG00000014355/ENSMUSG00000024370
R-MMU-446652	Interleukin-1 family signaling	43/1696	103/7515	9.51604e-06	0.000151643	ENSMUSG00000021024/ENSMUSG00000027566/ENSMUSG00000015837/ENSMUSG00000005779/ENSMUSG00000004040/ENSMUSG00000060073/ENSMUSG00000022193/ENSMUSG00000096727/ENSMUSG00000036309/ENSMUSG00000017428/ENSMUSG00000030591/ENSMUSG00000021178/ENSMUSG00000020227/ENSMUSG00000005625/ENSMUSG00000028837/ENSMUSG00000021832/ENSMUSG00000039067/ENSMUSG00000018286/ENSMUSG00000014769/ENSMUSG00000026750/ENSMUSG00000024235/…	Psma6/Psma7/Sqstm1/Psmb4/Stat3/Psma3/Psmb5/Psmb9/Skp1a/Psmd11/Psmd8/Psmc1/Irak3/Psmd4/Psmb2/Psmc6/Psmd7/Psmb6/Psmb1/Psmb7/Map3k8/Ubb/Psmc3/Tbk1/Uba52/Il1r1/Psma5/Il1r2/Myd88/Rbx1/Rps27a/Psmc5/Psmc4/Psmc2/Map3k7/Btrc/Ripk2/Psma2/Fbxw11/Psmd14/Psmd12/Il18rap/Map2k6	26443/26444/18412/19172/20848/19167/19173/16912/21402/69077/57296/19179/73914/19185/26445/67089/17463/19175/19170/19177/26410/22187/19182/56480/22186/16177/26442/16178/17874/56438/78294/19184/23996/19181/26409/12234/192656/19166/103583/59029/66997/16174/26399	43	37	ENSMUSG00000021024/ENSMUSG00000027566/ENSMUSG00000015837/ENSMUSG00000005779/ENSMUSG00000004040/ENSMUSG00000060073/ENSMUSG00000022193/ENSMUSG00000036309/ENSMUSG00000017428/ENSMUSG00000030591/ENSMUSG00000021178/ENSMUSG00000020227/ENSMUSG00000005625/ENSMUSG00000028837/ENSMUSG00000021832/ENSMUSG00000039067/ENSMUSG00000018286/ENSMUSG00000014769/ENSMUSG00000026750/ENSMUSG00000024235/ENSMUSG00000019505/…	6	ENSMUSG00000096727/ENSMUSG00000028284/ENSMUSG00000025217/ENSMUSG00000041135/ENSMUSG00000020271/ENSMUSG00000020623
R-MMU-5368287	Mitochondrial translation	37/1696	86/7515	1.75793e-05	0.000275688	ENSMUSG00000063787/ENSMUSG00000036850/ENSMUSG00000065990/ENSMUSG00000026087/ENSMUSG00000106918/ENSMUSG00000023939/ENSMUSG00000034211/ENSMUSG00000061474/ENSMUSG00000022370/ENSMUSG00000020514/ENSMUSG00000034729/ENSMUSG00000029066/ENSMUSG00000046756/ENSMUSG00000033845/ENSMUSG00000033751/ENSMUSG00000062981/ENSMUSG00000021967/ENSMUSG00000027774/ENSMUSG00000030879/ENSMUSG00000002767/ENSMUSG00000040269/…	Chchd1/Mrpl41/Aurkaip1/Mrpl30/Mrpl33/Mrpl14/Mrps17/Mrps36/Mrpl13/Mrpl22/Mrps10/Mrpl20/Mrps7/Mrpl15/Gadd45gip1/Mrpl42/Mrpl57/Gfm1/Mrpl17/Mrpl2/Mrps28/Mrps34/Ptcd3/Mrps11/Mrps14/Mrpl24/Mrps33/Mrpl28/Mrps18a/Mrpl48/Mrpl49/Mrps18b/Mrpl4/Mrpl23/Mrpl39/Mrps6/Mrpl55	66121/107733/66077/107734/66845/68463/66258/66128/68537/216767/64657/66448/50529/27395/102060/67270/67840/28030/27397/27398/66230/79044/69956/67994/64659/67707/14548/68611/68565/52443/18120/66973/66163/19935/27393/121022/67212	37	33	ENSMUSG00000063787/ENSMUSG00000036850/ENSMUSG00000065990/ENSMUSG00000026087/ENSMUSG00000106918/ENSMUSG00000023939/ENSMUSG00000034211/ENSMUSG00000061474/ENSMUSG00000022370/ENSMUSG00000020514/ENSMUSG00000034729/ENSMUSG00000029066/ENSMUSG00000046756/ENSMUSG00000033845/ENSMUSG00000033751/ENSMUSG00000062981/ENSMUSG00000021967/ENSMUSG00000030879/ENSMUSG00000002767/ENSMUSG00000040269/ENSMUSG00000038880/…	4	ENSMUSG00000027774/ENSMUSG00000063884/ENSMUSG00000007338/ENSMUSG00000022889
R-MMU-450531	Regulation of mRNA stability by proteins that bind AU-rich elements	34/1696	77/7515	1.96775e-05	0.000303771	ENSMUSG00000021024/ENSMUSG00000027566/ENSMUSG00000005779/ENSMUSG00000024472/ENSMUSG00000060073/ENSMUSG00000022193/ENSMUSG00000096727/ENSMUSG00000050965/ENSMUSG00000017428/ENSMUSG00000030591/ENSMUSG00000021178/ENSMUSG00000004951/ENSMUSG00000005625/ENSMUSG00000028837/ENSMUSG00000021832/ENSMUSG00000034259/ENSMUSG00000039067/ENSMUSG00000018286/ENSMUSG00000014769/ENSMUSG00000026750/ENSMUSG00000019505/…	Psma6/Psma7/Psmb4/Dcp2/Psma3/Psmb5/Psmb9/Prkca/Psmd11/Psmd8/Psmc1/Hspb1/Psmd4/Psmb2/Psmc6/Exosc4/Psmd7/Psmb6/Psmb1/Psmb7/Ubb/Psmc3/Uba52/Psma5/Rps27a/Xpo1/Psmc5/Psmc4/Psmc2/Psma2/Prkcd/Psmd14/Psmd12/Dcp1a	26443/26444/19172/70640/19167/19173/16912/18750/69077/57296/19179/15507/19185/26445/67089/109075/17463/19175/19170/19177/22187/19182/22186/26442/78294/103573/19184/23996/19181/19166/18753/59029/66997/75901	34	29	ENSMUSG00000021024/ENSMUSG00000027566/ENSMUSG00000005779/ENSMUSG00000060073/ENSMUSG00000022193/ENSMUSG00000017428/ENSMUSG00000030591/ENSMUSG00000021178/ENSMUSG00000004951/ENSMUSG00000005625/ENSMUSG00000028837/ENSMUSG00000021832/ENSMUSG00000034259/ENSMUSG00000039067/ENSMUSG00000018286/ENSMUSG00000014769/ENSMUSG00000026750/ENSMUSG00000019505/ENSMUSG00000002102/ENSMUSG00000068240/ENSMUSG00000068749/…	5	ENSMUSG00000024472/ENSMUSG00000096727/ENSMUSG00000050965/ENSMUSG00000020290/ENSMUSG00000021962
R-MMU-2871837	FCERI mediated NF-kB activation	32/1696	71/7515	2.06705e-05	0.000314191	ENSMUSG00000021024/ENSMUSG00000027566/ENSMUSG00000005779/ENSMUSG00000060073/ENSMUSG00000022193/ENSMUSG00000096727/ENSMUSG00000036309/ENSMUSG00000017428/ENSMUSG00000030591/ENSMUSG00000021178/ENSMUSG00000005625/ENSMUSG00000028837/ENSMUSG00000021832/ENSMUSG00000039067/ENSMUSG00000018286/ENSMUSG00000014769/ENSMUSG00000026750/ENSMUSG00000019505/ENSMUSG00000002102/ENSMUSG00000068240/ENSMUSG00000068749/…	Psma6/Psma7/Psmb4/Psma3/Psmb5/Psmb9/Skp1a/Psmd11/Psmd8/Psmc1/Psmd4/Psmb2/Psmc6/Psmd7/Psmb6/Psmb1/Psmb7/Ubb/Psmc3/Uba52/Psma5/Rps27a/Ube2d1/Psmc5/Psmc4/Psmc2/Map3k7/Btrc/Psma2/Fbxw11/Psmd14/Psmd12	26443/26444/19172/19167/19173/16912/21402/69077/57296/19179/19185/26445/67089/17463/19175/19170/19177/22187/19182/22186/26442/78294/216080/19184/23996/19181/26409/12234/19166/103583/59029/66997	32	27	ENSMUSG00000021024/ENSMUSG00000027566/ENSMUSG00000005779/ENSMUSG00000060073/ENSMUSG00000022193/ENSMUSG00000036309/ENSMUSG00000017428/ENSMUSG00000030591/ENSMUSG00000021178/ENSMUSG00000005625/ENSMUSG00000028837/ENSMUSG00000021832/ENSMUSG00000039067/ENSMUSG00000018286/ENSMUSG00000014769/ENSMUSG00000026750/ENSMUSG00000019505/ENSMUSG00000002102/ENSMUSG00000068240/ENSMUSG00000068749/ENSMUSG00000020460/…	5	ENSMUSG00000096727/ENSMUSG00000019927/ENSMUSG00000028284/ENSMUSG00000025217/ENSMUSG00000020271
R-MMU-5358346	Hedgehog ligand biogenesis	27/1696	57/7515	3.04693e-05	0.00044935	ENSMUSG00000021024/ENSMUSG00000027566/ENSMUSG00000005779/ENSMUSG00000060073/ENSMUSG00000022193/ENSMUSG00000096727/ENSMUSG00000017428/ENSMUSG00000030591/ENSMUSG00000021178/ENSMUSG00000005625/ENSMUSG00000028837/ENSMUSG00000021832/ENSMUSG00000039067/ENSMUSG00000018286/ENSMUSG00000014769/ENSMUSG00000026750/ENSMUSG00000019505/ENSMUSG00000002102/ENSMUSG00000068240/ENSMUSG00000068749/ENSMUSG00000020460/…	Psma6/Psma7/Psmb4/Psma3/Psmb5/Psmb9/Psmd11/Psmd8/Psmc1/Psmd4/Psmb2/Psmc6/Psmd7/Psmb6/Psmb1/Psmb7/Ubb/Psmc3/Uba52/Psma5/Rps27a/Psmc5/Psmc4/Psmc2/Psma2/Psmd14/Psmd12	26443/26444/19172/19167/19173/16912/69077/57296/19179/19185/26445/67089/17463/19175/19170/19177/22187/19182/22186/26442/78294/19184/23996/19181/19166/59029/66997	27	26	ENSMUSG00000021024/ENSMUSG00000027566/ENSMUSG00000005779/ENSMUSG00000060073/ENSMUSG00000022193/ENSMUSG00000017428/ENSMUSG00000030591/ENSMUSG00000021178/ENSMUSG00000005625/ENSMUSG00000028837/ENSMUSG00000021832/ENSMUSG00000039067/ENSMUSG00000018286/ENSMUSG00000014769/ENSMUSG00000026750/ENSMUSG00000019505/ENSMUSG00000002102/ENSMUSG00000068240/ENSMUSG00000068749/ENSMUSG00000020460/ENSMUSG00000020708/…	1	ENSMUSG00000096727
R-MMU-68949	Orc1 removal from chromatin	30/1696	66/7515	3.04721e-05	0.00044935	ENSMUSG00000021024/ENSMUSG00000027566/ENSMUSG00000005779/ENSMUSG00000060073/ENSMUSG00000022193/ENSMUSG00000096727/ENSMUSG00000036309/ENSMUSG00000017428/ENSMUSG00000030591/ENSMUSG00000021178/ENSMUSG00000005625/ENSMUSG00000028837/ENSMUSG00000021832/ENSMUSG00000039067/ENSMUSG00000018286/ENSMUSG00000014769/ENSMUSG00000026750/ENSMUSG00000019505/ENSMUSG00000002102/ENSMUSG00000068240/ENSMUSG00000068749/…	Psma6/Psma7/Psmb4/Psma3/Psmb5/Psmb9/Skp1a/Psmd11/Psmd8/Psmc1/Psmd4/Psmb2/Psmc6/Psmd7/Psmb6/Psmb1/Psmb7/Ubb/Psmc3/Uba52/Psma5/Rbx1/Rps27a/Psmc5/Psmc4/Psmc2/Mcm2/Psma2/Psmd14/Psmd12	26443/26444/19172/19167/19173/16912/21402/69077/57296/19179/19185/26445/67089/17463/19175/19170/19177/22187/19182/22186/26442/56438/78294/19184/23996/19181/17216/19166/59029/66997	30	28	ENSMUSG00000021024/ENSMUSG00000027566/ENSMUSG00000005779/ENSMUSG00000060073/ENSMUSG00000022193/ENSMUSG00000036309/ENSMUSG00000017428/ENSMUSG00000030591/ENSMUSG00000021178/ENSMUSG00000005625/ENSMUSG00000028837/ENSMUSG00000021832/ENSMUSG00000039067/ENSMUSG00000018286/ENSMUSG00000014769/ENSMUSG00000026750/ENSMUSG00000019505/ENSMUSG00000002102/ENSMUSG00000068240/ENSMUSG00000068749/ENSMUSG00000022400/…	2	ENSMUSG00000096727/ENSMUSG00000002870
R-MMU-5419276	Mitochondrial translation termination	36/1696	85/7515	3.43634e-05	0.00049928	ENSMUSG00000063787/ENSMUSG00000036850/ENSMUSG00000065990/ENSMUSG00000026087/ENSMUSG00000106918/ENSMUSG00000023939/ENSMUSG00000034211/ENSMUSG00000061474/ENSMUSG00000022370/ENSMUSG00000020514/ENSMUSG00000034729/ENSMUSG00000029066/ENSMUSG00000046756/ENSMUSG00000033845/ENSMUSG00000033751/ENSMUSG00000062981/ENSMUSG00000021967/ENSMUSG00000030879/ENSMUSG00000002767/ENSMUSG00000040269/ENSMUSG00000038880/…	Chchd1/Mrpl41/Aurkaip1/Mrpl30/Mrpl33/Mrpl14/Mrps17/Mrps36/Mrpl13/Mrpl22/Mrps10/Mrpl20/Mrps7/Mrpl15/Gadd45gip1/Mrpl42/Mrpl57/Mrpl17/Mrpl2/Mrps28/Mrps34/Ptcd3/Mrps11/Mrps14/Mrpl24/Mrps33/Mrpl28/Mrps18a/Mrpl48/Mrpl49/Mrps18b/Mrpl4/Mrpl23/Mrpl39/Mrps6/Mrpl55	66121/107733/66077/107734/66845/68463/66258/66128/68537/216767/64657/66448/50529/27395/102060/67270/67840/27397/27398/66230/79044/69956/67994/64659/67707/14548/68611/68565/52443/18120/66973/66163/19935/27393/121022/67212	36	33	ENSMUSG00000063787/ENSMUSG00000036850/ENSMUSG00000065990/ENSMUSG00000026087/ENSMUSG00000106918/ENSMUSG00000023939/ENSMUSG00000034211/ENSMUSG00000061474/ENSMUSG00000022370/ENSMUSG00000020514/ENSMUSG00000034729/ENSMUSG00000029066/ENSMUSG00000046756/ENSMUSG00000033845/ENSMUSG00000033751/ENSMUSG00000062981/ENSMUSG00000021967/ENSMUSG00000030879/ENSMUSG00000002767/ENSMUSG00000040269/ENSMUSG00000038880/…	3	ENSMUSG00000063884/ENSMUSG00000007338/ENSMUSG00000022889
R-MMU-4086400	PCP/CE pathway	35/1696	82/7515	3.61255e-05	0.000517275	ENSMUSG00000021024/ENSMUSG00000034574/ENSMUSG00000027566/ENSMUSG00000005779/ENSMUSG00000060073/ENSMUSG00000022193/ENSMUSG00000096727/ENSMUSG00000050965/ENSMUSG00000017428/ENSMUSG00000030591/ENSMUSG00000021178/ENSMUSG00000005625/ENSMUSG00000028837/ENSMUSG00000021832/ENSMUSG00000039067/ENSMUSG00000018286/ENSMUSG00000014769/ENSMUSG00000026750/ENSMUSG00000019505/ENSMUSG00000002102/ENSMUSG00000068240/…	Psma6/Daam1/Psma7/Psmb4/Psma3/Psmb5/Psmb9/Prkca/Psmd11/Psmd8/Psmc1/Psmd4/Psmb2/Psmc6/Psmd7/Psmb6/Psmb1/Psmb7/Ubb/Psmc3/Uba52/Psma5/Cltb/Rps27a/Psmc5/Psmc4/Psmc2/Clta/Pard6a/Psma2/Psmd14/Psmd12/Ap2b1/Wnt11/Wnt5a	26443/208846/26444/19172/19167/19173/16912/18750/69077/57296/19179/19185/26445/67089/17463/19175/19170/19177/22187/19182/22186/26442/74325/78294/19184/23996/19181/12757/56513/19166/59029/66997/71770/22411/22418	35	30	ENSMUSG00000021024/ENSMUSG00000027566/ENSMUSG00000005779/ENSMUSG00000060073/ENSMUSG00000022193/ENSMUSG00000017428/ENSMUSG00000030591/ENSMUSG00000021178/ENSMUSG00000005625/ENSMUSG00000028837/ENSMUSG00000021832/ENSMUSG00000039067/ENSMUSG00000018286/ENSMUSG00000014769/ENSMUSG00000026750/ENSMUSG00000019505/ENSMUSG00000002102/ENSMUSG00000068240/ENSMUSG00000068749/ENSMUSG00000047547/ENSMUSG00000020460/…	5	ENSMUSG00000034574/ENSMUSG00000096727/ENSMUSG00000050965/ENSMUSG00000035152/ENSMUSG00000021994
R-MMU-983705	Signaling by the B Cell Receptor (BCR)	39/1696	95/7515	3.86643e-05	0.000545719	ENSMUSG00000021024/ENSMUSG00000027566/ENSMUSG00000005779/ENSMUSG00000060073/ENSMUSG00000022193/ENSMUSG00000096727/ENSMUSG00000036309/ENSMUSG00000017428/ENSMUSG00000030591/ENSMUSG00000021178/ENSMUSG00000005625/ENSMUSG00000028837/ENSMUSG00000021832/ENSMUSG00000039067/ENSMUSG00000018286/ENSMUSG00000071042/ENSMUSG00000014769/ENSMUSG00000026750/ENSMUSG00000019505/ENSMUSG00000002102/ENSMUSG00000068240/…	Psma6/Psma7/Psmb4/Psma3/Psmb5/Psmb9/Skp1a/Psmd11/Psmd8/Psmc1/Psmd4/Psmb2/Psmc6/Psmd7/Psmb6/Rasgrp3/Psmb1/Psmb7/Ubb/Psmc3/Uba52/Psma5/Itpr1/Rps27a/Hras/Sh3kbp1/Psmc5/Psmc4/Psmc2/Rasgrp1/Btrc/Psma2/Cbl/Fbxw11/Psmd14/Psmd12/Pik3r1/Nras/Cblb	26443/26444/19172/19167/19173/16912/21402/69077/57296/19179/19185/26445/67089/17463/19175/240168/19170/19177/22187/19182/22186/26442/16438/78294/15461/58194/19184/23996/19181/19419/12234/19166/12402/103583/59029/66997/18708/18176/208650	39	30	ENSMUSG00000021024/ENSMUSG00000027566/ENSMUSG00000005779/ENSMUSG00000060073/ENSMUSG00000022193/ENSMUSG00000036309/ENSMUSG00000017428/ENSMUSG00000030591/ENSMUSG00000021178/ENSMUSG00000005625/ENSMUSG00000028837/ENSMUSG00000021832/ENSMUSG00000039067/ENSMUSG00000018286/ENSMUSG00000014769/ENSMUSG00000026750/ENSMUSG00000019505/ENSMUSG00000002102/ENSMUSG00000068240/ENSMUSG00000068749/ENSMUSG00000020460/…	9	ENSMUSG00000096727/ENSMUSG00000071042/ENSMUSG00000030102/ENSMUSG00000040990/ENSMUSG00000027347/ENSMUSG00000025217/ENSMUSG00000034342/ENSMUSG00000020271/ENSMUSG00000027852
R-MMU-68867	Assembly of the pre-replicative complex	29/1696	64/7515	4.4253e-05	0.000615802	ENSMUSG00000021024/ENSMUSG00000027566/ENSMUSG00000005779/ENSMUSG00000060073/ENSMUSG00000022193/ENSMUSG00000096727/ENSMUSG00000017428/ENSMUSG00000030591/ENSMUSG00000021178/ENSMUSG00000006715/ENSMUSG00000005625/ENSMUSG00000028837/ENSMUSG00000021832/ENSMUSG00000039067/ENSMUSG00000018286/ENSMUSG00000014769/ENSMUSG00000026750/ENSMUSG00000019505/ENSMUSG00000002102/ENSMUSG00000068240/ENSMUSG00000068749/…	Psma6/Psma7/Psmb4/Psma3/Psmb5/Psmb9/Psmd11/Psmd8/Psmc1/Gmnn/Psmd4/Psmb2/Psmc6/Psmd7/Psmb6/Psmb1/Psmb7/Ubb/Psmc3/Uba52/Psma5/Rps27a/Psmc5/Psmc4/Psmc2/Mcm2/Psma2/Psmd14/Psmd12	26443/26444/19172/19167/19173/16912/69077/57296/19179/57441/19185/26445/67089/17463/19175/19170/19177/22187/19182/22186/26442/78294/19184/23996/19181/17216/19166/59029/66997	29	27	ENSMUSG00000021024/ENSMUSG00000027566/ENSMUSG00000005779/ENSMUSG00000060073/ENSMUSG00000022193/ENSMUSG00000017428/ENSMUSG00000030591/ENSMUSG00000021178/ENSMUSG00000006715/ENSMUSG00000005625/ENSMUSG00000028837/ENSMUSG00000021832/ENSMUSG00000039067/ENSMUSG00000018286/ENSMUSG00000014769/ENSMUSG00000026750/ENSMUSG00000019505/ENSMUSG00000002102/ENSMUSG00000068240/ENSMUSG00000068749/ENSMUSG00000020460/…	2	ENSMUSG00000096727/ENSMUSG00000002870
R-MMU-5658442	Regulation of RAS by GAPs	27/1696	58/7515	4.48796e-05	0.000615847	ENSMUSG00000021024/ENSMUSG00000027566/ENSMUSG00000005779/ENSMUSG00000060073/ENSMUSG00000022193/ENSMUSG00000096727/ENSMUSG00000017428/ENSMUSG00000030591/ENSMUSG00000021178/ENSMUSG00000005625/ENSMUSG00000028837/ENSMUSG00000021832/ENSMUSG00000039067/ENSMUSG00000018286/ENSMUSG00000014769/ENSMUSG00000026750/ENSMUSG00000002102/ENSMUSG00000068749/ENSMUSG00000025499/ENSMUSG00000020708/ENSMUSG00000030603/…	Psma6/Psma7/Psmb4/Psma3/Psmb5/Psmb9/Psmd11/Psmd8/Psmc1/Psmd4/Psmb2/Psmc6/Psmd7/Psmb6/Psmb1/Psmb7/Psmc3/Psma5/Hras/Psmc5/Psmc4/Psmc2/Rasa3/Psma2/Psmd14/Psmd12/Nras	26443/26444/19172/19167/19173/16912/69077/57296/19179/19185/26445/67089/17463/19175/19170/19177/19182/26442/15461/19184/23996/19181/19414/19166/59029/66997/18176	27	25	ENSMUSG00000021024/ENSMUSG00000027566/ENSMUSG00000005779/ENSMUSG00000060073/ENSMUSG00000022193/ENSMUSG00000017428/ENSMUSG00000030591/ENSMUSG00000021178/ENSMUSG00000005625/ENSMUSG00000028837/ENSMUSG00000021832/ENSMUSG00000039067/ENSMUSG00000018286/ENSMUSG00000014769/ENSMUSG00000026750/ENSMUSG00000002102/ENSMUSG00000068749/ENSMUSG00000025499/ENSMUSG00000020708/ENSMUSG00000030603/ENSMUSG00000028932/…	2	ENSMUSG00000096727/ENSMUSG00000027852
R-MMU-8953897	Cellular responses to external stimuli	126/1696	409/7515	4.61328e-05	0.000624373	ENSMUSG00000031765/ENSMUSG00000026202/ENSMUSG00000036181/ENSMUSG00000024222/ENSMUSG00000028691/ENSMUSG00000024431/ENSMUSG00000021024/ENSMUSG00000028367/ENSMUSG00000036450/ENSMUSG00000027566/ENSMUSG00000031812/ENSMUSG00000027244/ENSMUSG00000053819/ENSMUSG00000023809/ENSMUSG00000018339/ENSMUSG00000005779/ENSMUSG00000028278/ENSMUSG00000028518/ENSMUSG00000030161/ENSMUSG00000027602/ENSMUSG00000060073/…	Mt1/Tuba4a/Hist1h1c/Fkbp5/Prdx1/Nr3c1/Psma6/Txn1/Hif1an/Psma7/Map1lc3b/Atg13/Camk2d/Rps6ka2/Gpx3/Psmb4/Rragd/Prkaa2/Gabarapl1/Map1lc3a/Psma3/Psmb5/Gsk3b/Hspa4l/Psmb9/Cdkn1a/Prdx2/Txnrd1/Psmd11/Tuba1c/Psmd8/Hspa12a/Chmp2a/H3f3a/Psmc1/Capzb/Psmd4/Psmb2/Sod1/Jun/Psmc6/Fkbp4/Fos/Egln3/Tuba8/Anapc16/Cat/Limd1/Hist1h2bc/Dynll2/Hsph1/Cdkn1b/Camk2a/Psmd7/Psmb6/Psmb1/Psmb7/Gabarapl2/Ubb/Psmc3/Camk2g/Map3k…	17748/22145/50708/14229/18477/14815/26443/22166/319594/26444/67443/51897/108058/20112/14778/19172/52187/108079/57436/66734/19167/19173/56637/18415/16912/12575/21672/50493/69077/22146/57296/73442/68953/15078/19179/12345/19185/26445/20655/16476/67089/14228/14281/112407/53857/52717/12359/29806/68024/68097/15505/12576/12322/17463/19175/19170/19177/93739/22187/19182/12325/26408/22186/26442/112405/1175…	126	80	ENSMUSG00000031765/ENSMUSG00000036181/ENSMUSG00000024222/ENSMUSG00000028691/ENSMUSG00000021024/ENSMUSG00000028367/ENSMUSG00000027566/ENSMUSG00000031812/ENSMUSG00000027244/ENSMUSG00000018339/ENSMUSG00000005779/ENSMUSG00000030161/ENSMUSG00000027602/ENSMUSG00000060073/ENSMUSG00000022193/ENSMUSG00000023067/ENSMUSG00000005161/ENSMUSG00000020250/ENSMUSG00000017428/ENSMUSG00000043091/ENSMUSG00000030591/…	46	ENSMUSG00000026202/ENSMUSG00000024431/ENSMUSG00000036450/ENSMUSG00000053819/ENSMUSG00000023809/ENSMUSG00000028278/ENSMUSG00000028518/ENSMUSG00000022812/ENSMUSG00000025757/ENSMUSG00000096727/ENSMUSG00000025092/ENSMUSG00000030357/ENSMUSG00000035105/ENSMUSG00000030137/ENSMUSG00000020483/ENSMUSG00000029657/ENSMUSG00000024617/ENSMUSG00000021820/ENSMUSG00000071369/ENSMUSG00000031987/ENSMUSG00000041895/…
R-MMU-6798695	Neutrophil degranulation	137/1696	452/7515	5.1415e-05	0.00068646	ENSMUSG00000037095/ENSMUSG00000008540/ENSMUSG00000023830/ENSMUSG00000021091/ENSMUSG00000053063/ENSMUSG00000054889/ENSMUSG00000079012/ENSMUSG00000025579/ENSMUSG00000027447/ENSMUSG00000025261/ENSMUSG00000022868/ENSMUSG00000031441/ENSMUSG00000025950/ENSMUSG00000002944/ENSMUSG00000018042/ENSMUSG00000050335/ENSMUSG00000027435/ENSMUSG00000079477/ENSMUSG00000033400/ENSMUSG00000050708/ENSMUSG00000033684/…	Lrg1/Mgst1/Igf2r/Serpina3n/Clec12a/Dsp/Serpina3m/Gaa/Cst3/Huwe1/Ahsg/Atp11a/Idh1/Cd36/Cyb5r3/Lgals3/Cd93/Rab7/Agl/Ftl1/Qsox1/Pygb/Clec4d/Gsn/Cd63/Anxa2/Ndufc2/Serpinb1c/Cstb/Psmd11/Hbb-bt/Fcgr2b/Ttr/Vcl/Bst2/Mif/Nit2/Cxcl1/Cat/Serpinb6a/S100a8/Tmbim1/Psmd7/Srp14/Psmb1/Psmb7/Hbb-bs/Psmc3/Ptprb/Ifi205/Bri3/Rab3a/Fgl2/Psma5/Ypel5/Mndal/B2m/Ctss/Itgam/Cd59a/Trappc1/Adam8/Svip/Retn/LOC100862446/Grn/Cd…	76905/56615/16004/20716/232413/109620/20717/14387/13010/59026/11625/50770/15926/12491/109754/16854/17064/19349/77559/14325/104009/110078/17474/227753/12512/12306/68197/380839/13014/69077/101488143/14130/22139/22330/69550/17319/52633/14825/12359/20719/20201/69660/17463/20813/19170/19177/100503605/19182/19263/226695/55950/19339/14190/26442/383295/100040462/12010/13040/16409/12509/245828/11501/75744…	137	100	ENSMUSG00000037095/ENSMUSG00000008540/ENSMUSG00000021091/ENSMUSG00000079012/ENSMUSG00000027447/ENSMUSG00000022868/ENSMUSG00000025950/ENSMUSG00000002944/ENSMUSG00000018042/ENSMUSG00000050335/ENSMUSG00000079477/ENSMUSG00000050708/ENSMUSG00000033684/ENSMUSG00000030144/ENSMUSG00000026879/ENSMUSG00000025351/ENSMUSG00000032231/ENSMUSG00000030647/ENSMUSG00000079049/ENSMUSG00000005054/ENSMUSG00000017428/…	37	ENSMUSG00000023830/ENSMUSG00000053063/ENSMUSG00000054889/ENSMUSG00000025579/ENSMUSG00000025261/ENSMUSG00000031441/ENSMUSG00000027435/ENSMUSG00000033400/ENSMUSG00000033059/ENSMUSG00000073940/ENSMUSG00000021823/ENSMUSG00000046718/ENSMUSG00000052305/ENSMUSG00000020154/ENSMUSG00000031840/ENSMUSG00000090272/ENSMUSG00000060802/ENSMUSG00000074093/ENSMUSG00000018707/ENSMUSG00000056130/ENSMUSG00000050721/…
R-MMU-3858494	Beta-catenin independent WNT signaling	45/1696	116/7515	5.43096e-05	0.000715439	ENSMUSG00000021024/ENSMUSG00000034574/ENSMUSG00000027566/ENSMUSG00000005779/ENSMUSG00000060073/ENSMUSG00000022193/ENSMUSG00000096727/ENSMUSG00000050965/ENSMUSG00000017428/ENSMUSG00000030591/ENSMUSG00000021178/ENSMUSG00000017376/ENSMUSG00000005625/ENSMUSG00000028837/ENSMUSG00000021832/ENSMUSG00000006932/ENSMUSG00000068523/ENSMUSG00000068523/ENSMUSG00000021303/ENSMUSG00000024617/ENSMUSG00000039067/…	Psma6/Daam1/Psma7/Psmb4/Psma3/Psmb5/Psmb9/Prkca/Psmd11/Psmd8/Psmc1/Nlk/Psmd4/Psmb2/Psmc6/Ctnnb1/Gng5/Gng5-ps/Gng4/Camk2a/Psmd7/Psmb6/Psmb1/Psmb7/Ubb/Psmc3/Gnb2/Uba52/Psma5/Gngt2/Cltb/Rps27a/Psmc5/Psmc4/Psmc2/Gnb5/Map3k7/Clta/Pard6a/Psma2/Psmd14/Psmd12/Ap2b1/Wnt11/Wnt5a	26443/208846/26444/19172/19167/19173/16912/18750/69077/57296/19179/18099/19185/26445/67089/12387/14707/100043507/14706/12322/17463/19175/19170/19177/22187/19182/14693/22186/26442/14710/74325/78294/19184/23996/19181/14697/26409/12757/56513/19166/59029/66997/71770/22411/22418	45	33	ENSMUSG00000021024/ENSMUSG00000027566/ENSMUSG00000005779/ENSMUSG00000060073/ENSMUSG00000022193/ENSMUSG00000017428/ENSMUSG00000030591/ENSMUSG00000021178/ENSMUSG00000005625/ENSMUSG00000028837/ENSMUSG00000021832/ENSMUSG00000068523/ENSMUSG00000039067/ENSMUSG00000018286/ENSMUSG00000014769/ENSMUSG00000026750/ENSMUSG00000019505/ENSMUSG00000002102/ENSMUSG00000029713/ENSMUSG00000068240/ENSMUSG00000068749/…	11	ENSMUSG00000034574/ENSMUSG00000096727/ENSMUSG00000050965/ENSMUSG00000017376/ENSMUSG00000006932/ENSMUSG00000021303/ENSMUSG00000024617/ENSMUSG00000032192/ENSMUSG00000028284/ENSMUSG00000035152/ENSMUSG00000021994
R-MMU-109582	Hemostasis	148/1696	496/7515	6.11003e-05	0.000794305	ENSMUSG00000024610/ENSMUSG00000027111/ENSMUSG00000026202/ENSMUSG00000003316/ENSMUSG00000026888/ENSMUSG00000021091/ENSMUSG00000001131/ENSMUSG00000079012/ENSMUSG00000037206/ENSMUSG00000022868/ENSMUSG00000020826/ENSMUSG00000002944/ENSMUSG00000063077/ENSMUSG00000021922/ENSMUSG00000026249/ENSMUSG00000033684/ENSMUSG00000010095/ENSMUSG00000074743/ENSMUSG00000025351/ENSMUSG00000032231/ENSMUSG00000020053/…	Cd74/Itga6/Tuba4a/Glg1/Grb14/Serpina3n/Timp1/Serpina3m/Islr/Ahsg/Nos2/Cd36/Kif1b/Itih4/Serpine2/Qsox1/Slc3a2/Thbd/Cd63/Anxa2/Igf1/Prkca/Gpc1/Tuba1c/Jam2/H3f3a/Prkacb/Prkar1a/Hbb-bt/Slc8a1/Capzb/Cbx5/Ehd1/Vcl/Prkce/Sod1/Mif/Tmsb4x/Tuba8/Phactr2/Itih3/Akap1/Aplp2/Serpinb6a/Gng5/Gng5-ps/Gng4/Cd109/Ak3/Mafk/Rasgrp2/Serping1/Sdc2/Maff/Kif21a/Mfn2/Hbb-bs/Cd9/Nos3/Kif1c/Gnb2/Dgkh/Pcdh7/Kif3a/Rapgef3/Lrp…	16149/16403/22145/20340/50915/20716/21857/20717/26968/11625/18126/12491/16561/16427/20720/104009/17254/21824/12512/12306/16000/18750/14733/22146/67374/15078/18749/19084/101488143/20541/12345/12419/13660/22330/18754/20655/17319/19241/53857/215789/16426/11640/11804/20719/14707/100043507/14706/235505/56248/17135/19395/12258/15529/17133/16564/170731/100503605/12527/18127/16562/14693/380921/54216/1656…	148	75	ENSMUSG00000021091/ENSMUSG00000001131/ENSMUSG00000079012/ENSMUSG00000022868/ENSMUSG00000002944/ENSMUSG00000021922/ENSMUSG00000026249/ENSMUSG00000033684/ENSMUSG00000010095/ENSMUSG00000074743/ENSMUSG00000025351/ENSMUSG00000032231/ENSMUSG00000043091/ENSMUSG00000060743/ENSMUSG00000028745/ENSMUSG00000024772/ENSMUSG00000022982/ENSMUSG00000033307/ENSMUSG00000006522/ENSMUSG00000060147/ENSMUSG00000068523/…	72	ENSMUSG00000024610/ENSMUSG00000027111/ENSMUSG00000026202/ENSMUSG00000003316/ENSMUSG00000026888/ENSMUSG00000037206/ENSMUSG00000020826/ENSMUSG00000063077/ENSMUSG00000020053/ENSMUSG00000050965/ENSMUSG00000034220/ENSMUSG00000053062/ENSMUSG00000005034/ENSMUSG00000020612/ENSMUSG00000073940/ENSMUSG00000054640/ENSMUSG00000009575/ENSMUSG00000021823/ENSMUSG00000045038/ENSMUSG00000049775/ENSMUSG00000030137/…
R-MMU-8878171	Transcriptional regulation by RUNX1	57/1696	158/7515	6.84435e-05	0.00087821	ENSMUSG00000000184/ENSMUSG00000061436/ENSMUSG00000021024/ENSMUSG00000027566/ENSMUSG00000021477/ENSMUSG00000029673/ENSMUSG00000005779/ENSMUSG00000038056/ENSMUSG00000060073/ENSMUSG00000022193/ENSMUSG00000096727/ENSMUSG00000017428/ENSMUSG00000030591/ENSMUSG00000060743/ENSMUSG00000021178/ENSMUSG00000005625/ENSMUSG00000028837/ENSMUSG00000021832/ENSMUSG00000018102/ENSMUSG00000039067/ENSMUSG00000024805/…	Ccnd2/Hipk2/Psma6/Psma7/Ctsl/Auts2/Psmb4/Kmt2c/Psma3/Psmb5/Psmb9/Psmd11/Psmd8/H3f3a/Psmc1/Psmd4/Psmb2/Psmc6/Hist1h2bc/Psmd7/Pcgf5/Psmb6/Psmb1/Ccnd1/Kmt2a/Psmb7/Ubb/Psmc3/Uba52/Psma5/Hist1h3e/Rps27a/Cbfb/Phc3/Psmc5/Abl1/Lmo2/Ccnd3/Psmc4/Rybp/Psmc2/H2afv/Smarcc1/Lmo1/Gata3/Hist1h3i/Psma2/Psmd14/Psmd12/Dpy30/H2afz/Kmt2e/Arid1b/Sin3b/Csnk2b/Kat2b/Phc2	12444/15258/26443/26444/13039/319974/19172/231051/19167/19173/16912/69077/57296/15078/19179/19185/26445/67089/68024/17463/76073/19175/19170/12443/214162/19177/22187/19182/22186/26442/319151/78294/12400/241915/19184/11350/16909/12445/23996/56353/19181/77605/20588/109594/14462/319153/19166/59029/66997/66310/51788/69188/239985/20467/13001/18519/54383	57	38	ENSMUSG00000021024/ENSMUSG00000027566/ENSMUSG00000021477/ENSMUSG00000005779/ENSMUSG00000060073/ENSMUSG00000022193/ENSMUSG00000017428/ENSMUSG00000030591/ENSMUSG00000060743/ENSMUSG00000021178/ENSMUSG00000005625/ENSMUSG00000028837/ENSMUSG00000021832/ENSMUSG00000018102/ENSMUSG00000039067/ENSMUSG00000018286/ENSMUSG00000014769/ENSMUSG00000026750/ENSMUSG00000019505/ENSMUSG00000002102/ENSMUSG00000068240/…	19	ENSMUSG00000000184/ENSMUSG00000061436/ENSMUSG00000029673/ENSMUSG00000038056/ENSMUSG00000096727/ENSMUSG00000024805/ENSMUSG00000070348/ENSMUSG00000002028/ENSMUSG00000031885/ENSMUSG00000037652/ENSMUSG00000026842/ENSMUSG00000032698/ENSMUSG00000034165/ENSMUSG00000072872/ENSMUSG00000041126/ENSMUSG00000032481/ENSMUSG00000029004/ENSMUSG00000069729/ENSMUSG00000000708
R-MMU-114608	Platelet degranulation	44/1696	114/7515	7.54382e-05	0.00095555	ENSMUSG00000026202/ENSMUSG00000021091/ENSMUSG00000001131/ENSMUSG00000079012/ENSMUSG00000037206/ENSMUSG00000022868/ENSMUSG00000002944/ENSMUSG00000021922/ENSMUSG00000033684/ENSMUSG00000025351/ENSMUSG00000020053/ENSMUSG00000021823/ENSMUSG00000022982/ENSMUSG00000049775/ENSMUSG00000062866/ENSMUSG00000006522/ENSMUSG00000031996/ENSMUSG00000046186/ENSMUSG00000023224/ENSMUSG00000030342/ENSMUSG00000029108/…	Tuba4a/Serpina3n/Timp1/Serpina3m/Islr/Ahsg/Cd36/Itih4/Qsox1/Cd63/Igf1/Vcl/Sod1/Tmsb4x/Phactr2/Itih3/Aplp2/Cd109/Serping1/Cd9/Pcdh7/Chid1/Clu/Srgn/Actn1/Lhfpl2/Ecm1/F13a1/Fam3c/Serpine1/Nhlrc2/F8/Tagln2/Serpina3f/Wdr1/Ctsw/Lamp2/Ppbp/Apool/Vegfa/Sparc/Gtpbp2/Aldoa/Fermt3	22145/20716/21857/20717/26968/11625/12491/16427/104009/12512/16000/22330/20655/19241/215789/16426/11804/235505/12258/12527/54216/68038/12759/19073/109711/218454/13601/74145/27999/18787/66866/14069/21346/238393/22388/13041/16784/57349/68117/22339/20692/56055/11674/108101	44	26	ENSMUSG00000021091/ENSMUSG00000001131/ENSMUSG00000079012/ENSMUSG00000022868/ENSMUSG00000002944/ENSMUSG00000021922/ENSMUSG00000033684/ENSMUSG00000025351/ENSMUSG00000022982/ENSMUSG00000006522/ENSMUSG00000023224/ENSMUSG00000030342/ENSMUSG00000022037/ENSMUSG00000020077/ENSMUSG00000015143/ENSMUSG00000028108/ENSMUSG00000039109/ENSMUSG00000037411/ENSMUSG00000026547/ENSMUSG00000066363/ENSMUSG00000016534/…	18	ENSMUSG00000026202/ENSMUSG00000037206/ENSMUSG00000020053/ENSMUSG00000021823/ENSMUSG00000049775/ENSMUSG00000062866/ENSMUSG00000031996/ENSMUSG00000046186/ENSMUSG00000029108/ENSMUSG00000025512/ENSMUSG00000045312/ENSMUSG00000029672/ENSMUSG00000025078/ENSMUSG00000031196/ENSMUSG00000005103/ENSMUSG00000024910/ENSMUSG00000029372/ENSMUSG00000023951
R-MMU-69052	Switching of origins to a post-replicative state	35/1696	85/7515	8.84203e-05	0.00110581	ENSMUSG00000021024/ENSMUSG00000027566/ENSMUSG00000005779/ENSMUSG00000060073/ENSMUSG00000022193/ENSMUSG00000096727/ENSMUSG00000036309/ENSMUSG00000017428/ENSMUSG00000030591/ENSMUSG00000021178/ENSMUSG00000005625/ENSMUSG00000028837/ENSMUSG00000021832/ENSMUSG00000020107/ENSMUSG00000039067/ENSMUSG00000018286/ENSMUSG00000014769/ENSMUSG00000026750/ENSMUSG00000019505/ENSMUSG00000002102/ENSMUSG00000068240/…	Psma6/Psma7/Psmb4/Psma3/Psmb5/Psmb9/Skp1a/Psmd11/Psmd8/Psmc1/Psmd4/Psmb2/Psmc6/Anapc16/Psmd7/Psmb6/Psmb1/Psmb7/Ubb/Psmc3/Uba52/Psma5/Rbx1/Rps27a/Ube2d1/Psmc5/Anapc1/Anapc11/Psmc4/Cdc23/Psmc2/Mcm2/Psma2/Psmd14/Psmd12	26443/26444/19172/19167/19173/16912/21402/69077/57296/19179/19185/26445/67089/52717/17463/19175/19170/19177/22187/19182/22186/26442/56438/78294/216080/19184/17222/66156/23996/52563/19181/17216/19166/59029/66997	35	30	ENSMUSG00000021024/ENSMUSG00000027566/ENSMUSG00000005779/ENSMUSG00000060073/ENSMUSG00000022193/ENSMUSG00000036309/ENSMUSG00000017428/ENSMUSG00000030591/ENSMUSG00000021178/ENSMUSG00000005625/ENSMUSG00000028837/ENSMUSG00000021832/ENSMUSG00000020107/ENSMUSG00000039067/ENSMUSG00000018286/ENSMUSG00000014769/ENSMUSG00000026750/ENSMUSG00000019505/ENSMUSG00000002102/ENSMUSG00000068240/ENSMUSG00000068749/…	5	ENSMUSG00000096727/ENSMUSG00000019927/ENSMUSG00000014355/ENSMUSG00000024370/ENSMUSG00000002870
R-MMU-76005	Response to elevated platelet cytosolic Ca2+	45/1696	119/7515	0.000111036	0.0013713	ENSMUSG00000026202/ENSMUSG00000021091/ENSMUSG00000001131/ENSMUSG00000079012/ENSMUSG00000037206/ENSMUSG00000022868/ENSMUSG00000002944/ENSMUSG00000021922/ENSMUSG00000033684/ENSMUSG00000025351/ENSMUSG00000020053/ENSMUSG00000050965/ENSMUSG00000021823/ENSMUSG00000022982/ENSMUSG00000049775/ENSMUSG00000062866/ENSMUSG00000006522/ENSMUSG00000031996/ENSMUSG00000046186/ENSMUSG00000023224/ENSMUSG00000030342/…	Tuba4a/Serpina3n/Timp1/Serpina3m/Islr/Ahsg/Cd36/Itih4/Qsox1/Cd63/Igf1/Prkca/Vcl/Sod1/Tmsb4x/Phactr2/Itih3/Aplp2/Cd109/Serping1/Cd9/Pcdh7/Chid1/Clu/Srgn/Actn1/Lhfpl2/Ecm1/F13a1/Fam3c/Serpine1/Nhlrc2/F8/Tagln2/Serpina3f/Wdr1/Ctsw/Lamp2/Ppbp/Apool/Vegfa/Sparc/Gtpbp2/Aldoa/Fermt3	22145/20716/21857/20717/26968/11625/12491/16427/104009/12512/16000/18750/22330/20655/19241/215789/16426/11804/235505/12258/12527/54216/68038/12759/19073/109711/218454/13601/74145/27999/18787/66866/14069/21346/238393/22388/13041/16784/57349/68117/22339/20692/56055/11674/108101	45	26	ENSMUSG00000021091/ENSMUSG00000001131/ENSMUSG00000079012/ENSMUSG00000022868/ENSMUSG00000002944/ENSMUSG00000021922/ENSMUSG00000033684/ENSMUSG00000025351/ENSMUSG00000022982/ENSMUSG00000006522/ENSMUSG00000023224/ENSMUSG00000030342/ENSMUSG00000022037/ENSMUSG00000020077/ENSMUSG00000015143/ENSMUSG00000028108/ENSMUSG00000039109/ENSMUSG00000037411/ENSMUSG00000026547/ENSMUSG00000066363/ENSMUSG00000016534/…	19	ENSMUSG00000026202/ENSMUSG00000037206/ENSMUSG00000020053/ENSMUSG00000050965/ENSMUSG00000021823/ENSMUSG00000049775/ENSMUSG00000062866/ENSMUSG00000031996/ENSMUSG00000046186/ENSMUSG00000029108/ENSMUSG00000025512/ENSMUSG00000045312/ENSMUSG00000029672/ENSMUSG00000025078/ENSMUSG00000031196/ENSMUSG00000005103/ENSMUSG00000024910/ENSMUSG00000029372/ENSMUSG00000023951
R-MMU-2262752	Cellular responses to stress	107/1696	346/7515	0.000146317	0.00176499	ENSMUSG00000026202/ENSMUSG00000036181/ENSMUSG00000024222/ENSMUSG00000028691/ENSMUSG00000024431/ENSMUSG00000021024/ENSMUSG00000028367/ENSMUSG00000036450/ENSMUSG00000027566/ENSMUSG00000053819/ENSMUSG00000023809/ENSMUSG00000018339/ENSMUSG00000005779/ENSMUSG00000060073/ENSMUSG00000022193/ENSMUSG00000022812/ENSMUSG00000025757/ENSMUSG00000096727/ENSMUSG00000023067/ENSMUSG00000005161/ENSMUSG00000020250/…	Tuba4a/Hist1h1c/Fkbp5/Prdx1/Nr3c1/Psma6/Txn1/Hif1an/Psma7/Camk2d/Rps6ka2/Gpx3/Psmb4/Psma3/Psmb5/Gsk3b/Hspa4l/Psmb9/Cdkn1a/Prdx2/Txnrd1/Psmd11/Tuba1c/Psmd8/Hspa12a/H3f3a/Psmc1/Capzb/Psmd4/Psmb2/Sod1/Jun/Psmc6/Fkbp4/Fos/Egln3/Tuba8/Anapc16/Cat/Limd1/Hist1h2bc/Dynll2/Hsph1/Cdkn1b/Camk2a/Psmd7/Psmb6/Psmb1/Psmb7/Ubb/Psmc3/Camk2g/Map3k5/Uba52/Psma5/Egln1/Prdx3/Rbx1/Dctn3/Hist1h3e/Rps27a/Cited2/Ranbp2/U…	22145/50708/14229/18477/14815/26443/22166/319594/26444/108058/20112/14778/19172/19167/19173/56637/18415/16912/12575/21672/50493/69077/22146/57296/73442/15078/19179/12345/19185/26445/20655/16476/67089/14228/14281/112407/53857/52717/12359/29806/68024/68097/15505/12576/12322/17463/19175/19170/19177/22187/19182/12325/26408/22186/26442/112405/11757/56438/53598/319151/78294/17684/19386/216080/13424/241…	107	68	ENSMUSG00000036181/ENSMUSG00000024222/ENSMUSG00000028691/ENSMUSG00000021024/ENSMUSG00000028367/ENSMUSG00000027566/ENSMUSG00000018339/ENSMUSG00000005779/ENSMUSG00000060073/ENSMUSG00000022193/ENSMUSG00000023067/ENSMUSG00000005161/ENSMUSG00000020250/ENSMUSG00000017428/ENSMUSG00000043091/ENSMUSG00000030591/ENSMUSG00000060743/ENSMUSG00000021178/ENSMUSG00000028745/ENSMUSG00000005625/ENSMUSG00000028837/…	39	ENSMUSG00000026202/ENSMUSG00000024431/ENSMUSG00000036450/ENSMUSG00000053819/ENSMUSG00000023809/ENSMUSG00000022812/ENSMUSG00000025757/ENSMUSG00000096727/ENSMUSG00000025092/ENSMUSG00000030357/ENSMUSG00000035105/ENSMUSG00000030137/ENSMUSG00000020483/ENSMUSG00000029657/ENSMUSG00000024617/ENSMUSG00000021820/ENSMUSG00000071369/ENSMUSG00000031987/ENSMUSG00000003226/ENSMUSG00000019927/ENSMUSG00000018707/…
R-MMU-202403	TCR signaling	39/1696	100/7515	0.000146487	0.00176499	ENSMUSG00000036594/ENSMUSG00000073421/ENSMUSG00000060586/ENSMUSG00000021024/ENSMUSG00000027566/ENSMUSG00000005779/ENSMUSG00000060073/ENSMUSG00000022193/ENSMUSG00000096727/ENSMUSG00000036309/ENSMUSG00000017428/ENSMUSG00000030591/ENSMUSG00000021178/ENSMUSG00000005625/ENSMUSG00000028837/ENSMUSG00000021832/ENSMUSG00000039067/ENSMUSG00000018286/ENSMUSG00000014769/ENSMUSG00000026750/ENSMUSG00000019505/…	H2-Aa/H2-Ab1/H2-Eb1/Psma6/Psma7/Psmb4/Psma3/Psmb5/Psmb9/Skp1a/Psmd11/Psmd8/Psmc1/Psmd4/Psmb2/Psmc6/Psmd7/Psmb6/Psmb1/Psmb7/Ubb/Psmc3/Uba52/Psma5/Rps27a/Ube2d1/Psmc5/Psmc4/Psmc2/Map3k7/Btrc/Ripk2/Psma2/Fbxw11/Psmd14/Psmd12/Cd3e/Pik3r1/Ptprj	14960/14961/14969/26443/26444/19172/19167/19173/16912/21402/69077/57296/19179/19185/26445/67089/17463/19175/19170/19177/22187/19182/22186/26442/78294/216080/19184/23996/19181/26409/12234/192656/19166/103583/59029/66997/12501/18708/19271	39	29	ENSMUSG00000021024/ENSMUSG00000027566/ENSMUSG00000005779/ENSMUSG00000060073/ENSMUSG00000022193/ENSMUSG00000036309/ENSMUSG00000017428/ENSMUSG00000030591/ENSMUSG00000021178/ENSMUSG00000005625/ENSMUSG00000028837/ENSMUSG00000021832/ENSMUSG00000039067/ENSMUSG00000018286/ENSMUSG00000014769/ENSMUSG00000026750/ENSMUSG00000019505/ENSMUSG00000002102/ENSMUSG00000068240/ENSMUSG00000068749/ENSMUSG00000020460/…	10	ENSMUSG00000036594/ENSMUSG00000073421/ENSMUSG00000060586/ENSMUSG00000096727/ENSMUSG00000019927/ENSMUSG00000028284/ENSMUSG00000025217/ENSMUSG00000041135/ENSMUSG00000020271/ENSMUSG00000032093
R-MMU-5689603	UCH proteinases	33/1696	82/7515	0.000233849	0.00274102	ENSMUSG00000021024/ENSMUSG00000027566/ENSMUSG00000005779/ENSMUSG00000060073/ENSMUSG00000022193/ENSMUSG00000096727/ENSMUSG00000029223/ENSMUSG00000017428/ENSMUSG00000030591/ENSMUSG00000021178/ENSMUSG00000005625/ENSMUSG00000028837/ENSMUSG00000021832/ENSMUSG00000039067/ENSMUSG00000018286/ENSMUSG00000014769/ENSMUSG00000026750/ENSMUSG00000019505/ENSMUSG00000002102/ENSMUSG00000068240/ENSMUSG00000068749/…	Psma6/Psma7/Psmb4/Psma3/Psmb5/Psmb9/Uchl1/Psmd11/Psmd8/Psmc1/Psmd4/Psmb2/Psmc6/Psmd7/Psmb6/Psmb1/Psmb7/Ubb/Psmc3/Uba52/Psma5/Rps27a/Psmc5/Asxl2/Psmc4/Psmc2/Kdm1b/Ino80c/Psma2/Psmd14/Psmd12/Mcrs1/Adrm1	26443/26444/19172/19167/19173/16912/22223/69077/57296/19179/19185/26445/67089/17463/19175/19170/19177/22187/19182/22186/26442/78294/19184/75302/23996/19181/218214/225280/19166/59029/66997/51812/56436	33	30	ENSMUSG00000021024/ENSMUSG00000027566/ENSMUSG00000005779/ENSMUSG00000060073/ENSMUSG00000022193/ENSMUSG00000029223/ENSMUSG00000017428/ENSMUSG00000030591/ENSMUSG00000021178/ENSMUSG00000005625/ENSMUSG00000028837/ENSMUSG00000021832/ENSMUSG00000039067/ENSMUSG00000018286/ENSMUSG00000014769/ENSMUSG00000026750/ENSMUSG00000019505/ENSMUSG00000002102/ENSMUSG00000068240/ENSMUSG00000068749/ENSMUSG00000020460/…	3	ENSMUSG00000096727/ENSMUSG00000037486/ENSMUSG00000038080
R-MMU-163210	Formation of ATP by chemiosmotic coupling	11/1696	17/7515	0.000235816	0.00274102	ENSMUSG00000038717/ENSMUSG00000016252/ENSMUSG00000018770/ENSMUSG00000022956/ENSMUSG00000038690/ENSMUSG00000000563/ENSMUSG00000034566/ENSMUSG00000022890/ENSMUSG00000064357/ENSMUSG00000025781/ENSMUSG00000003072	Atp5l/Atp5e/Atp5g3/Atp5o/Atp5j2/Atp5f1/Atp5h/Atp5j/ATP6/Atp5c1/Atp5d	27425/67126/228033/28080/57423/11950/71679/11957/17705/11949/66043	11	11	ENSMUSG00000038717/ENSMUSG00000016252/ENSMUSG00000018770/ENSMUSG00000022956/ENSMUSG00000038690/ENSMUSG00000000563/ENSMUSG00000034566/ENSMUSG00000022890/ENSMUSG00000064357/ENSMUSG00000025781/ENSMUSG00000003072	0
R-MMU-8949613	Cristae formation	11/1696	17/7515	0.000235816	0.00274102	ENSMUSG00000038717/ENSMUSG00000016252/ENSMUSG00000018770/ENSMUSG00000022956/ENSMUSG00000038690/ENSMUSG00000000563/ENSMUSG00000034566/ENSMUSG00000022890/ENSMUSG00000064357/ENSMUSG00000025781/ENSMUSG00000003072	Atp5l/Atp5e/Atp5g3/Atp5o/Atp5j2/Atp5f1/Atp5h/Atp5j/ATP6/Atp5c1/Atp5d	27425/67126/228033/28080/57423/11950/71679/11957/17705/11949/66043	11	11	ENSMUSG00000038717/ENSMUSG00000016252/ENSMUSG00000018770/ENSMUSG00000022956/ENSMUSG00000038690/ENSMUSG00000000563/ENSMUSG00000034566/ENSMUSG00000022890/ENSMUSG00000064357/ENSMUSG00000025781/ENSMUSG00000003072	0
R-MMU-5668541	TNFR2 non-canonical NF-kB pathway	36/1696	92/7515	0.000240727	0.00276556	ENSMUSG00000030341/ENSMUSG00000021024/ENSMUSG00000027566/ENSMUSG00000005779/ENSMUSG00000060073/ENSMUSG00000022193/ENSMUSG00000096727/ENSMUSG00000036309/ENSMUSG00000017428/ENSMUSG00000030591/ENSMUSG00000023905/ENSMUSG00000021178/ENSMUSG00000005625/ENSMUSG00000028837/ENSMUSG00000021832/ENSMUSG00000039067/ENSMUSG00000018286/ENSMUSG00000021277/ENSMUSG00000014769/ENSMUSG00000026750/ENSMUSG00000019505/…	Tnfrsf1a/Psma6/Psma7/Psmb4/Psma3/Psmb5/Psmb9/Skp1a/Psmd11/Psmd8/Tnfrsf12a/Psmc1/Psmd4/Psmb2/Psmc6/Psmd7/Psmb6/Traf3/Psmb1/Psmb7/Ubb/Psmc3/Uba52/Psma5/Rps27a/Psmc5/Psmc4/Psmc2/Birc2/Btrc/Psma2/Fbxw11/Psmd14/Psmd12/Tnfsf9/Tnfrsf9	21937/26443/26444/19172/19167/19173/16912/21402/69077/57296/27279/19179/19185/26445/67089/17463/19175/22031/19170/19177/22187/19182/22186/26442/78294/19184/23996/19181/11797/12234/19166/103583/59029/66997/21950/21942	36	32	ENSMUSG00000030341/ENSMUSG00000021024/ENSMUSG00000027566/ENSMUSG00000005779/ENSMUSG00000060073/ENSMUSG00000022193/ENSMUSG00000036309/ENSMUSG00000017428/ENSMUSG00000030591/ENSMUSG00000023905/ENSMUSG00000021178/ENSMUSG00000005625/ENSMUSG00000028837/ENSMUSG00000021832/ENSMUSG00000039067/ENSMUSG00000018286/ENSMUSG00000014769/ENSMUSG00000026750/ENSMUSG00000019505/ENSMUSG00000002102/ENSMUSG00000068240/…	4	ENSMUSG00000096727/ENSMUSG00000021277/ENSMUSG00000025217/ENSMUSG00000020271
R-MMU-5607764	CLEC7A (Dectin-1) signaling	33/1696	83/7515	0.000305424	0.0034685	ENSMUSG00000021024/ENSMUSG00000027566/ENSMUSG00000005779/ENSMUSG00000060073/ENSMUSG00000022193/ENSMUSG00000096727/ENSMUSG00000036309/ENSMUSG00000017428/ENSMUSG00000030591/ENSMUSG00000021178/ENSMUSG00000005625/ENSMUSG00000028837/ENSMUSG00000021832/ENSMUSG00000039067/ENSMUSG00000018286/ENSMUSG00000014769/ENSMUSG00000026750/ENSMUSG00000019505/ENSMUSG00000002102/ENSMUSG00000068240/ENSMUSG00000068749/…	Psma6/Psma7/Psmb4/Psma3/Psmb5/Psmb9/Skp1a/Psmd11/Psmd8/Psmc1/Psmd4/Psmb2/Psmc6/Psmd7/Psmb6/Psmb1/Psmb7/Ubb/Psmc3/Uba52/Psma5/Rps27a/Ube2d1/Psmc5/Psmc4/Psmc2/Map3k7/Btrc/Psma2/Prkcd/Fbxw11/Psmd14/Psmd12	26443/26444/19172/19167/19173/16912/21402/69077/57296/19179/19185/26445/67089/17463/19175/19170/19177/22187/19182/22186/26442/78294/216080/19184/23996/19181/26409/12234/19166/18753/103583/59029/66997	33	28	ENSMUSG00000021024/ENSMUSG00000027566/ENSMUSG00000005779/ENSMUSG00000060073/ENSMUSG00000022193/ENSMUSG00000036309/ENSMUSG00000017428/ENSMUSG00000030591/ENSMUSG00000021178/ENSMUSG00000005625/ENSMUSG00000028837/ENSMUSG00000021832/ENSMUSG00000039067/ENSMUSG00000018286/ENSMUSG00000014769/ENSMUSG00000026750/ENSMUSG00000019505/ENSMUSG00000002102/ENSMUSG00000068240/ENSMUSG00000068749/ENSMUSG00000020460/…	5	ENSMUSG00000096727/ENSMUSG00000019927/ENSMUSG00000028284/ENSMUSG00000025217/ENSMUSG00000020271
R-MMU-5621481	C-type lectin receptors (CLRs)	38/1696	100/7515	0.000330061	0.00367907	ENSMUSG00000021024/ENSMUSG00000027566/ENSMUSG00000005779/ENSMUSG00000060073/ENSMUSG00000022193/ENSMUSG00000096727/ENSMUSG00000036309/ENSMUSG00000017428/ENSMUSG00000030591/ENSMUSG00000005034/ENSMUSG00000021178/ENSMUSG00000005625/ENSMUSG00000028837/ENSMUSG00000021832/ENSMUSG00000039067/ENSMUSG00000018286/ENSMUSG00000014769/ENSMUSG00000026750/ENSMUSG00000019505/ENSMUSG00000002102/ENSMUSG00000068240/…	Psma6/Psma7/Psmb4/Psma3/Psmb5/Psmb9/Skp1a/Psmd11/Psmd8/Prkacb/Psmc1/Psmd4/Psmb2/Psmc6/Psmd7/Psmb6/Psmb1/Psmb7/Ubb/Psmc3/Uba52/Psma5/Rps27a/Ube2d1/Hras/Prkaca/Psmc5/Psmc4/Psmc2/Map3k7/Btrc/Psma2/Prkcd/Fbxw11/Psmd14/Psmd12/Raf1/Nras	26443/26444/19172/19167/19173/16912/21402/69077/57296/18749/19179/19185/26445/67089/17463/19175/19170/19177/22187/19182/22186/26442/78294/216080/15461/18747/19184/23996/19181/26409/12234/19166/18753/103583/59029/66997/110157/18176	38	29	ENSMUSG00000021024/ENSMUSG00000027566/ENSMUSG00000005779/ENSMUSG00000060073/ENSMUSG00000022193/ENSMUSG00000036309/ENSMUSG00000017428/ENSMUSG00000030591/ENSMUSG00000021178/ENSMUSG00000005625/ENSMUSG00000028837/ENSMUSG00000021832/ENSMUSG00000039067/ENSMUSG00000018286/ENSMUSG00000014769/ENSMUSG00000026750/ENSMUSG00000019505/ENSMUSG00000002102/ENSMUSG00000068240/ENSMUSG00000068749/ENSMUSG00000020460/…	9	ENSMUSG00000096727/ENSMUSG00000005034/ENSMUSG00000019927/ENSMUSG00000005469/ENSMUSG00000028284/ENSMUSG00000025217/ENSMUSG00000020271/ENSMUSG00000000441/ENSMUSG00000027852
R-MMU-5358351	Signaling by Hedgehog	45/1696	124/7515	0.000331415	0.00367907	ENSMUSG00000021024/ENSMUSG00000027566/ENSMUSG00000005779/ENSMUSG00000060073/ENSMUSG00000022193/ENSMUSG00000022812/ENSMUSG00000096727/ENSMUSG00000036309/ENSMUSG00000017428/ENSMUSG00000022840/ENSMUSG00000030591/ENSMUSG00000005034/ENSMUSG00000020612/ENSMUSG00000021178/ENSMUSG00000005625/ENSMUSG00000028837/ENSMUSG00000021832/ENSMUSG00000030323/ENSMUSG00000060798/ENSMUSG00000039067/ENSMUSG00000018286/…	Psma6/Psma7/Psmb4/Psma3/Psmb5/Gsk3b/Psmb9/Skp1a/Psmd11/Adcy5/Psmd8/Prkacb/Prkar1a/Psmc1/Psmd4/Psmb2/Psmc6/Ift122/Intu/Psmd7/Psmb6/Psmb1/Psmb7/Ubb/Dzip1/Psmc3/Adcy9/Uba52/Gas1/Kif3a/Psma5/Prkar2a/Rbx1/Rps27a/Prkaca/Adcy7/Psmc5/Psmc4/Psmc2/Adcy3/Btrc/Wdr35/Psma2/Psmd14/Psmd12	26443/26444/19172/19167/19173/56637/16912/21402/69077/224129/57296/18749/19084/19179/19185/26445/67089/81896/380614/17463/19175/19170/19177/22187/66573/19182/11515/22186/14451/16568/26442/19087/56438/78294/18747/11513/19184/23996/19181/104111/12234/74682/19166/59029/66997	45	28	ENSMUSG00000021024/ENSMUSG00000027566/ENSMUSG00000005779/ENSMUSG00000060073/ENSMUSG00000022193/ENSMUSG00000036309/ENSMUSG00000017428/ENSMUSG00000030591/ENSMUSG00000021178/ENSMUSG00000005625/ENSMUSG00000028837/ENSMUSG00000021832/ENSMUSG00000039067/ENSMUSG00000018286/ENSMUSG00000014769/ENSMUSG00000026750/ENSMUSG00000019505/ENSMUSG00000002102/ENSMUSG00000068240/ENSMUSG00000068749/ENSMUSG00000022400/…	17	ENSMUSG00000022812/ENSMUSG00000096727/ENSMUSG00000022840/ENSMUSG00000005034/ENSMUSG00000020612/ENSMUSG00000030323/ENSMUSG00000060798/ENSMUSG00000042156/ENSMUSG00000005580/ENSMUSG00000052957/ENSMUSG00000018395/ENSMUSG00000032601/ENSMUSG00000005469/ENSMUSG00000031659/ENSMUSG00000020654/ENSMUSG00000025217/ENSMUSG00000066643
R-MMU-6807070	PTEN Regulation	39/1696	104/7515	0.000379669	0.00416792	ENSMUSG00000021024/ENSMUSG00000027566/ENSMUSG00000005779/ENSMUSG00000028278/ENSMUSG00000060073/ENSMUSG00000022193/ENSMUSG00000096727/ENSMUSG00000017428/ENSMUSG00000030591/ENSMUSG00000032216/ENSMUSG00000021178/ENSMUSG00000005625/ENSMUSG00000028837/ENSMUSG00000021832/ENSMUSG00000024811/ENSMUSG00000056900/ENSMUSG00000039067/ENSMUSG00000018286/ENSMUSG00000014769/ENSMUSG00000026750/ENSMUSG00000019505/…	Psma6/Psma7/Psmb4/Rragd/Psma3/Psmb5/Psmb9/Psmd11/Psmd8/Nedd4/Psmc1/Psmd4/Psmb2/Psmc6/Tnks2/Usp13/Psmd7/Psmb6/Psmb1/Psmb7/Ubb/Maf1/Psmc3/Uba52/Psma5/Akt2/Rps27a/Phc3/Psmc5/Psmc4/Psmc2/Prex2/Psma2/Psmd14/Psmd12/Mlst8/Rheb/Mtor/Phc2	26443/26444/19172/52187/19167/19173/16912/69077/57296/17999/19179/19185/26445/67089/74493/72607/17463/19175/19170/19177/22187/68877/19182/22186/26442/11652/78294/241915/19184/23996/19181/109294/19166/59029/66997/56716/19744/56717/54383	39	30	ENSMUSG00000021024/ENSMUSG00000027566/ENSMUSG00000005779/ENSMUSG00000060073/ENSMUSG00000022193/ENSMUSG00000017428/ENSMUSG00000030591/ENSMUSG00000021178/ENSMUSG00000005625/ENSMUSG00000028837/ENSMUSG00000021832/ENSMUSG00000039067/ENSMUSG00000018286/ENSMUSG00000014769/ENSMUSG00000026750/ENSMUSG00000019505/ENSMUSG00000022553/ENSMUSG00000002102/ENSMUSG00000068240/ENSMUSG00000068749/ENSMUSG00000020460/…	9	ENSMUSG00000028278/ENSMUSG00000096727/ENSMUSG00000032216/ENSMUSG00000024811/ENSMUSG00000056900/ENSMUSG00000004056/ENSMUSG00000037652/ENSMUSG00000048960/ENSMUSG00000024142
R-MMU-376176	Signaling by ROBO receptors	13/1696	23/7515	0.000427388	0.00464021	ENSMUSG00000050965/ENSMUSG00000034220/ENSMUSG00000039952/ENSMUSG00000019505/ENSMUSG00000068240/ENSMUSG00000026596/ENSMUSG00000020460/ENSMUSG00000056427/ENSMUSG00000026842/ENSMUSG00000025437/ENSMUSG00000061353/ENSMUSG00000004677/ENSMUSG00000027805	Prkca/Gpc1/Dag1/Ubb/Uba52/Abl2/Rps27a/Slit3/Abl1/Usp33/Cxcl12/Myo9b/Pfn2	18750/14733/13138/22187/22186/11352/78294/20564/11350/170822/20315/17925/18645	13	5	ENSMUSG00000019505/ENSMUSG00000068240/ENSMUSG00000020460/ENSMUSG00000056427/ENSMUSG00000004677	8	ENSMUSG00000050965/ENSMUSG00000034220/ENSMUSG00000039952/ENSMUSG00000026596/ENSMUSG00000026842/ENSMUSG00000025437/ENSMUSG00000061353/ENSMUSG00000027805
R-MMU-382556	ABC-family proteins mediated transport	35/1696	92/7515	0.000545217	0.00585515	ENSMUSG00000030249/ENSMUSG00000021024/ENSMUSG00000027566/ENSMUSG00000005779/ENSMUSG00000060073/ENSMUSG00000022193/ENSMUSG00000096727/ENSMUSG00000017428/ENSMUSG00000030591/ENSMUSG00000021178/ENSMUSG00000005625/ENSMUSG00000028837/ENSMUSG00000021832/ENSMUSG00000039067/ENSMUSG00000018286/ENSMUSG00000014769/ENSMUSG00000026750/ENSMUSG00000019505/ENSMUSG00000002102/ENSMUSG00000020620/ENSMUSG00000068240/…	Abcc9/Psma6/Psma7/Psmb4/Psma3/Psmb5/Psmb9/Psmd11/Psmd8/Psmc1/Psmd4/Psmb2/Psmc6/Psmd7/Psmb6/Psmb1/Psmb7/Ubb/Psmc3/Abca8b/Uba52/Psma5/Abca9/Rps27a/Eif2s2/Eif2s1/Psmc5/Abcb7/Psmc4/Psmc2/Abcc3/Psma2/Psmd14/Psmd12/Abcb10	20928/26443/26444/19172/19167/19173/16912/69077/57296/19179/19185/26445/67089/17463/19175/19170/19177/22187/19182/27404/22186/26442/217262/78294/67204/13665/19184/11306/23996/19181/76408/19166/59029/66997/56199	35	29	ENSMUSG00000021024/ENSMUSG00000027566/ENSMUSG00000005779/ENSMUSG00000060073/ENSMUSG00000022193/ENSMUSG00000017428/ENSMUSG00000030591/ENSMUSG00000021178/ENSMUSG00000005625/ENSMUSG00000028837/ENSMUSG00000021832/ENSMUSG00000039067/ENSMUSG00000018286/ENSMUSG00000014769/ENSMUSG00000026750/ENSMUSG00000019505/ENSMUSG00000002102/ENSMUSG00000068240/ENSMUSG00000068749/ENSMUSG00000020460/ENSMUSG00000074656/…	6	ENSMUSG00000030249/ENSMUSG00000096727/ENSMUSG00000020620/ENSMUSG00000041797/ENSMUSG00000031333/ENSMUSG00000031974
R-MMU-917937	Iron uptake and transport	22/1696	51/7515	0.00083309	0.00885046	ENSMUSG00000039105/ENSMUSG00000005413/ENSMUSG00000050708/ENSMUSG00000022797/ENSMUSG00000036309/ENSMUSG00000019210/ENSMUSG00000003617/ENSMUSG00000006611/ENSMUSG00000020829/ENSMUSG00000019505/ENSMUSG00000068240/ENSMUSG00000020460/ENSMUSG00000062382/ENSMUSG00000033379/ENSMUSG00000052459/ENSMUSG00000004070/ENSMUSG00000001750/ENSMUSG00000027015/ENSMUSG00000029802/ENSMUSG00000013160/ENSMUSG00000038023/…	Atp6v1g1/Hmox1/Ftl1/Tfrc/Skp1a/Atp6v1e1/Cp/Hfe/Slc46a1/Ubb/Uba52/Rps27a/LOC100862446/Atp6v0b/Atp6v1a/Hmox2/Tcirg1/Cybrd1/Abcg2/Atp6v0d1/Atp6v0a2/Atp6v0a1	66290/15368/14325/22042/21402/11973/12870/15216/52466/22187/22186/78294/100862446/114143/11964/15369/27060/73649/26357/11972/21871/11975	22	16	ENSMUSG00000039105/ENSMUSG00000005413/ENSMUSG00000050708/ENSMUSG00000036309/ENSMUSG00000019210/ENSMUSG00000003617/ENSMUSG00000006611/ENSMUSG00000019505/ENSMUSG00000068240/ENSMUSG00000020460/ENSMUSG00000062382/ENSMUSG00000033379/ENSMUSG00000004070/ENSMUSG00000001750/ENSMUSG00000029802/ENSMUSG00000013160	6	ENSMUSG00000022797/ENSMUSG00000020829/ENSMUSG00000052459/ENSMUSG00000027015/ENSMUSG00000038023/ENSMUSG00000019302
R-MMU-8982491	Glycogen metabolism	12/1696	22/7515	0.0010947	0.011506	ENSMUSG00000067279/ENSMUSG00000025579/ENSMUSG00000033400/ENSMUSG00000055493/ENSMUSG00000034055/ENSMUSG00000019505/ENSMUSG00000068240/ENSMUSG00000022707/ENSMUSG00000020460/ENSMUSG00000019528/ENSMUSG00000036879/ENSMUSG00000030729	Ppp1r3c/Gaa/Agl/Epm2a/Phka1/Ubb/Uba52/Gbe1/Rps27a/Gyg/Phkb/Pgm2l1	53412/14387/77559/13853/18679/22187/22186/74185/78294/27357/102093/70974	12	5	ENSMUSG00000034055/ENSMUSG00000019505/ENSMUSG00000068240/ENSMUSG00000022707/ENSMUSG00000020460	7	ENSMUSG00000067279/ENSMUSG00000025579/ENSMUSG00000033400/ENSMUSG00000055493/ENSMUSG00000019528/ENSMUSG00000036879/ENSMUSG00000030729
R-MMU-71291	Metabolism of amino acids and derivatives	67/1696	214/7515	0.00173265	0.0180195	ENSMUSG00000030630/ENSMUSG00000021024/ENSMUSG00000027566/ENSMUSG00000025190/ENSMUSG00000003849/ENSMUSG00000030869/ENSMUSG00000005779/ENSMUSG00000017707/ENSMUSG00000030109/ENSMUSG00000035242/ENSMUSG00000033022/ENSMUSG00000060073/ENSMUSG00000025260/ENSMUSG00000010095/ENSMUSG00000022193/ENSMUSG00000096727/ENSMUSG00000021311/ENSMUSG00000020250/ENSMUSG00000017428/ENSMUSG00000003526/ENSMUSG00000020456/…	Fah/Psma6/Psma7/Got1/Nqo1/Ndufab1/Psmb4/Serinc3/Slc6a12/Oaz1/Cdo1/Psma3/Hsd17b10/Slc3a2/Psmb5/Psmb9/Mtr/Txnrd1/Psmd11/Prodh/Ogdh/Psmd8/Carns1/Psmc1/Ddo/Hdc/Mccc1/Psmd4/Psmb2/Dbh/Psmc6/Glul/Dbt/Ppm1k/Odc1/Gatm/Psmd7/Psmb6/Psmb1/Psmb7/Psmc3/Duox1/Psma5/Serinc5/Sat1/Ivd/Srr/Aldh4a1/Psmc5/Gls/Aspg/Psmc4/Psmc2/Acat1/Bcat2/Ckb/Gstz1/Slc44a1/Psma2/Psmd14/Dhtkd1/Psmd12/Arg1/Ass1/Oaz2/Crym/Bckdk	14085/26443/26444/14718/18104/70316/19172/26943/14411/18245/12583/19167/15108/17254/19173/16912/238505/50493/69077/19125/18293/57296/107239/19179/70503/15186/72039/19185/26445/13166/67089/14645/13171/243382/18263/67092/17463/19175/19170/19177/19182/99439/26442/218442/20229/56357/27364/212647/19184/14660/104816/23996/19181/110446/12036/12709/14874/100434/19166/59029/209692/66997/11846/11898/18247/…	67	47	ENSMUSG00000030630/ENSMUSG00000021024/ENSMUSG00000027566/ENSMUSG00000025190/ENSMUSG00000003849/ENSMUSG00000030869/ENSMUSG00000005779/ENSMUSG00000017707/ENSMUSG00000030109/ENSMUSG00000035242/ENSMUSG00000033022/ENSMUSG00000060073/ENSMUSG00000025260/ENSMUSG00000010095/ENSMUSG00000022193/ENSMUSG00000020250/ENSMUSG00000017428/ENSMUSG00000003526/ENSMUSG00000030591/ENSMUSG00000021178/ENSMUSG00000027360/…	20	ENSMUSG00000096727/ENSMUSG00000021311/ENSMUSG00000020456/ENSMUSG00000075289/ENSMUSG00000063428/ENSMUSG00000027709/ENSMUSG00000000889/ENSMUSG00000000340/ENSMUSG00000037826/ENSMUSG00000011179/ENSMUSG00000027199/ENSMUSG00000021703/ENSMUSG00000027332/ENSMUSG00000001323/ENSMUSG00000028737/ENSMUSG00000026103/ENSMUSG00000001270/ENSMUSG00000028412/ENSMUSG00000025815/ENSMUSG00000040652
R-MMU-5357801	Programmed Cell Death	34/1696	94/7515	0.00180986	0.0185651	ENSMUSG00000036181/ENSMUSG00000024778/ENSMUSG00000054889/ENSMUSG00000038084/ENSMUSG00000026879/ENSMUSG00000039304/ENSMUSG00000018411/ENSMUSG00000006932/ENSMUSG00000020483/ENSMUSG00000005871/ENSMUSG00000019505/ENSMUSG00000068240/ENSMUSG00000044393/ENSMUSG00000031628/ENSMUSG00000020460/ENSMUSG00000035069/ENSMUSG00000024959/ENSMUSG00000022789/ENSMUSG00000028063/ENSMUSG00000051439/ENSMUSG00000056130/…	Hist1h1c/Fas/Dsp/Opa1/Gsn/Tnfsf10/Mapt/Ctnnb1/Dynll2/Apc/Ubb/Uba52/Dsg2/Casp3/Rps27a/Oma1/Bad/Dnm1l/Lmna/Cd14/Ticam2/Lmnb1/Bcl2/Birc2/Tjp1/Tlr4/Prkcd/Bcl2l11/Tjp2/Kpnb1/Stk24/Appl1/Ppp3cc/Cflar	50708/14102/109620/74143/227753/22035/17762/12387/68097/11789/22187/22186/13511/12367/78294/67013/12015/74006/16905/12475/225471/16906/12043/11797/21872/21898/18753/12125/21873/16211/223255/72993/19057/12633	34	13	ENSMUSG00000036181/ENSMUSG00000024778/ENSMUSG00000026879/ENSMUSG00000019505/ENSMUSG00000068240/ENSMUSG00000020460/ENSMUSG00000024959/ENSMUSG00000028063/ENSMUSG00000051439/ENSMUSG00000057367/ENSMUSG00000039005/ENSMUSG00000021948/ENSMUSG00000022092	21	ENSMUSG00000054889/ENSMUSG00000038084/ENSMUSG00000039304/ENSMUSG00000018411/ENSMUSG00000006932/ENSMUSG00000020483/ENSMUSG00000005871/ENSMUSG00000044393/ENSMUSG00000031628/ENSMUSG00000035069/ENSMUSG00000022789/ENSMUSG00000056130/ENSMUSG00000024590/ENSMUSG00000057329/ENSMUSG00000030516/ENSMUSG00000027381/ENSMUSG00000024812/ENSMUSG00000001440/ENSMUSG00000063410/ENSMUSG00000040760/ENSMUSG00000026031
R-MMU-1489509	DAG and IP3 signaling	12/1696	23/7515	0.00182268	0.0185651	ENSMUSG00000050965/ENSMUSG00000022840/ENSMUSG00000005034/ENSMUSG00000020612/ENSMUSG00000045038/ENSMUSG00000004347/ENSMUSG00000005580/ENSMUSG00000032601/ENSMUSG00000005469/ENSMUSG00000031659/ENSMUSG00000020654/ENSMUSG00000021948	Prkca/Adcy5/Prkacb/Prkar1a/Prkce/Pde1c/Adcy9/Prkar2a/Prkaca/Adcy7/Adcy3/Prkcd	18750/224129/18749/19084/18754/18575/11515/19087/18747/11513/104111/18753	12	1	ENSMUSG00000021948	11	ENSMUSG00000050965/ENSMUSG00000022840/ENSMUSG00000005034/ENSMUSG00000020612/ENSMUSG00000045038/ENSMUSG00000004347/ENSMUSG00000005580/ENSMUSG00000032601/ENSMUSG00000005469/ENSMUSG00000031659/ENSMUSG00000020654
R-MMU-2173782	Binding and Uptake of Ligands by Scavenger Receptors	15/1696	32/7515	0.00204018	0.0205684	ENSMUSG00000008845/ENSMUSG00000050014/ENSMUSG00000002944/ENSMUSG00000073940/ENSMUSG00000069919/ENSMUSG00000022887/ENSMUSG00000052305/ENSMUSG00000069917/ENSMUSG00000057346/ENSMUSG00000031722/ENSMUSG00000036103/ENSMUSG00000026390/ENSMUSG00000018593/ENSMUSG00000025044/ENSMUSG00000040249	Cd163/Apol10b/Cd36/Hbb-bt/Hba-a1/Masp1/Hbb-bs/Hba-a2/Apol9a/Hp/Colec12/Marco/Sparc/Msr1/Lrp1	93671/328561/12491/101488143/15122/17174/100503605/110257/223672/15439/140792/17167/20692/20288/16971	15	9	ENSMUSG00000008845/ENSMUSG00000002944/ENSMUSG00000022887/ENSMUSG00000057346/ENSMUSG00000031722/ENSMUSG00000026390/ENSMUSG00000018593/ENSMUSG00000025044/ENSMUSG00000040249	6	ENSMUSG00000050014/ENSMUSG00000073940/ENSMUSG00000069919/ENSMUSG00000052305/ENSMUSG00000069917/ENSMUSG00000036103
R-MMU-5632684	Hedgehog 'on' state	32/1696	88/7515	0.00220478	0.0220032	ENSMUSG00000021024/ENSMUSG00000027566/ENSMUSG00000005779/ENSMUSG00000060073/ENSMUSG00000022193/ENSMUSG00000096727/ENSMUSG00000017428/ENSMUSG00000030591/ENSMUSG00000021178/ENSMUSG00000005625/ENSMUSG00000028837/ENSMUSG00000021832/ENSMUSG00000060798/ENSMUSG00000039067/ENSMUSG00000018286/ENSMUSG00000014769/ENSMUSG00000026750/ENSMUSG00000019505/ENSMUSG00000042156/ENSMUSG00000002102/ENSMUSG00000068240/…	Psma6/Psma7/Psmb4/Psma3/Psmb5/Psmb9/Psmd11/Psmd8/Psmc1/Psmd4/Psmb2/Psmc6/Intu/Psmd7/Psmb6/Psmb1/Psmb7/Ubb/Dzip1/Psmc3/Uba52/Gas1/Kif3a/Psma5/Rbx1/Rps27a/Psmc5/Psmc4/Psmc2/Psma2/Psmd14/Psmd12	26443/26444/19172/19167/19173/16912/69077/57296/19179/19185/26445/67089/380614/17463/19175/19170/19177/22187/66573/19182/22186/14451/16568/26442/56438/78294/19184/23996/19181/19166/59029/66997	32	27	ENSMUSG00000021024/ENSMUSG00000027566/ENSMUSG00000005779/ENSMUSG00000060073/ENSMUSG00000022193/ENSMUSG00000017428/ENSMUSG00000030591/ENSMUSG00000021178/ENSMUSG00000005625/ENSMUSG00000028837/ENSMUSG00000021832/ENSMUSG00000039067/ENSMUSG00000018286/ENSMUSG00000014769/ENSMUSG00000026750/ENSMUSG00000019505/ENSMUSG00000002102/ENSMUSG00000068240/ENSMUSG00000068749/ENSMUSG00000022400/ENSMUSG00000020460/…	5	ENSMUSG00000096727/ENSMUSG00000060798/ENSMUSG00000042156/ENSMUSG00000052957/ENSMUSG00000018395
R-MMU-983168	Antigen processing: Ubiquitination & Proteasome degradation	85/1696	285/7515	0.00227809	0.0225076	ENSMUSG00000066687/ENSMUSG00000047746/ENSMUSG00000053113/ENSMUSG00000021024/ENSMUSG00000052934/ENSMUSG00000027566/ENSMUSG00000025261/ENSMUSG00000005779/ENSMUSG00000038175/ENSMUSG00000020390/ENSMUSG00000060073/ENSMUSG00000022193/ENSMUSG00000096727/ENSMUSG00000036309/ENSMUSG00000029685/ENSMUSG00000038204/ENSMUSG00000017428/ENSMUSG00000030591/ENSMUSG00000032216/ENSMUSG00000021178/ENSMUSG00000005625/…	Zbtb16/Fbxo40/Socs3/Psma6/Fbxo31/Psma7/Huwe1/Psmb4/Mylip/Ube2b/Psma3/Psmb5/Psmb9/Skp1a/Asb15/Asb10/Psmd11/Psmd8/Nedd4/Psmc1/Psmd4/Psmb2/Asb2/Psmc6/Fbxo9/Herc1/Asb11/Lnpep/Trip12/Klhl2/Psmd7/Psmb6/Psmb1/Psmb7/Ubb/Psmc3/Siah1a/Uba52/Asb18/Psma5/Ube2j2/Fbxw7/Anapc13/Rbx1/Asb1/Lmo7/Rps27a/Klhl9/Ube2d1/Asb14/Fbxw2/Arel1/Psmc5/Ube3b/Anapc1/Anapc11/Psmc4/Cdc23/Klhl5/Psmc2/Herc2/Trim36/Kctd6/Fbxl4/Btrc/U…	235320/207215/12702/26443/76454/26444/59026/19172/218203/22210/19167/19173/16912/21402/78910/117590/69077/57296/17999/19179/19185/26445/65256/67089/71538/235439/68854/240028/14897/77113/17463/19175/19170/19177/22187/19182/20437/22186/208372/26442/140499/50754/69010/56438/65247/380928/78294/242521/216080/142687/30050/68497/19184/117146/17222/66156/23996/52563/71778/19181/15204/28105/71393/269514/1…	85	49	ENSMUSG00000066687/ENSMUSG00000053113/ENSMUSG00000021024/ENSMUSG00000052934/ENSMUSG00000027566/ENSMUSG00000005779/ENSMUSG00000038175/ENSMUSG00000020390/ENSMUSG00000060073/ENSMUSG00000022193/ENSMUSG00000036309/ENSMUSG00000017428/ENSMUSG00000030591/ENSMUSG00000021178/ENSMUSG00000005625/ENSMUSG00000028837/ENSMUSG00000021832/ENSMUSG00000001366/ENSMUSG00000031382/ENSMUSG00000031605/ENSMUSG00000039067/…	36	ENSMUSG00000047746/ENSMUSG00000025261/ENSMUSG00000096727/ENSMUSG00000029685/ENSMUSG00000038204/ENSMUSG00000032216/ENSMUSG00000021200/ENSMUSG00000038664/ENSMUSG00000023845/ENSMUSG00000026219/ENSMUSG00000067081/ENSMUSG00000028086/ENSMUSG00000026311/ENSMUSG00000033060/ENSMUSG00000070923/ENSMUSG00000019927/ENSMUSG00000021898/ENSMUSG00000042350/ENSMUSG00000029577/ENSMUSG00000014355/ENSMUSG00000024370/…
R-MMU-1236975	Antigen processing-Cross presentation	29/1696	78/7515	0.00237471	0.0232299	ENSMUSG00000021024/ENSMUSG00000027566/ENSMUSG00000005779/ENSMUSG00000002944/ENSMUSG00000060073/ENSMUSG00000022193/ENSMUSG00000096727/ENSMUSG00000017428/ENSMUSG00000030591/ENSMUSG00000021178/ENSMUSG00000005625/ENSMUSG00000028837/ENSMUSG00000021832/ENSMUSG00000023845/ENSMUSG00000026712/ENSMUSG00000039067/ENSMUSG00000018286/ENSMUSG00000014769/ENSMUSG00000026750/ENSMUSG00000002102/ENSMUSG00000068749/…	Psma6/Psma7/Psmb4/Cd36/Psma3/Psmb5/Psmb9/Psmd11/Psmd8/Psmc1/Psmd4/Psmb2/Psmc6/Lnpep/Mrc1/Psmd7/Psmb6/Psmb1/Psmb7/Psmc3/Psma5/B2m/H2-Q10/Psmc5/Psmc4/Psmc2/Psma2/Psmd14/Psmd12	26443/26444/19172/12491/19167/19173/16912/69077/57296/19179/19185/26445/67089/240028/17533/17463/19175/19170/19177/19182/26442/12010/15007/19184/23996/19181/19166/59029/66997	29	26	ENSMUSG00000021024/ENSMUSG00000027566/ENSMUSG00000005779/ENSMUSG00000002944/ENSMUSG00000060073/ENSMUSG00000022193/ENSMUSG00000017428/ENSMUSG00000030591/ENSMUSG00000021178/ENSMUSG00000005625/ENSMUSG00000028837/ENSMUSG00000021832/ENSMUSG00000026712/ENSMUSG00000039067/ENSMUSG00000018286/ENSMUSG00000014769/ENSMUSG00000026750/ENSMUSG00000002102/ENSMUSG00000068749/ENSMUSG00000067235/ENSMUSG00000020708/…	3	ENSMUSG00000096727/ENSMUSG00000023845/ENSMUSG00000060802
R-MMU-69206	G1/S Transition	35/1696	99/7515	0.00244533	0.0236861	ENSMUSG00000021024/ENSMUSG00000027566/ENSMUSG00000005779/ENSMUSG00000060073/ENSMUSG00000022193/ENSMUSG00000096727/ENSMUSG00000023067/ENSMUSG00000036309/ENSMUSG00000017428/ENSMUSG00000030591/ENSMUSG00000021178/ENSMUSG00000006715/ENSMUSG00000005625/ENSMUSG00000028837/ENSMUSG00000021832/ENSMUSG00000003031/ENSMUSG00000039067/ENSMUSG00000018286/ENSMUSG00000014769/ENSMUSG00000070348/ENSMUSG00000026750/…	Psma6/Psma7/Psmb4/Psma3/Psmb5/Psmb9/Cdkn1a/Skp1a/Psmd11/Psmd8/Psmc1/Gmnn/Psmd4/Psmb2/Psmc6/Cdkn1b/Psmd7/Psmb6/Psmb1/Ccnd1/Psmb7/Ubb/Psmc3/Ppp2ca/Uba52/Psma5/Akt2/Rps27a/Psmc5/Psmc4/Psmc2/Mcm2/Psma2/Psmd14/Psmd12	26443/26444/19172/19167/19173/16912/12575/21402/69077/57296/19179/57441/19185/26445/67089/12576/17463/19175/19170/12443/19177/22187/19182/19052/22186/26442/11652/78294/19184/23996/19181/17216/19166/59029/66997	35	31	ENSMUSG00000021024/ENSMUSG00000027566/ENSMUSG00000005779/ENSMUSG00000060073/ENSMUSG00000022193/ENSMUSG00000023067/ENSMUSG00000036309/ENSMUSG00000017428/ENSMUSG00000030591/ENSMUSG00000021178/ENSMUSG00000006715/ENSMUSG00000005625/ENSMUSG00000028837/ENSMUSG00000021832/ENSMUSG00000003031/ENSMUSG00000039067/ENSMUSG00000018286/ENSMUSG00000014769/ENSMUSG00000026750/ENSMUSG00000019505/ENSMUSG00000002102/…	4	ENSMUSG00000096727/ENSMUSG00000070348/ENSMUSG00000004056/ENSMUSG00000002870
R-MMU-3322077	Glycogen synthesis	8/1696	13/7515	0.00282604	0.0271081	ENSMUSG00000067279/ENSMUSG00000055493/ENSMUSG00000019505/ENSMUSG00000068240/ENSMUSG00000022707/ENSMUSG00000020460/ENSMUSG00000019528/ENSMUSG00000030729	Ppp1r3c/Epm2a/Ubb/Uba52/Gbe1/Rps27a/Gyg/Pgm2l1	53412/13853/22187/22186/74185/78294/27357/70974	8	4	ENSMUSG00000019505/ENSMUSG00000068240/ENSMUSG00000022707/ENSMUSG00000020460	4	ENSMUSG00000067279/ENSMUSG00000055493/ENSMUSG00000019528/ENSMUSG00000030729
R-MMU-68874	M/G1 Transition	29/1696	80/7515	0.00366112	0.0344494	ENSMUSG00000021024/ENSMUSG00000027566/ENSMUSG00000005779/ENSMUSG00000060073/ENSMUSG00000022193/ENSMUSG00000096727/ENSMUSG00000017428/ENSMUSG00000030591/ENSMUSG00000021178/ENSMUSG00000006715/ENSMUSG00000005625/ENSMUSG00000028837/ENSMUSG00000021832/ENSMUSG00000039067/ENSMUSG00000018286/ENSMUSG00000014769/ENSMUSG00000026750/ENSMUSG00000019505/ENSMUSG00000002102/ENSMUSG00000068240/ENSMUSG00000068749/…	Psma6/Psma7/Psmb4/Psma3/Psmb5/Psmb9/Psmd11/Psmd8/Psmc1/Gmnn/Psmd4/Psmb2/Psmc6/Psmd7/Psmb6/Psmb1/Psmb7/Ubb/Psmc3/Uba52/Psma5/Rps27a/Psmc5/Psmc4/Psmc2/Mcm2/Psma2/Psmd14/Psmd12	26443/26444/19172/19167/19173/16912/69077/57296/19179/57441/19185/26445/67089/17463/19175/19170/19177/22187/19182/22186/26442/78294/19184/23996/19181/17216/19166/59029/66997	29	27	ENSMUSG00000021024/ENSMUSG00000027566/ENSMUSG00000005779/ENSMUSG00000060073/ENSMUSG00000022193/ENSMUSG00000017428/ENSMUSG00000030591/ENSMUSG00000021178/ENSMUSG00000006715/ENSMUSG00000005625/ENSMUSG00000028837/ENSMUSG00000021832/ENSMUSG00000039067/ENSMUSG00000018286/ENSMUSG00000014769/ENSMUSG00000026750/ENSMUSG00000019505/ENSMUSG00000002102/ENSMUSG00000068240/ENSMUSG00000068749/ENSMUSG00000020460/…	2	ENSMUSG00000096727/ENSMUSG00000002870
R-MMU-69002	DNA Replication Pre-Initiation	29/1696	80/7515	0.00366112	0.0344494	ENSMUSG00000021024/ENSMUSG00000027566/ENSMUSG00000005779/ENSMUSG00000060073/ENSMUSG00000022193/ENSMUSG00000096727/ENSMUSG00000017428/ENSMUSG00000030591/ENSMUSG00000021178/ENSMUSG00000006715/ENSMUSG00000005625/ENSMUSG00000028837/ENSMUSG00000021832/ENSMUSG00000039067/ENSMUSG00000018286/ENSMUSG00000014769/ENSMUSG00000026750/ENSMUSG00000019505/ENSMUSG00000002102/ENSMUSG00000068240/ENSMUSG00000068749/…	Psma6/Psma7/Psmb4/Psma3/Psmb5/Psmb9/Psmd11/Psmd8/Psmc1/Gmnn/Psmd4/Psmb2/Psmc6/Psmd7/Psmb6/Psmb1/Psmb7/Ubb/Psmc3/Uba52/Psma5/Rps27a/Psmc5/Psmc4/Psmc2/Mcm2/Psma2/Psmd14/Psmd12	26443/26444/19172/19167/19173/16912/69077/57296/19179/57441/19185/26445/67089/17463/19175/19170/19177/22187/19182/22186/26442/78294/19184/23996/19181/17216/19166/59029/66997	29	27	ENSMUSG00000021024/ENSMUSG00000027566/ENSMUSG00000005779/ENSMUSG00000060073/ENSMUSG00000022193/ENSMUSG00000017428/ENSMUSG00000030591/ENSMUSG00000021178/ENSMUSG00000006715/ENSMUSG00000005625/ENSMUSG00000028837/ENSMUSG00000021832/ENSMUSG00000039067/ENSMUSG00000018286/ENSMUSG00000014769/ENSMUSG00000026750/ENSMUSG00000019505/ENSMUSG00000002102/ENSMUSG00000068240/ENSMUSG00000068749/ENSMUSG00000020460/…	2	ENSMUSG00000096727/ENSMUSG00000002870
R-MMU-72662	Activation of the mRNA upon binding of the cap-binding complex and eIFs, and subsequent binding to 43S	21/1696	53/7515	0.0038319	0.0357162	ENSMUSG00000059796/ENSMUSG00000031490/ENSMUSG00000028156/ENSMUSG00000061477/ENSMUSG00000067288/ENSMUSG00000009927/ENSMUSG00000061787/ENSMUSG00000020460/ENSMUSG00000028798/ENSMUSG00000074656/ENSMUSG00000021116/ENSMUSG00000036781/ENSMUSG00000056076/ENSMUSG00000022312/ENSMUSG00000027170/ENSMUSG00000067194/ENSMUSG00000025362/ENSMUSG00000090862/ENSMUSG00000037563/ENSMUSG00000008668/ENSMUSG00000022336	Eif4a1/Eif4ebp1/Eif4e/Rps7/Rps28/Rps25/Rps17/Rps27a/Eif3i/Eif2s2/Eif2s1/Rps27l/Eif3b/Eif3h/Eif3m/Eif1ax/Rps26/Rps13/Rps16/Rps18/Eif3e	13681/13685/13684/20115/54127/75617/20068/78294/54709/67204/13665/67941/27979/68135/98221/66235/27370/68052/20055/20084/16341	21	20	ENSMUSG00000059796/ENSMUSG00000031490/ENSMUSG00000061477/ENSMUSG00000067288/ENSMUSG00000009927/ENSMUSG00000061787/ENSMUSG00000020460/ENSMUSG00000028798/ENSMUSG00000074656/ENSMUSG00000021116/ENSMUSG00000036781/ENSMUSG00000056076/ENSMUSG00000022312/ENSMUSG00000027170/ENSMUSG00000067194/ENSMUSG00000025362/ENSMUSG00000090862/ENSMUSG00000037563/ENSMUSG00000008668/ENSMUSG00000022336	1	ENSMUSG00000028156
R-MMU-9006925	Intracellular signaling by second messengers	70/1696	232/7515	0.0039167	0.0361654	ENSMUSG00000021024/ENSMUSG00000027566/ENSMUSG00000031714/ENSMUSG00000005779/ENSMUSG00000028278/ENSMUSG00000060073/ENSMUSG00000022193/ENSMUSG00000096727/ENSMUSG00000023067/ENSMUSG00000050965/ENSMUSG00000017428/ENSMUSG00000022840/ENSMUSG00000030591/ENSMUSG00000032216/ENSMUSG00000005034/ENSMUSG00000020612/ENSMUSG00000021178/ENSMUSG00000045038/ENSMUSG00000005625/ENSMUSG00000028837/ENSMUSG00000021832/…	Psma6/Psma7/Gab1/Psmb4/Rragd/Psma3/Psmb5/Psmb9/Cdkn1a/Prkca/Psmd11/Adcy5/Psmd8/Nedd4/Prkacb/Prkar1a/Psmc1/Prkce/Psmd4/Psmb2/Psmc6/Pde1c/Tnks2/Usp13/Kit/Cdkn1b/Psmd7/Psmb6/Psmb1/Phlpp1/Psmb7/Ubb/Rps6kb2/Maf1/Psmc3/Adcy9/Ppp2ca/Uba52/Psma5/Cd28/Myd88/Prkar2a/Akt2/Rps27a/Kitl/Prkaca/Adcy7/Fgfr1/Phc3/Psmc5/Psmc4/Psmc2/Adcy3/Ier3/Prex2/Pik3r3/Pip5k1b/Psma2/Prkcd/Fgf16/Psmd14/Psmd12/Mlst8/Pik3r1/Mapkap…	26443/26444/14388/19172/52187/19167/19173/16912/12575/18750/69077/224129/57296/17999/18749/19084/19179/18754/19185/26445/67089/18575/74493/72607/16590/12576/17463/19175/19170/98432/19177/22187/58988/68877/19182/11515/19052/22186/26442/12487/17874/19087/11652/78294/17311/18747/11513/14182/241915/19184/23996/19181/104111/15937/109294/18710/18719/19166/18753/80903/59029/66997/56716/18708/227743/1386…	70	39	ENSMUSG00000021024/ENSMUSG00000027566/ENSMUSG00000005779/ENSMUSG00000060073/ENSMUSG00000022193/ENSMUSG00000023067/ENSMUSG00000017428/ENSMUSG00000030591/ENSMUSG00000021178/ENSMUSG00000005625/ENSMUSG00000028837/ENSMUSG00000021832/ENSMUSG00000003031/ENSMUSG00000039067/ENSMUSG00000018286/ENSMUSG00000014769/ENSMUSG00000026750/ENSMUSG00000019505/ENSMUSG00000024830/ENSMUSG00000022553/ENSMUSG00000002102/…	31	ENSMUSG00000031714/ENSMUSG00000028278/ENSMUSG00000096727/ENSMUSG00000050965/ENSMUSG00000022840/ENSMUSG00000032216/ENSMUSG00000005034/ENSMUSG00000020612/ENSMUSG00000045038/ENSMUSG00000004347/ENSMUSG00000024811/ENSMUSG00000056900/ENSMUSG00000005672/ENSMUSG00000044340/ENSMUSG00000005580/ENSMUSG00000026012/ENSMUSG00000032601/ENSMUSG00000004056/ENSMUSG00000019966/ENSMUSG00000005469/ENSMUSG00000031659/…
R-MMU-111933	Calmodulin induced events	11/1696	22/7515	0.00433195	0.0390839	ENSMUSG00000050965/ENSMUSG00000022840/ENSMUSG00000005034/ENSMUSG00000020612/ENSMUSG00000004347/ENSMUSG00000005580/ENSMUSG00000032601/ENSMUSG00000005469/ENSMUSG00000031659/ENSMUSG00000020654/ENSMUSG00000021948	Prkca/Adcy5/Prkacb/Prkar1a/Pde1c/Adcy9/Prkar2a/Prkaca/Adcy7/Adcy3/Prkcd	18750/224129/18749/19084/18575/11515/19087/18747/11513/104111/18753	11	1	ENSMUSG00000021948	10	ENSMUSG00000050965/ENSMUSG00000022840/ENSMUSG00000005034/ENSMUSG00000020612/ENSMUSG00000004347/ENSMUSG00000005580/ENSMUSG00000032601/ENSMUSG00000005469/ENSMUSG00000031659/ENSMUSG00000020654
R-MMU-111997	CaM pathway	11/1696	22/7515	0.00433195	0.0390839	ENSMUSG00000050965/ENSMUSG00000022840/ENSMUSG00000005034/ENSMUSG00000020612/ENSMUSG00000004347/ENSMUSG00000005580/ENSMUSG00000032601/ENSMUSG00000005469/ENSMUSG00000031659/ENSMUSG00000020654/ENSMUSG00000021948	Prkca/Adcy5/Prkacb/Prkar1a/Pde1c/Adcy9/Prkar2a/Prkaca/Adcy7/Adcy3/Prkcd	18750/224129/18749/19084/18575/11515/19087/18747/11513/104111/18753	11	1	ENSMUSG00000021948	10	ENSMUSG00000050965/ENSMUSG00000022840/ENSMUSG00000005034/ENSMUSG00000020612/ENSMUSG00000004347/ENSMUSG00000005580/ENSMUSG00000032601/ENSMUSG00000005469/ENSMUSG00000031659/ENSMUSG00000020654
R-MMU-449147	Signaling by Interleukins	77/1696	260/7515	0.00437074	0.0390839	ENSMUSG00000022146/ENSMUSG00000030748/ENSMUSG00000053113/ENSMUSG00000021024/ENSMUSG00000027566/ENSMUSG00000015837/ENSMUSG00000032737/ENSMUSG00000023809/ENSMUSG00000005779/ENSMUSG00000004040/ENSMUSG00000060073/ENSMUSG00000022193/ENSMUSG00000096727/ENSMUSG00000036309/ENSMUSG00000017428/ENSMUSG00000031805/ENSMUSG00000030591/ENSMUSG00000021178/ENSMUSG00000020227/ENSMUSG00000005625/ENSMUSG00000028837/…	Osmr/Il4ra/Socs3/Psma6/Psma7/Sqstm1/Inppl1/Rps6ka2/Psmb4/Stat3/Psma3/Psmb5/Psmb9/Skp1a/Psmd11/Jak3/Psmd8/Psmc1/Irak3/Psmd4/Psmb2/Jun/Psmc6/Fos/Il6/Il7r/Psmd7/Psmb6/Psmb1/Dusp3/Psmb7/Map3k8/Ubb/Socs5/Psmc3/Tbk1/Ppp2ca/Uba52/Il1r1/Psma5/Il1r2/Osm/Myd88/Casp3/Rbx1/Hist1h3e/Rps27a/Il27ra/Psmc5/Psmc4/Stx3/Psmc2/Jak1/Dusp7/Cntfr/Il20rb/Canx/Map2k3/Map3k7/Hist1h3i/Btrc/Pik3r3/Ripk2/Il10rb/Il22ra2/Psma2/…	18414/16190/12702/26443/26444/18412/16332/20112/19172/20848/19167/19173/16912/21402/69077/16453/57296/19179/73914/19185/26445/16476/67089/14281/16193/16197/17463/19175/19170/72349/19177/26410/22187/56468/19182/56480/19052/22186/16177/26442/16178/18413/17874/12367/56438/319151/78294/50931/19184/23996/20908/19181/16451/235584/12804/213208/12330/26397/26409/319153/12234/18710/192656/16155/237310/191…	77	56	ENSMUSG00000022146/ENSMUSG00000030748/ENSMUSG00000053113/ENSMUSG00000021024/ENSMUSG00000027566/ENSMUSG00000015837/ENSMUSG00000005779/ENSMUSG00000004040/ENSMUSG00000060073/ENSMUSG00000022193/ENSMUSG00000036309/ENSMUSG00000017428/ENSMUSG00000031805/ENSMUSG00000030591/ENSMUSG00000021178/ENSMUSG00000020227/ENSMUSG00000005625/ENSMUSG00000028837/ENSMUSG00000052684/ENSMUSG00000021832/ENSMUSG00000021250/…	21	ENSMUSG00000032737/ENSMUSG00000023809/ENSMUSG00000096727/ENSMUSG00000003518/ENSMUSG00000037104/ENSMUSG00000031628/ENSMUSG00000005465/ENSMUSG00000028530/ENSMUSG00000053716/ENSMUSG00000020368/ENSMUSG00000028284/ENSMUSG00000025217/ENSMUSG00000028698/ENSMUSG00000041135/ENSMUSG00000022969/ENSMUSG00000034801/ENSMUSG00000034342/ENSMUSG00000020271/ENSMUSG00000022914/ENSMUSG00000030745/ENSMUSG00000020623
R-MMU-109581	Apoptosis	31/1696	88/7515	0.00447012	0.0390839	ENSMUSG00000036181/ENSMUSG00000024778/ENSMUSG00000054889/ENSMUSG00000038084/ENSMUSG00000026879/ENSMUSG00000039304/ENSMUSG00000018411/ENSMUSG00000006932/ENSMUSG00000020483/ENSMUSG00000005871/ENSMUSG00000044393/ENSMUSG00000031628/ENSMUSG00000035069/ENSMUSG00000024959/ENSMUSG00000022789/ENSMUSG00000028063/ENSMUSG00000051439/ENSMUSG00000056130/ENSMUSG00000024590/ENSMUSG00000057329/ENSMUSG00000057367/…	Hist1h1c/Fas/Dsp/Opa1/Gsn/Tnfsf10/Mapt/Ctnnb1/Dynll2/Apc/Dsg2/Casp3/Oma1/Bad/Dnm1l/Lmna/Cd14/Ticam2/Lmnb1/Bcl2/Birc2/Tjp1/Tlr4/Prkcd/Bcl2l11/Tjp2/Kpnb1/Stk24/Appl1/Ppp3cc/Cflar	50708/14102/109620/74143/227753/22035/17762/12387/68097/11789/13511/12367/67013/12015/74006/16905/12475/225471/16906/12043/11797/21872/21898/18753/12125/21873/16211/223255/72993/19057/12633	31	10	ENSMUSG00000036181/ENSMUSG00000024778/ENSMUSG00000026879/ENSMUSG00000024959/ENSMUSG00000028063/ENSMUSG00000051439/ENSMUSG00000057367/ENSMUSG00000039005/ENSMUSG00000021948/ENSMUSG00000022092	21	ENSMUSG00000054889/ENSMUSG00000038084/ENSMUSG00000039304/ENSMUSG00000018411/ENSMUSG00000006932/ENSMUSG00000020483/ENSMUSG00000005871/ENSMUSG00000044393/ENSMUSG00000031628/ENSMUSG00000035069/ENSMUSG00000022789/ENSMUSG00000056130/ENSMUSG00000024590/ENSMUSG00000057329/ENSMUSG00000030516/ENSMUSG00000027381/ENSMUSG00000024812/ENSMUSG00000001440/ENSMUSG00000063410/ENSMUSG00000040760/ENSMUSG00000026031
R-MMU-927802	Nonsense-Mediated Decay (NMD)	31/1696	88/7515	0.00447012	0.0390839	ENSMUSG00000063316/ENSMUSG00000063316/ENSMUSG00000059070/ENSMUSG00000061477/ENSMUSG00000017404/ENSMUSG00000037805/ENSMUSG00000020349/ENSMUSG00000025508/ENSMUSG00000068240/ENSMUSG00000067288/ENSMUSG00000009927/ENSMUSG00000061787/ENSMUSG00000020460/ENSMUSG00000057322/ENSMUSG00000046330/ENSMUSG00000036781/ENSMUSG00000041841/ENSMUSG00000041841/ENSMUSG00000003970/ENSMUSG00000048758/ENSMUSG00000048758/…	Rpl27/LOC108167922/Rpl18/Rps7/Rpl19/Rpl10a/Ppp2ca/Rplp2/Uba52/Rps28/Rps25/Rps17/Rps27a/Rpl38/Rpl37a/Rps27l/Rpl37/Rpl37rt/Rpl8/Rpl29/Gm8210/Rps26/Rpl36/Rps13/Rpl13/Smg7/Rps16/Rps18/Rpl32/Ncbp2/Rpl18a	19942/108167922/19899/20115/19921/19896/19052/67186/22186/54127/75617/20068/78294/67671/19981/67941/67281/100502825/26961/19944/666642/27370/54217/68052/270106/226517/20055/20084/19951/68092/76808	31	26	ENSMUSG00000063316/ENSMUSG00000059070/ENSMUSG00000061477/ENSMUSG00000017404/ENSMUSG00000037805/ENSMUSG00000020349/ENSMUSG00000025508/ENSMUSG00000068240/ENSMUSG00000067288/ENSMUSG00000009927/ENSMUSG00000061787/ENSMUSG00000020460/ENSMUSG00000057322/ENSMUSG00000046330/ENSMUSG00000036781/ENSMUSG00000041841/ENSMUSG00000003970/ENSMUSG00000048758/ENSMUSG00000025362/ENSMUSG00000057863/ENSMUSG00000090862/…	2	ENSMUSG00000042772/ENSMUSG00000022774
R-MMU-975957	Nonsense Mediated Decay (NMD) enhanced by the Exon Junction Complex (EJC)	31/1696	88/7515	0.00447012	0.0390839	ENSMUSG00000063316/ENSMUSG00000063316/ENSMUSG00000059070/ENSMUSG00000061477/ENSMUSG00000017404/ENSMUSG00000037805/ENSMUSG00000020349/ENSMUSG00000025508/ENSMUSG00000068240/ENSMUSG00000067288/ENSMUSG00000009927/ENSMUSG00000061787/ENSMUSG00000020460/ENSMUSG00000057322/ENSMUSG00000046330/ENSMUSG00000036781/ENSMUSG00000041841/ENSMUSG00000041841/ENSMUSG00000003970/ENSMUSG00000048758/ENSMUSG00000048758/…	Rpl27/LOC108167922/Rpl18/Rps7/Rpl19/Rpl10a/Ppp2ca/Rplp2/Uba52/Rps28/Rps25/Rps17/Rps27a/Rpl38/Rpl37a/Rps27l/Rpl37/Rpl37rt/Rpl8/Rpl29/Gm8210/Rps26/Rpl36/Rps13/Rpl13/Smg7/Rps16/Rps18/Rpl32/Ncbp2/Rpl18a	19942/108167922/19899/20115/19921/19896/19052/67186/22186/54127/75617/20068/78294/67671/19981/67941/67281/100502825/26961/19944/666642/27370/54217/68052/270106/226517/20055/20084/19951/68092/76808	31	26	ENSMUSG00000063316/ENSMUSG00000059070/ENSMUSG00000061477/ENSMUSG00000017404/ENSMUSG00000037805/ENSMUSG00000020349/ENSMUSG00000025508/ENSMUSG00000068240/ENSMUSG00000067288/ENSMUSG00000009927/ENSMUSG00000061787/ENSMUSG00000020460/ENSMUSG00000057322/ENSMUSG00000046330/ENSMUSG00000036781/ENSMUSG00000041841/ENSMUSG00000003970/ENSMUSG00000048758/ENSMUSG00000025362/ENSMUSG00000057863/ENSMUSG00000090862/…	2	ENSMUSG00000042772/ENSMUSG00000022774
R-MMU-8957275	Post-translational protein phosphorylation	33/1696	96/7515	0.00527772	0.0457403	ENSMUSG00000029309/ENSMUSG00000025509/ENSMUSG00000001131/ENSMUSG00000027447/ENSMUSG00000050014/ENSMUSG00000020325/ENSMUSG00000020427/ENSMUSG00000022868/ENSMUSG00000033684/ENSMUSG00000024304/ENSMUSG00000002900/ENSMUSG00000056429/ENSMUSG00000001870/ENSMUSG00000003617/ENSMUSG00000005973/ENSMUSG00000024736/ENSMUSG00000031996/ENSMUSG00000025746/ENSMUSG00000021843/ENSMUSG00000021835/ENSMUSG00000022261/…	Sparcl1/Pnpla2/Timp1/Cst3/Apol10b/Fstl3/Igfbp3/Ahsg/Qsox1/Cdh2/Lamb1/Tgoln1/Ltbp1/Cp/Rcn1/Tmem132a/Aplp2/Il6/Ktn1/Bmp4/Sdc2/Cyr61/Chrdl1/Hrc/Apol9a/Mfge8/Wfs1/Calu/Shisa5/Igfbp4/Igfbp5/Fbn1/Mbtps1	13602/66853/21857/13010/328561/83554/16009/11625/104009/12558/16777/22134/268977/12870/19672/98170/11804/16193/16709/12159/15529/16007/83453/15464/223672/17304/22393/12321/66940/16010/16011/14118/56453	33	15	ENSMUSG00000025509/ENSMUSG00000001131/ENSMUSG00000027447/ENSMUSG00000020325/ENSMUSG00000020427/ENSMUSG00000022868/ENSMUSG00000033684/ENSMUSG00000003617/ENSMUSG00000025746/ENSMUSG00000021835/ENSMUSG00000028195/ENSMUSG00000057346/ENSMUSG00000030605/ENSMUSG00000025647/ENSMUSG00000017493	18	ENSMUSG00000029309/ENSMUSG00000050014/ENSMUSG00000024304/ENSMUSG00000002900/ENSMUSG00000056429/ENSMUSG00000001870/ENSMUSG00000005973/ENSMUSG00000024736/ENSMUSG00000031996/ENSMUSG00000021843/ENSMUSG00000022261/ENSMUSG00000031283/ENSMUSG00000038239/ENSMUSG00000039474/ENSMUSG00000029767/ENSMUSG00000026185/ENSMUSG00000027204/ENSMUSG00000031835
R-MMU-72737	Cap-dependent Translation Initiation	22/1696	58/7515	0.00579079	0.0497505	ENSMUSG00000059796/ENSMUSG00000031490/ENSMUSG00000028156/ENSMUSG00000061477/ENSMUSG00000067288/ENSMUSG00000009927/ENSMUSG00000061787/ENSMUSG00000020460/ENSMUSG00000028798/ENSMUSG00000074656/ENSMUSG00000021116/ENSMUSG00000036781/ENSMUSG00000056076/ENSMUSG00000022312/ENSMUSG00000027170/ENSMUSG00000067194/ENSMUSG00000025362/ENSMUSG00000090862/ENSMUSG00000037563/ENSMUSG00000003235/ENSMUSG00000008668/…	Eif4a1/Eif4ebp1/Eif4e/Rps7/Rps28/Rps25/Rps17/Rps27a/Eif3i/Eif2s2/Eif2s1/Rps27l/Eif3b/Eif3h/Eif3m/Eif1ax/Rps26/Rps13/Rps16/Eif2b5/Rps18/Eif3e	13681/13685/13684/20115/54127/75617/20068/78294/54709/67204/13665/67941/27979/68135/98221/66235/27370/68052/20055/224045/20084/16341	22	21	ENSMUSG00000059796/ENSMUSG00000031490/ENSMUSG00000061477/ENSMUSG00000067288/ENSMUSG00000009927/ENSMUSG00000061787/ENSMUSG00000020460/ENSMUSG00000028798/ENSMUSG00000074656/ENSMUSG00000021116/ENSMUSG00000036781/ENSMUSG00000056076/ENSMUSG00000022312/ENSMUSG00000027170/ENSMUSG00000067194/ENSMUSG00000025362/ENSMUSG00000090862/ENSMUSG00000037563/ENSMUSG00000003235/ENSMUSG00000008668/ENSMUSG00000022336	1	ENSMUSG00000028156

## Sheet: Arrest3d vs Naive
ReactomeID	Description	GeneRatio	BgRatio	pvalue	padj	geneID	geneName	EntrezID	Count	Up	Up_Gene_id	Down	Down_Gene_id
R-MMU-927802	Nonsense-Mediated Decay (NMD)	53/833	88/7559	3.68312e-29	1.71265e-26	ENSMUSG00000020460/ENSMUSG00000017404/ENSMUSG00000090733/ENSMUSG00000045128/ENSMUSG00000006333/ENSMUSG00000032399/ENSMUSG00000030744/ENSMUSG00000000740/ENSMUSG00000008668/ENSMUSG00000068240/ENSMUSG00000029614/ENSMUSG00000003970/ENSMUSG00000037805/ENSMUSG00000025508/ENSMUSG00000059070/ENSMUSG00000024608/ENSMUSG00000012848/ENSMUSG00000032518/ENSMUSG00000025794/ENSMUSG00000074129/ENSMUSG00000057841/…	Rps27a/Rpl19/Rps27/Rpl18a/Rps9/Rpl4/Rps3/Rpl13/Rps18/Uba52/Rpl6/Rpl8/Rpl10a/Rplp2/Rpl18/Rps14/Rps5/Rpsa/Rpl14/Rpl13a/Rpl32/Fau/Rpl3/Rpl30/Rpl37a/Rps16/Rpl11/Rps7/Rps28/Rps26/Rpl37/Rpl37rt/Rps4x/Gspt1/Rpl21/Rps3a1/LOC105244208/Rpl22l1/Rpl38/Rps11/Rpl27/LOC108167922/Rpl29/Gm8210/Rpl23a/Rps6/Rpl36/Rps25/Rpl36a/Rps27rt/Rpl34/Rpl34-ps1/Gm4705	78294/19921/57294/76808/76846/67891/27050/270106/20084/22186/19988/26961/19896/67186/19899/20044/20103/16785/67115/22121/19951/14109/27367/19946/19981/20055/67025/20115/54127/27370/67281/100502825/20102/14852/19933/20091/105244208/68028/67671/27207/19942/108167922/19944/666642/268449/20104/54217/75617/19982/100043813/68436/619547/100043876	53	46	ENSMUSG00000020460/ENSMUSG00000017404/ENSMUSG00000090733/ENSMUSG00000045128/ENSMUSG00000006333/ENSMUSG00000032399/ENSMUSG00000030744/ENSMUSG00000000740/ENSMUSG00000008668/ENSMUSG00000068240/ENSMUSG00000029614/ENSMUSG00000003970/ENSMUSG00000037805/ENSMUSG00000025508/ENSMUSG00000059070/ENSMUSG00000024608/ENSMUSG00000012848/ENSMUSG00000032518/ENSMUSG00000025794/ENSMUSG00000074129/ENSMUSG00000057841/…	2	ENSMUSG00000062203/ENSMUSG00000050621
R-MMU-975957	Nonsense Mediated Decay (NMD) enhanced by the Exon Junction Complex (EJC)	53/833	88/7559	3.68312e-29	1.71265e-26	ENSMUSG00000020460/ENSMUSG00000017404/ENSMUSG00000090733/ENSMUSG00000045128/ENSMUSG00000006333/ENSMUSG00000032399/ENSMUSG00000030744/ENSMUSG00000000740/ENSMUSG00000008668/ENSMUSG00000068240/ENSMUSG00000029614/ENSMUSG00000003970/ENSMUSG00000037805/ENSMUSG00000025508/ENSMUSG00000059070/ENSMUSG00000024608/ENSMUSG00000012848/ENSMUSG00000032518/ENSMUSG00000025794/ENSMUSG00000074129/ENSMUSG00000057841/…	Rps27a/Rpl19/Rps27/Rpl18a/Rps9/Rpl4/Rps3/Rpl13/Rps18/Uba52/Rpl6/Rpl8/Rpl10a/Rplp2/Rpl18/Rps14/Rps5/Rpsa/Rpl14/Rpl13a/Rpl32/Fau/Rpl3/Rpl30/Rpl37a/Rps16/Rpl11/Rps7/Rps28/Rps26/Rpl37/Rpl37rt/Rps4x/Gspt1/Rpl21/Rps3a1/LOC105244208/Rpl22l1/Rpl38/Rps11/Rpl27/LOC108167922/Rpl29/Gm8210/Rpl23a/Rps6/Rpl36/Rps25/Rpl36a/Rps27rt/Rpl34/Rpl34-ps1/Gm4705	78294/19921/57294/76808/76846/67891/27050/270106/20084/22186/19988/26961/19896/67186/19899/20044/20103/16785/67115/22121/19951/14109/27367/19946/19981/20055/67025/20115/54127/27370/67281/100502825/20102/14852/19933/20091/105244208/68028/67671/27207/19942/108167922/19944/666642/268449/20104/54217/75617/19982/100043813/68436/619547/100043876	53	46	ENSMUSG00000020460/ENSMUSG00000017404/ENSMUSG00000090733/ENSMUSG00000045128/ENSMUSG00000006333/ENSMUSG00000032399/ENSMUSG00000030744/ENSMUSG00000000740/ENSMUSG00000008668/ENSMUSG00000068240/ENSMUSG00000029614/ENSMUSG00000003970/ENSMUSG00000037805/ENSMUSG00000025508/ENSMUSG00000059070/ENSMUSG00000024608/ENSMUSG00000012848/ENSMUSG00000032518/ENSMUSG00000025794/ENSMUSG00000074129/ENSMUSG00000057841/…	2	ENSMUSG00000062203/ENSMUSG00000050621
R-MMU-156827	L13a-mediated translational silencing of Ceruloplasmin expression	28/833	53/7559	5.98754e-14	1.30939e-11	ENSMUSG00000020460/ENSMUSG00000090733/ENSMUSG00000006333/ENSMUSG00000030744/ENSMUSG00000008668/ENSMUSG00000024608/ENSMUSG00000012848/ENSMUSG00000032518/ENSMUSG00000074129/ENSMUSG00000038274/ENSMUSG00000022312/ENSMUSG00000037563/ENSMUSG00000053565/ENSMUSG00000061477/ENSMUSG00000067288/ENSMUSG00000025362/ENSMUSG00000031320/ENSMUSG00000028081/ENSMUSG00000081406/ENSMUSG00000021116/ENSMUSG00000003429/…	Rps27a/Rps27/Rps9/Rps3/Rps18/Rps14/Rps5/Rpsa/Rpl13a/Fau/Eif3h/Rps16/Eif3k/Rps7/Rps28/Rps26/Rps4x/Rps3a1/LOC105244208/Eif2s1/Rps11/Eif3f/Eif3b/Rps6/Rps25/Rps27rt/Eif4h/Eif3g	78294/57294/76846/27050/20084/20044/20103/16785/22121/14109/68135/20055/73830/20115/54127/27370/20102/20091/105244208/13665/27207/66085/27979/20104/75617/100043813/22384/53356	28	27	ENSMUSG00000020460/ENSMUSG00000090733/ENSMUSG00000006333/ENSMUSG00000030744/ENSMUSG00000008668/ENSMUSG00000024608/ENSMUSG00000012848/ENSMUSG00000032518/ENSMUSG00000074129/ENSMUSG00000038274/ENSMUSG00000022312/ENSMUSG00000037563/ENSMUSG00000053565/ENSMUSG00000061477/ENSMUSG00000067288/ENSMUSG00000025362/ENSMUSG00000031320/ENSMUSG00000028081/ENSMUSG00000081406/ENSMUSG00000021116/ENSMUSG00000003429/…	1	ENSMUSG00000050621
R-MMU-72662	Activation of the mRNA upon binding of the cap-binding complex and eIFs, and subsequent binding to 43S	28/833	53/7559	5.98754e-14	1.30939e-11	ENSMUSG00000020460/ENSMUSG00000090733/ENSMUSG00000006333/ENSMUSG00000030744/ENSMUSG00000008668/ENSMUSG00000024608/ENSMUSG00000012848/ENSMUSG00000032518/ENSMUSG00000038274/ENSMUSG00000022312/ENSMUSG00000037563/ENSMUSG00000053565/ENSMUSG00000061477/ENSMUSG00000067288/ENSMUSG00000031490/ENSMUSG00000025362/ENSMUSG00000031320/ENSMUSG00000028081/ENSMUSG00000081406/ENSMUSG00000021116/ENSMUSG00000003429/…	Rps27a/Rps27/Rps9/Rps3/Rps18/Rps14/Rps5/Rpsa/Fau/Eif3h/Rps16/Eif3k/Rps7/Rps28/Eif4ebp1/Rps26/Rps4x/Rps3a1/LOC105244208/Eif2s1/Rps11/Eif3f/Eif3b/Rps6/Rps25/Rps27rt/Eif4h/Eif3g	78294/57294/76846/27050/20084/20044/20103/16785/14109/68135/20055/73830/20115/54127/13685/27370/20102/20091/105244208/13665/27207/66085/27979/20104/75617/100043813/22384/53356	28	27	ENSMUSG00000020460/ENSMUSG00000090733/ENSMUSG00000006333/ENSMUSG00000030744/ENSMUSG00000008668/ENSMUSG00000024608/ENSMUSG00000012848/ENSMUSG00000032518/ENSMUSG00000038274/ENSMUSG00000022312/ENSMUSG00000037563/ENSMUSG00000053565/ENSMUSG00000061477/ENSMUSG00000067288/ENSMUSG00000031490/ENSMUSG00000025362/ENSMUSG00000031320/ENSMUSG00000028081/ENSMUSG00000081406/ENSMUSG00000021116/ENSMUSG00000003429/…	1	ENSMUSG00000050621
R-MMU-72689	Formation of a pool of free 40S subunits	25/833	43/7559	7.03972e-14	1.30939e-11	ENSMUSG00000020460/ENSMUSG00000090733/ENSMUSG00000006333/ENSMUSG00000030744/ENSMUSG00000008668/ENSMUSG00000024608/ENSMUSG00000012848/ENSMUSG00000032518/ENSMUSG00000038274/ENSMUSG00000022312/ENSMUSG00000037563/ENSMUSG00000053565/ENSMUSG00000061477/ENSMUSG00000067288/ENSMUSG00000025362/ENSMUSG00000031320/ENSMUSG00000028081/ENSMUSG00000081406/ENSMUSG00000003429/ENSMUSG00000031029/ENSMUSG00000056076/…	Rps27a/Rps27/Rps9/Rps3/Rps18/Rps14/Rps5/Rpsa/Fau/Eif3h/Rps16/Eif3k/Rps7/Rps28/Rps26/Rps4x/Rps3a1/LOC105244208/Rps11/Eif3f/Eif3b/Rps6/Rps25/Rps27rt/Eif3g	78294/57294/76846/27050/20084/20044/20103/16785/14109/68135/20055/73830/20115/54127/27370/20102/20091/105244208/27207/66085/27979/20104/75617/100043813/53356	25	24	ENSMUSG00000020460/ENSMUSG00000090733/ENSMUSG00000006333/ENSMUSG00000030744/ENSMUSG00000008668/ENSMUSG00000024608/ENSMUSG00000012848/ENSMUSG00000032518/ENSMUSG00000038274/ENSMUSG00000022312/ENSMUSG00000037563/ENSMUSG00000053565/ENSMUSG00000061477/ENSMUSG00000067288/ENSMUSG00000025362/ENSMUSG00000031320/ENSMUSG00000028081/ENSMUSG00000081406/ENSMUSG00000003429/ENSMUSG00000031029/ENSMUSG00000056076/…	1	ENSMUSG00000050621
R-MMU-72695	Formation of the ternary complex, and subsequently, the 43S complex	26/833	47/7559	1.12283e-13	1.74038e-11	ENSMUSG00000020460/ENSMUSG00000090733/ENSMUSG00000006333/ENSMUSG00000030744/ENSMUSG00000008668/ENSMUSG00000024608/ENSMUSG00000012848/ENSMUSG00000032518/ENSMUSG00000038274/ENSMUSG00000022312/ENSMUSG00000037563/ENSMUSG00000053565/ENSMUSG00000061477/ENSMUSG00000067288/ENSMUSG00000025362/ENSMUSG00000031320/ENSMUSG00000028081/ENSMUSG00000081406/ENSMUSG00000021116/ENSMUSG00000003429/ENSMUSG00000031029/…	Rps27a/Rps27/Rps9/Rps3/Rps18/Rps14/Rps5/Rpsa/Fau/Eif3h/Rps16/Eif3k/Rps7/Rps28/Rps26/Rps4x/Rps3a1/LOC105244208/Eif2s1/Rps11/Eif3f/Eif3b/Rps6/Rps25/Rps27rt/Eif3g	78294/57294/76846/27050/20084/20044/20103/16785/14109/68135/20055/73830/20115/54127/27370/20102/20091/105244208/13665/27207/66085/27979/20104/75617/100043813/53356	26	25	ENSMUSG00000020460/ENSMUSG00000090733/ENSMUSG00000006333/ENSMUSG00000030744/ENSMUSG00000008668/ENSMUSG00000024608/ENSMUSG00000012848/ENSMUSG00000032518/ENSMUSG00000038274/ENSMUSG00000022312/ENSMUSG00000037563/ENSMUSG00000053565/ENSMUSG00000061477/ENSMUSG00000067288/ENSMUSG00000025362/ENSMUSG00000031320/ENSMUSG00000028081/ENSMUSG00000081406/ENSMUSG00000021116/ENSMUSG00000003429/ENSMUSG00000031029/…	1	ENSMUSG00000050621
R-MMU-72613	Eukaryotic Translation Initiation	29/833	59/7559	2.42754e-13	3.05718e-11	ENSMUSG00000020460/ENSMUSG00000090733/ENSMUSG00000006333/ENSMUSG00000030744/ENSMUSG00000008668/ENSMUSG00000024608/ENSMUSG00000012848/ENSMUSG00000032518/ENSMUSG00000074129/ENSMUSG00000038274/ENSMUSG00000022312/ENSMUSG00000037563/ENSMUSG00000053565/ENSMUSG00000061477/ENSMUSG00000067288/ENSMUSG00000031490/ENSMUSG00000025362/ENSMUSG00000031320/ENSMUSG00000028081/ENSMUSG00000081406/ENSMUSG00000021116/…	Rps27a/Rps27/Rps9/Rps3/Rps18/Rps14/Rps5/Rpsa/Rpl13a/Fau/Eif3h/Rps16/Eif3k/Rps7/Rps28/Eif4ebp1/Rps26/Rps4x/Rps3a1/LOC105244208/Eif2s1/Rps11/Eif3f/Eif3b/Rps6/Rps25/Rps27rt/Eif4h/Eif3g	78294/57294/76846/27050/20084/20044/20103/16785/22121/14109/68135/20055/73830/20115/54127/13685/27370/20102/20091/105244208/13665/27207/66085/27979/20104/75617/100043813/22384/53356	29	28	ENSMUSG00000020460/ENSMUSG00000090733/ENSMUSG00000006333/ENSMUSG00000030744/ENSMUSG00000008668/ENSMUSG00000024608/ENSMUSG00000012848/ENSMUSG00000032518/ENSMUSG00000074129/ENSMUSG00000038274/ENSMUSG00000022312/ENSMUSG00000037563/ENSMUSG00000053565/ENSMUSG00000061477/ENSMUSG00000067288/ENSMUSG00000031490/ENSMUSG00000025362/ENSMUSG00000031320/ENSMUSG00000028081/ENSMUSG00000081406/ENSMUSG00000021116/…	1	ENSMUSG00000050621
R-MMU-72649	Translation initiation complex formation	27/833	52/7559	2.95856e-13	3.05718e-11	ENSMUSG00000020460/ENSMUSG00000090733/ENSMUSG00000006333/ENSMUSG00000030744/ENSMUSG00000008668/ENSMUSG00000024608/ENSMUSG00000012848/ENSMUSG00000032518/ENSMUSG00000038274/ENSMUSG00000022312/ENSMUSG00000037563/ENSMUSG00000053565/ENSMUSG00000061477/ENSMUSG00000067288/ENSMUSG00000025362/ENSMUSG00000031320/ENSMUSG00000028081/ENSMUSG00000081406/ENSMUSG00000021116/ENSMUSG00000003429/ENSMUSG00000031029/…	Rps27a/Rps27/Rps9/Rps3/Rps18/Rps14/Rps5/Rpsa/Fau/Eif3h/Rps16/Eif3k/Rps7/Rps28/Rps26/Rps4x/Rps3a1/LOC105244208/Eif2s1/Rps11/Eif3f/Eif3b/Rps6/Rps25/Rps27rt/Eif4h/Eif3g	78294/57294/76846/27050/20084/20044/20103/16785/14109/68135/20055/73830/20115/54127/27370/20102/20091/105244208/13665/27207/66085/27979/20104/75617/100043813/22384/53356	27	26	ENSMUSG00000020460/ENSMUSG00000090733/ENSMUSG00000006333/ENSMUSG00000030744/ENSMUSG00000008668/ENSMUSG00000024608/ENSMUSG00000012848/ENSMUSG00000032518/ENSMUSG00000038274/ENSMUSG00000022312/ENSMUSG00000037563/ENSMUSG00000053565/ENSMUSG00000061477/ENSMUSG00000067288/ENSMUSG00000025362/ENSMUSG00000031320/ENSMUSG00000028081/ENSMUSG00000081406/ENSMUSG00000021116/ENSMUSG00000003429/ENSMUSG00000031029/…	1	ENSMUSG00000050621
R-MMU-72702	Ribosomal scanning and start codon recognition	27/833	52/7559	2.95856e-13	3.05718e-11	ENSMUSG00000020460/ENSMUSG00000090733/ENSMUSG00000006333/ENSMUSG00000030744/ENSMUSG00000008668/ENSMUSG00000024608/ENSMUSG00000012848/ENSMUSG00000032518/ENSMUSG00000038274/ENSMUSG00000022312/ENSMUSG00000037563/ENSMUSG00000053565/ENSMUSG00000061477/ENSMUSG00000067288/ENSMUSG00000025362/ENSMUSG00000031320/ENSMUSG00000028081/ENSMUSG00000081406/ENSMUSG00000021116/ENSMUSG00000003429/ENSMUSG00000031029/…	Rps27a/Rps27/Rps9/Rps3/Rps18/Rps14/Rps5/Rpsa/Fau/Eif3h/Rps16/Eif3k/Rps7/Rps28/Rps26/Rps4x/Rps3a1/LOC105244208/Eif2s1/Rps11/Eif3f/Eif3b/Rps6/Rps25/Rps27rt/Eif4h/Eif3g	78294/57294/76846/27050/20084/20044/20103/16785/14109/68135/20055/73830/20115/54127/27370/20102/20091/105244208/13665/27207/66085/27979/20104/75617/100043813/22384/53356	27	26	ENSMUSG00000020460/ENSMUSG00000090733/ENSMUSG00000006333/ENSMUSG00000030744/ENSMUSG00000008668/ENSMUSG00000024608/ENSMUSG00000012848/ENSMUSG00000032518/ENSMUSG00000038274/ENSMUSG00000022312/ENSMUSG00000037563/ENSMUSG00000053565/ENSMUSG00000061477/ENSMUSG00000067288/ENSMUSG00000025362/ENSMUSG00000031320/ENSMUSG00000028081/ENSMUSG00000081406/ENSMUSG00000021116/ENSMUSG00000003429/ENSMUSG00000031029/…	1	ENSMUSG00000050621
R-MMU-72737	Cap-dependent Translation Initiation	28/833	58/7559	1.11714e-12	1.03894e-10	ENSMUSG00000020460/ENSMUSG00000090733/ENSMUSG00000006333/ENSMUSG00000030744/ENSMUSG00000008668/ENSMUSG00000024608/ENSMUSG00000012848/ENSMUSG00000032518/ENSMUSG00000038274/ENSMUSG00000022312/ENSMUSG00000037563/ENSMUSG00000053565/ENSMUSG00000061477/ENSMUSG00000067288/ENSMUSG00000031490/ENSMUSG00000025362/ENSMUSG00000031320/ENSMUSG00000028081/ENSMUSG00000081406/ENSMUSG00000021116/ENSMUSG00000003429/…	Rps27a/Rps27/Rps9/Rps3/Rps18/Rps14/Rps5/Rpsa/Fau/Eif3h/Rps16/Eif3k/Rps7/Rps28/Eif4ebp1/Rps26/Rps4x/Rps3a1/LOC105244208/Eif2s1/Rps11/Eif3f/Eif3b/Rps6/Rps25/Rps27rt/Eif4h/Eif3g	78294/57294/76846/27050/20084/20044/20103/16785/14109/68135/20055/73830/20115/54127/13685/27370/20102/20091/105244208/13665/27207/66085/27979/20104/75617/100043813/22384/53356	28	27	ENSMUSG00000020460/ENSMUSG00000090733/ENSMUSG00000006333/ENSMUSG00000030744/ENSMUSG00000008668/ENSMUSG00000024608/ENSMUSG00000012848/ENSMUSG00000032518/ENSMUSG00000038274/ENSMUSG00000022312/ENSMUSG00000037563/ENSMUSG00000053565/ENSMUSG00000061477/ENSMUSG00000067288/ENSMUSG00000031490/ENSMUSG00000025362/ENSMUSG00000031320/ENSMUSG00000028081/ENSMUSG00000081406/ENSMUSG00000021116/ENSMUSG00000003429/…	1	ENSMUSG00000050621
R-MMU-1474244	Extracellular matrix organization	56/833	241/7559	2.89866e-08	2.45069e-06	ENSMUSG00000007891/ENSMUSG00000026131/ENSMUSG00000038642/ENSMUSG00000068196/ENSMUSG00000029304/ENSMUSG00000024529/ENSMUSG00000001131/ENSMUSG00000029675/ENSMUSG00000054555/ENSMUSG00000021939/ENSMUSG00000067158/ENSMUSG00000031375/ENSMUSG00000025743/ENSMUSG00000032383/ENSMUSG00000000957/ENSMUSG00000034205/ENSMUSG00000028364/ENSMUSG00000043613/ENSMUSG00000048222/ENSMUSG00000025130/ENSMUSG00000030116/…	Ctsd/Dst/Ctss/Col8a1/Spp1/Lox/Timp1/Eln/Adam12/Ctsb/Col4a4/Bgn/Sdc3/Ppib/Mmp14/Loxl2/Tnc/Mmp3/Mfap1b/P4hb/Mfap5/Fbn1/Itga2b/Kdr/Ltbp4/Loxl3/Itgb6/Capns1/Itgam/Adam15/Ltbp2/Loxl1/Adam8/Sdc2/Icam1/Col1a1/Col1a2/Ctsk/Spock3/Itga8/Col5a2/Tgfb1/Sparc/Adam19/Itgb2/Col5a1/Mmp15/Fbln2/Itga6/Plod3/Ctsl/Col8a2/Ltbp3/Pcolce/Fn1/Serpine1	13033/13518/13040/12837/20750/16948/21857/13717/11489/13030/12829/12111/20970/19035/17387/94352/21923/17392/100034361/18453/50530/14118/16399/16542/108075/16950/16420/12336/16409/11490/16997/16949/11501/15529/15894/12842/12843/13038/72902/241226/12832/21803/20692/11492/16414/12831/17388/14115/16403/26433/13039/329941/16998/18542/14268/18787	56	45	ENSMUSG00000007891/ENSMUSG00000038642/ENSMUSG00000068196/ENSMUSG00000029304/ENSMUSG00000024529/ENSMUSG00000001131/ENSMUSG00000029675/ENSMUSG00000054555/ENSMUSG00000021939/ENSMUSG00000031375/ENSMUSG00000025743/ENSMUSG00000032383/ENSMUSG00000000957/ENSMUSG00000034205/ENSMUSG00000028364/ENSMUSG00000043613/ENSMUSG00000048222/ENSMUSG00000025130/ENSMUSG00000030116/ENSMUSG00000027204/ENSMUSG00000034664/…	11	ENSMUSG00000026131/ENSMUSG00000067158/ENSMUSG00000062960/ENSMUSG00000040488/ENSMUSG00000026971/ENSMUSG00000022261/ENSMUSG00000054162/ENSMUSG00000026768/ENSMUSG00000011256/ENSMUSG00000031790/ENSMUSG00000027111
R-MMU-1566948	Elastic fibre formation	16/833	42/7559	4.27733e-06	0.000331493	ENSMUSG00000024529/ENSMUSG00000029675/ENSMUSG00000034205/ENSMUSG00000048222/ENSMUSG00000030116/ENSMUSG00000027204/ENSMUSG00000040488/ENSMUSG00000000693/ENSMUSG00000026971/ENSMUSG00000002020/ENSMUSG00000032334/ENSMUSG00000026768/ENSMUSG00000002603/ENSMUSG00000064080/ENSMUSG00000024940/ENSMUSG00000026193	Lox/Eln/Loxl2/Mfap1b/Mfap5/Fbn1/Ltbp4/Loxl3/Itgb6/Ltbp2/Loxl1/Itga8/Tgfb1/Fbln2/Ltbp3/Fn1	16948/13717/94352/100034361/50530/14118/108075/16950/16420/16997/16949/241226/21803/14115/16998/14268	16	13	ENSMUSG00000024529/ENSMUSG00000029675/ENSMUSG00000034205/ENSMUSG00000048222/ENSMUSG00000030116/ENSMUSG00000027204/ENSMUSG00000000693/ENSMUSG00000002020/ENSMUSG00000032334/ENSMUSG00000002603/ENSMUSG00000064080/ENSMUSG00000024940/ENSMUSG00000026193	3	ENSMUSG00000040488/ENSMUSG00000026971/ENSMUSG00000026768
R-MMU-1679131	Trafficking and processing of endosomal TLR	8/833	7559-12-01	6.9485e-06	0.000497085	ENSMUSG00000038642/ENSMUSG00000021939/ENSMUSG00000023973/ENSMUSG00000044583/ENSMUSG00000021190/ENSMUSG00000040522/ENSMUSG00000028111/ENSMUSG00000021477	Ctss/Ctsb/Cnpy3/Tlr7/Lgmn/Tlr8/Ctsk/Ctsl	13040/13030/72029/170743/19141/170744/13038/13039	8	8	ENSMUSG00000038642/ENSMUSG00000021939/ENSMUSG00000023973/ENSMUSG00000044583/ENSMUSG00000021190/ENSMUSG00000040522/ENSMUSG00000028111/ENSMUSG00000021477	0
R-MMU-72766	Translation	35/833	154/7559	1.98363e-05	0.0013177	ENSMUSG00000020460/ENSMUSG00000090733/ENSMUSG00000006333/ENSMUSG00000030744/ENSMUSG00000008668/ENSMUSG00000024608/ENSMUSG00000012848/ENSMUSG00000032518/ENSMUSG00000074129/ENSMUSG00000034994/ENSMUSG00000027774/ENSMUSG00000038274/ENSMUSG00000022312/ENSMUSG00000037563/ENSMUSG00000053565/ENSMUSG00000061477/ENSMUSG00000067288/ENSMUSG00000031490/ENSMUSG00000025362/ENSMUSG00000031320/ENSMUSG00000062203/…	Rps27a/Rps27/Rps9/Rps3/Rps18/Rps14/Rps5/Rpsa/Rpl13a/Eef2/Gfm1/Fau/Eif3h/Rps16/Eif3k/Rps7/Rps28/Eif4ebp1/Rps26/Rps4x/Gspt1/Rps3a1/LOC105244208/Eif2s1/Rps11/Eif3f/Eif3b/Rps6/Rps25/Gadd45gip1/Rps27rt/Eif4h/Mrpl33/Ppa1/Eif3g	78294/57294/76846/27050/20084/20044/20103/16785/22121/13629/28030/14109/68135/20055/73830/20115/54127/13685/27370/20102/14852/20091/105244208/13665/27207/66085/27979/20104/75617/102060/100043813/22384/66845/67895/53356	35	32	ENSMUSG00000020460/ENSMUSG00000090733/ENSMUSG00000006333/ENSMUSG00000030744/ENSMUSG00000008668/ENSMUSG00000024608/ENSMUSG00000012848/ENSMUSG00000032518/ENSMUSG00000074129/ENSMUSG00000034994/ENSMUSG00000038274/ENSMUSG00000022312/ENSMUSG00000037563/ENSMUSG00000053565/ENSMUSG00000061477/ENSMUSG00000067288/ENSMUSG00000031490/ENSMUSG00000025362/ENSMUSG00000031320/ENSMUSG00000028081/ENSMUSG00000081406/…	3	ENSMUSG00000027774/ENSMUSG00000062203/ENSMUSG00000050621
R-MMU-2022090	Assembly of collagen fibrils and other multimeric structures	18/833	57/7559	2.2846e-05	0.00141645	ENSMUSG00000026131/ENSMUSG00000038642/ENSMUSG00000068196/ENSMUSG00000024529/ENSMUSG00000021939/ENSMUSG00000067158/ENSMUSG00000034205/ENSMUSG00000043613/ENSMUSG00000000693/ENSMUSG00000032334/ENSMUSG00000001506/ENSMUSG00000029661/ENSMUSG00000026042/ENSMUSG00000026837/ENSMUSG00000027111/ENSMUSG00000021477/ENSMUSG00000056174/ENSMUSG00000029718	Dst/Ctss/Col8a1/Lox/Ctsb/Col4a4/Loxl2/Mmp3/Loxl3/Loxl1/Col1a1/Col1a2/Col5a2/Col5a1/Itga6/Ctsl/Col8a2/Pcolce	13518/13040/12837/16948/13030/12829/94352/17392/16950/16949/12842/12843/12832/12831/16403/13039/329941/18542	18	15	ENSMUSG00000038642/ENSMUSG00000068196/ENSMUSG00000024529/ENSMUSG00000021939/ENSMUSG00000034205/ENSMUSG00000043613/ENSMUSG00000000693/ENSMUSG00000032334/ENSMUSG00000001506/ENSMUSG00000029661/ENSMUSG00000026042/ENSMUSG00000026837/ENSMUSG00000021477/ENSMUSG00000056174/ENSMUSG00000029718	3	ENSMUSG00000026131/ENSMUSG00000067158/ENSMUSG00000027111
R-MMU-109582	Hemostasis	83/833	499/7559	5.74893e-05	0.00334156	ENSMUSG00000025351/ENSMUSG00000026202/ENSMUSG00000025498/ENSMUSG00000003316/ENSMUSG00000001131/ENSMUSG00000022037/ENSMUSG00000052305/ENSMUSG00000029713/ENSMUSG00000024910/ENSMUSG00000058715/ENSMUSG00000021823/ENSMUSG00000062380/ENSMUSG00000004626/ENSMUSG00000032231/ENSMUSG00000073940/ENSMUSG00000024780/ENSMUSG00000026249/ENSMUSG00000028874/ENSMUSG00000025743/ENSMUSG00000074677/ENSMUSG00000046207/…	Cd63/Tuba4a/Irf7/Glg1/Timp1/Clu/Hbb-bs/Gnb2/Ctsw/Fcer1g/Vcl/Tubb3/Stxbp2/Anxa2/Hbb-bt/Cdc37l1/Serpine2/Fgr/Sdc3/LOC100038947/Pik3r6/Kif1b/Tubb6/Kif21a/Cd84/F13a1/Mif/Raf1/Serpina3n/Slc8a1/Prkce/Klc4/Itga2b/Maff/Ptpn6/Cd9/Serpinb6a/Tagln2/Itgam/Mag/Actn1/Hras/F2rl2/Ptpn1/Mfn2/Sod1/Tfpi/Gng4/Qsox1/Sdc2/Tuba1c/Col1a1/Col1a2/Itpr1/Serping1/Cav1/Slc3a2/Dgkh/Jmjd1c/Tgfb1/Sparc/Itgb2/Nos3/Capzb/Tuba8/An…	12512/22145/54123/20340/21857/12759/100503605/14693/13041/14127/22330/22152/20911/12306/101488143/67072/20720/14191/20970/100038947/104709/16561/67951/16564/12523/74145/17319/110157/20716/20541/18754/74764/16399/17133/15170/12527/20719/21346/16409/17136/109711/15461/14064/19246/170731/20655/21788/14706/104009/15529/22146/12842/12843/16438/12258/12389/17254/380921/108829/21803/20692/16414/18127/12…	83	54	ENSMUSG00000025351/ENSMUSG00000025498/ENSMUSG00000001131/ENSMUSG00000022037/ENSMUSG00000029713/ENSMUSG00000058715/ENSMUSG00000062380/ENSMUSG00000004626/ENSMUSG00000032231/ENSMUSG00000026249/ENSMUSG00000028874/ENSMUSG00000025743/ENSMUSG00000074677/ENSMUSG00000001473/ENSMUSG00000038147/ENSMUSG00000039109/ENSMUSG00000033307/ENSMUSG00000021091/ENSMUSG00000003546/ENSMUSG00000034664/ENSMUSG00000042622/…	29	ENSMUSG00000026202/ENSMUSG00000003316/ENSMUSG00000052305/ENSMUSG00000024910/ENSMUSG00000021823/ENSMUSG00000073940/ENSMUSG00000024780/ENSMUSG00000046207/ENSMUSG00000063077/ENSMUSG00000022629/ENSMUSG00000000441/ENSMUSG00000054640/ENSMUSG00000045038/ENSMUSG00000036634/ENSMUSG00000029020/ENSMUSG00000027082/ENSMUSG00000021303/ENSMUSG00000022261/ENSMUSG00000030102/ENSMUSG00000007655/ENSMUSG00000034731/…
R-MMU-216083	Integrin cell surface interactions	19/833	69/7559	0.000112225	0.00597874	ENSMUSG00000068196/ENSMUSG00000029304/ENSMUSG00000067158/ENSMUSG00000028364/ENSMUSG00000027204/ENSMUSG00000034664/ENSMUSG00000062960/ENSMUSG00000026971/ENSMUSG00000030786/ENSMUSG00000037405/ENSMUSG00000001506/ENSMUSG00000029661/ENSMUSG00000026768/ENSMUSG00000026042/ENSMUSG00000000290/ENSMUSG00000026837/ENSMUSG00000027111/ENSMUSG00000056174/ENSMUSG00000026193	Col8a1/Spp1/Col4a4/Tnc/Fbn1/Itga2b/Kdr/Itgb6/Itgam/Icam1/Col1a1/Col1a2/Itga8/Col5a2/Itgb2/Col5a1/Itga6/Col8a2/Fn1	12837/20750/12829/21923/14118/16399/16542/16420/16409/15894/12842/12843/241226/12832/16414/12831/16403/329941/14268	19	14	ENSMUSG00000068196/ENSMUSG00000029304/ENSMUSG00000028364/ENSMUSG00000027204/ENSMUSG00000034664/ENSMUSG00000030786/ENSMUSG00000037405/ENSMUSG00000001506/ENSMUSG00000029661/ENSMUSG00000026042/ENSMUSG00000000290/ENSMUSG00000026837/ENSMUSG00000056174/ENSMUSG00000026193	5	ENSMUSG00000067158/ENSMUSG00000062960/ENSMUSG00000026971/ENSMUSG00000026768/ENSMUSG00000027111
R-MMU-1474228	Degradation of the extracellular matrix	24/833	98/7559	0.000115718	0.00597874	ENSMUSG00000007891/ENSMUSG00000038642/ENSMUSG00000068196/ENSMUSG00000029304/ENSMUSG00000001131/ENSMUSG00000029675/ENSMUSG00000021939/ENSMUSG00000067158/ENSMUSG00000000957/ENSMUSG00000043613/ENSMUSG00000027204/ENSMUSG00000001794/ENSMUSG00000028041/ENSMUSG00000025473/ENSMUSG00000001506/ENSMUSG00000029661/ENSMUSG00000028111/ENSMUSG00000054162/ENSMUSG00000026042/ENSMUSG00000026837/ENSMUSG00000031790/…	Ctsd/Ctss/Col8a1/Spp1/Timp1/Eln/Ctsb/Col4a4/Mmp14/Mmp3/Fbn1/Capns1/Adam15/Adam8/Col1a1/Col1a2/Ctsk/Spock3/Col5a2/Col5a1/Mmp15/Ctsl/Col8a2/Fn1	13033/13040/12837/20750/21857/13717/13030/12829/17387/17392/14118/12336/11490/11501/12842/12843/13038/72902/12832/12831/17388/13039/329941/14268	24	21	ENSMUSG00000007891/ENSMUSG00000038642/ENSMUSG00000068196/ENSMUSG00000029304/ENSMUSG00000001131/ENSMUSG00000029675/ENSMUSG00000021939/ENSMUSG00000000957/ENSMUSG00000043613/ENSMUSG00000027204/ENSMUSG00000001794/ENSMUSG00000028041/ENSMUSG00000025473/ENSMUSG00000001506/ENSMUSG00000029661/ENSMUSG00000028111/ENSMUSG00000026042/ENSMUSG00000026837/ENSMUSG00000021477/ENSMUSG00000056174/ENSMUSG00000026193	3	ENSMUSG00000067158/ENSMUSG00000054162/ENSMUSG00000031790
R-MMU-2129379	Molecules associated with elastic fibres	12/833	35/7559	0.000222473	0.0104088	ENSMUSG00000029675/ENSMUSG00000048222/ENSMUSG00000030116/ENSMUSG00000027204/ENSMUSG00000040488/ENSMUSG00000026971/ENSMUSG00000002020/ENSMUSG00000026768/ENSMUSG00000002603/ENSMUSG00000064080/ENSMUSG00000024940/ENSMUSG00000026193	Eln/Mfap1b/Mfap5/Fbn1/Ltbp4/Itgb6/Ltbp2/Itga8/Tgfb1/Fbln2/Ltbp3/Fn1	13717/100034361/50530/14118/108075/16420/16997/241226/21803/14115/16998/14268	12	9	ENSMUSG00000029675/ENSMUSG00000048222/ENSMUSG00000030116/ENSMUSG00000027204/ENSMUSG00000002020/ENSMUSG00000002603/ENSMUSG00000064080/ENSMUSG00000024940/ENSMUSG00000026193	3	ENSMUSG00000040488/ENSMUSG00000026971/ENSMUSG00000026768
R-MMU-1474290	Collagen formation	21/833	84/7559	0.000223846	0.0104088	ENSMUSG00000026131/ENSMUSG00000038642/ENSMUSG00000068196/ENSMUSG00000024529/ENSMUSG00000021939/ENSMUSG00000067158/ENSMUSG00000032383/ENSMUSG00000034205/ENSMUSG00000043613/ENSMUSG00000025130/ENSMUSG00000000693/ENSMUSG00000032334/ENSMUSG00000001506/ENSMUSG00000029661/ENSMUSG00000026042/ENSMUSG00000026837/ENSMUSG00000027111/ENSMUSG00000004846/ENSMUSG00000021477/ENSMUSG00000056174/ENSMUSG00000029718	Dst/Ctss/Col8a1/Lox/Ctsb/Col4a4/Ppib/Loxl2/Mmp3/P4hb/Loxl3/Loxl1/Col1a1/Col1a2/Col5a2/Col5a1/Itga6/Plod3/Ctsl/Col8a2/Pcolce	13518/13040/12837/16948/13030/12829/19035/94352/17392/18453/16950/16949/12842/12843/12832/12831/16403/26433/13039/329941/18542	21	18	ENSMUSG00000038642/ENSMUSG00000068196/ENSMUSG00000024529/ENSMUSG00000021939/ENSMUSG00000032383/ENSMUSG00000034205/ENSMUSG00000043613/ENSMUSG00000025130/ENSMUSG00000000693/ENSMUSG00000032334/ENSMUSG00000001506/ENSMUSG00000029661/ENSMUSG00000026042/ENSMUSG00000026837/ENSMUSG00000004846/ENSMUSG00000021477/ENSMUSG00000056174/ENSMUSG00000029718	3	ENSMUSG00000026131/ENSMUSG00000067158/ENSMUSG00000027111
R-MMU-2243919	Crosslinking of collagen fibrils	8/833	18/7559	0.000334578	0.014817	ENSMUSG00000024529/ENSMUSG00000067158/ENSMUSG00000034205/ENSMUSG00000000693/ENSMUSG00000032334/ENSMUSG00000001506/ENSMUSG00000029661/ENSMUSG00000029718	Lox/Col4a4/Loxl2/Loxl3/Loxl1/Col1a1/Col1a2/Pcolce	16948/12829/94352/16950/16949/12842/12843/18542	8	7	ENSMUSG00000024529/ENSMUSG00000034205/ENSMUSG00000000693/ENSMUSG00000032334/ENSMUSG00000001506/ENSMUSG00000029661/ENSMUSG00000029718	1	ENSMUSG00000067158
R-MMU-8953854	Metabolism of RNA	76/833	475/7559	0.000414901	0.017539	ENSMUSG00000020460/ENSMUSG00000017404/ENSMUSG00000090733/ENSMUSG00000045128/ENSMUSG00000006333/ENSMUSG00000032399/ENSMUSG00000030744/ENSMUSG00000000740/ENSMUSG00000008668/ENSMUSG00000068240/ENSMUSG00000029614/ENSMUSG00000003970/ENSMUSG00000037805/ENSMUSG00000025508/ENSMUSG00000059070/ENSMUSG00000024608/ENSMUSG00000012848/ENSMUSG00000032518/ENSMUSG00000025794/ENSMUSG00000091625/ENSMUSG00000074129/…	Rps27a/Rpl19/Rps27/Rpl18a/Rps9/Rpl4/Rps3/Rpl13/Rps18/Uba52/Rpl6/Rpl8/Rpl10a/Rplp2/Rpl18/Rps14/Rps5/Rpsa/Rpl14/Lsm5/Rpl13a/Rpl32/Fau/Rpl3/Rpl30/Rpl37a/Rps16/Rpl11/Rps7/Rps28/Rps26/Rpl37/Rpl37rt/Rps4x/Gspt1/Snrpn/Fus/Rpl21/Rps3a1/LOC105244208/Rpl22l1/Nup107/Psmc1/Prpf31/Sf3b2/Rpl38/Rps11/Hnrnpa1/Sf3b4/Polr2l/Psmd4/Psmb5/Apobec1/Rpl27/LOC108167922/Rpl29/Gm8210/Prpf8/Rpl23a/Nop14/Phax/Xab2/Rps6/Elavl…	78294/19921/57294/76808/76846/67891/27050/270106/20084/22186/19988/26961/19896/67186/19899/20044/20103/16785/67115/66373/22121/19951/14109/27367/19946/19981/20055/67025/20115/54127/27370/67281/100502825/20102/14852/20646/233908/19933/20091/105244208/68028/103468/19179/68988/319322/67671/27207/15382/107701/66491/19185/19173/11810/19942/108167922/19944/666642/192159/268449/75416/56698/67439/20104/1…	76	63	ENSMUSG00000020460/ENSMUSG00000017404/ENSMUSG00000090733/ENSMUSG00000045128/ENSMUSG00000006333/ENSMUSG00000032399/ENSMUSG00000030744/ENSMUSG00000000740/ENSMUSG00000008668/ENSMUSG00000068240/ENSMUSG00000029614/ENSMUSG00000003970/ENSMUSG00000037805/ENSMUSG00000025508/ENSMUSG00000059070/ENSMUSG00000024608/ENSMUSG00000012848/ENSMUSG00000032518/ENSMUSG00000025794/ENSMUSG00000091625/ENSMUSG00000074129/…	8	ENSMUSG00000062203/ENSMUSG00000030795/ENSMUSG00000020850/ENSMUSG00000008489/ENSMUSG00000078153/ENSMUSG00000050621/ENSMUSG00000025982/ENSMUSG00000021962
R-MMU-114608	Platelet degranulation	25/833	114/7559	0.00052888	0.0213851	ENSMUSG00000025351/ENSMUSG00000026202/ENSMUSG00000001131/ENSMUSG00000022037/ENSMUSG00000024910/ENSMUSG00000021823/ENSMUSG00000004626/ENSMUSG00000024780/ENSMUSG00000039109/ENSMUSG00000021091/ENSMUSG00000034664/ENSMUSG00000030342/ENSMUSG00000026547/ENSMUSG00000015143/ENSMUSG00000022982/ENSMUSG00000033684/ENSMUSG00000023224/ENSMUSG00000002603/ENSMUSG00000018593/ENSMUSG00000027712/ENSMUSG00000028108/…	Cd63/Tuba4a/Timp1/Clu/Ctsw/Vcl/Stxbp2/Cdc37l1/F13a1/Serpina3n/Itga2b/Cd9/Tagln2/Actn1/Sod1/Qsox1/Serping1/Tgfb1/Sparc/Anxa5/Ecm1/Tex264/Serpina1e/Fn1/Serpine1	12512/22145/21857/12759/13041/22330/20911/67072/74145/20716/16399/12527/21346/109711/20655/104009/12258/21803/20692/11747/13601/21767/20704/14268/18787	25	20	ENSMUSG00000025351/ENSMUSG00000001131/ENSMUSG00000022037/ENSMUSG00000004626/ENSMUSG00000039109/ENSMUSG00000021091/ENSMUSG00000034664/ENSMUSG00000030342/ENSMUSG00000026547/ENSMUSG00000015143/ENSMUSG00000022982/ENSMUSG00000033684/ENSMUSG00000023224/ENSMUSG00000002603/ENSMUSG00000018593/ENSMUSG00000027712/ENSMUSG00000028108/ENSMUSG00000040813/ENSMUSG00000026193/ENSMUSG00000037411	5	ENSMUSG00000026202/ENSMUSG00000024910/ENSMUSG00000021823/ENSMUSG00000024780/ENSMUSG00000072849
R-MMU-1442490	Collagen degradation	13/833	45/7559	0.000813151	0.0315096	ENSMUSG00000007891/ENSMUSG00000068196/ENSMUSG00000021939/ENSMUSG00000067158/ENSMUSG00000000957/ENSMUSG00000043613/ENSMUSG00000001506/ENSMUSG00000029661/ENSMUSG00000028111/ENSMUSG00000026042/ENSMUSG00000026837/ENSMUSG00000031790/ENSMUSG00000056174	Ctsd/Col8a1/Ctsb/Col4a4/Mmp14/Mmp3/Col1a1/Col1a2/Ctsk/Col5a2/Col5a1/Mmp15/Col8a2	13033/12837/13030/12829/17387/17392/12842/12843/13038/12832/12831/17388/329941	13	11	ENSMUSG00000007891/ENSMUSG00000068196/ENSMUSG00000021939/ENSMUSG00000000957/ENSMUSG00000043613/ENSMUSG00000001506/ENSMUSG00000029661/ENSMUSG00000028111/ENSMUSG00000026042/ENSMUSG00000026837/ENSMUSG00000056174	2	ENSMUSG00000067158/ENSMUSG00000031790
R-MMU-76005	Response to elevated platelet cytosolic Ca2+	25/833	119/7559	0.00102864	0.0382654	ENSMUSG00000025351/ENSMUSG00000026202/ENSMUSG00000001131/ENSMUSG00000022037/ENSMUSG00000024910/ENSMUSG00000021823/ENSMUSG00000004626/ENSMUSG00000024780/ENSMUSG00000039109/ENSMUSG00000021091/ENSMUSG00000034664/ENSMUSG00000030342/ENSMUSG00000026547/ENSMUSG00000015143/ENSMUSG00000022982/ENSMUSG00000033684/ENSMUSG00000023224/ENSMUSG00000002603/ENSMUSG00000018593/ENSMUSG00000027712/ENSMUSG00000028108/…	Cd63/Tuba4a/Timp1/Clu/Ctsw/Vcl/Stxbp2/Cdc37l1/F13a1/Serpina3n/Itga2b/Cd9/Tagln2/Actn1/Sod1/Qsox1/Serping1/Tgfb1/Sparc/Anxa5/Ecm1/Tex264/Serpina1e/Fn1/Serpine1	12512/22145/21857/12759/13041/22330/20911/67072/74145/20716/16399/12527/21346/109711/20655/104009/12258/21803/20692/11747/13601/21767/20704/14268/18787	25	20	ENSMUSG00000025351/ENSMUSG00000001131/ENSMUSG00000022037/ENSMUSG00000004626/ENSMUSG00000039109/ENSMUSG00000021091/ENSMUSG00000034664/ENSMUSG00000030342/ENSMUSG00000026547/ENSMUSG00000015143/ENSMUSG00000022982/ENSMUSG00000033684/ENSMUSG00000023224/ENSMUSG00000002603/ENSMUSG00000018593/ENSMUSG00000027712/ENSMUSG00000028108/ENSMUSG00000040813/ENSMUSG00000026193/ENSMUSG00000037411	5	ENSMUSG00000026202/ENSMUSG00000024910/ENSMUSG00000021823/ENSMUSG00000024780/ENSMUSG00000072849
R-MMU-2173782	Binding and Uptake of Ligands by Scavenger Receptors	10/833	31/7559	0.00127305	0.045536	ENSMUSG00000069917/ENSMUSG00000069919/ENSMUSG00000052305/ENSMUSG00000050014/ENSMUSG00000008845/ENSMUSG00000073940/ENSMUSG00000002985/ENSMUSG00000025044/ENSMUSG00000003814/ENSMUSG00000018593	Hba-a2/Hba-a1/Hbb-bs/Apol10b/Cd163/Hbb-bt/Apoe/Msr1/Calr/Sparc	110257/15122/100503605/328561/93671/101488143/11816/20288/12317/20692	10	4	ENSMUSG00000008845/ENSMUSG00000002985/ENSMUSG00000025044/ENSMUSG00000018593	6	ENSMUSG00000069917/ENSMUSG00000069919/ENSMUSG00000052305/ENSMUSG00000050014/ENSMUSG00000073940/ENSMUSG00000003814
R-MMU-8957275	Post-translational protein phosphorylation	21/833	96/7559	0.00148594	0.048877	ENSMUSG00000029304/ENSMUSG00000001131/ENSMUSG00000050014/ENSMUSG00000055653/ENSMUSG00000020325/ENSMUSG00000031283/ENSMUSG00000002985/ENSMUSG00000027447/ENSMUSG00000020427/ENSMUSG00000028364/ENSMUSG00000017493/ENSMUSG00000068220/ENSMUSG00000025130/ENSMUSG00000027204/ENSMUSG00000030824/ENSMUSG00000033684/ENSMUSG00000022261/ENSMUSG00000056429/ENSMUSG00000022816/ENSMUSG00000072849/ENSMUSG00000026193	Spp1/Timp1/Apol10b/Gpc3/Fstl3/Chrdl1/Apoe/Cst3/Igfbp3/Tnc/Igfbp4/Lgals1/P4hb/Fbn1/Nucb1/Qsox1/Sdc2/Tgoln1/Fstl1/Serpina1e/Fn1	20750/21857/328561/14734/83554/83453/11816/13010/16009/21923/16010/16852/18453/14118/18220/104009/15529/22134/14314/20704/14268	21	15	ENSMUSG00000029304/ENSMUSG00000001131/ENSMUSG00000020325/ENSMUSG00000002985/ENSMUSG00000027447/ENSMUSG00000020427/ENSMUSG00000028364/ENSMUSG00000017493/ENSMUSG00000068220/ENSMUSG00000025130/ENSMUSG00000027204/ENSMUSG00000030824/ENSMUSG00000033684/ENSMUSG00000022816/ENSMUSG00000026193	6	ENSMUSG00000050014/ENSMUSG00000055653/ENSMUSG00000031283/ENSMUSG00000022261/ENSMUSG00000056429/ENSMUSG00000072849
R-MMU-2046104	alpha-linolenic (omega3) and linoleic (omega6) acid metabolism	6/833	13/7559	0.00152412	0.048877	ENSMUSG00000018796/ENSMUSG00000024507/ENSMUSG00000006390/ENSMUSG00000028603/ENSMUSG00000024665/ENSMUSG00000031378	Acsl1/Hsd17b4/Elovl1/Scp2/Fads2/Abcd1	14081/15488/54325/20280/56473/11666	6	3	ENSMUSG00000006390/ENSMUSG00000028603/ENSMUSG00000024665	3	ENSMUSG00000018796/ENSMUSG00000024507/ENSMUSG00000031378
R-MMU-2046106	alpha-linolenic acid (ALA) metabolism	6/833	13/7559	0.00152412	0.048877	ENSMUSG00000018796/ENSMUSG00000024507/ENSMUSG00000006390/ENSMUSG00000028603/ENSMUSG00000024665/ENSMUSG00000031378	Acsl1/Hsd17b4/Elovl1/Scp2/Fads2/Abcd1	14081/15488/54325/20280/56473/11666	6	3	ENSMUSG00000006390/ENSMUSG00000028603/ENSMUSG00000024665	3	ENSMUSG00000018796/ENSMUSG00000024507/ENSMUSG00000031378

## Sheet: Arrest7d vs Naive
ReactomeID	Description	GeneRatio	BgRatio	pvalue	padj	geneID	geneName	EntrezID	Count	Up	Up_Gene_id	Down	Down_Gene_id
R-MMU-422356	Regulation of insulin secretion	8/304	60/7656	0.00238448	0.804189	ENSMUSG00000038811/ENSMUSG00000027690/ENSMUSG00000050556/ENSMUSG00000045318/ENSMUSG00000027523/ENSMUSG00000024639/ENSMUSG00000027669/ENSMUSG00000051177	Gngt2/Slc2a2/Kcnb1/Adra2c/Gnas/Gnaq/Gnb4/Plcb1	14710/20526/16500/11553/14683/14682/14696/18795	8	4	ENSMUSG00000038811/ENSMUSG00000027690/ENSMUSG00000045318/ENSMUSG00000027523	4	ENSMUSG00000050556/ENSMUSG00000024639/ENSMUSG00000027669/ENSMUSG00000051177
R-MMU-1266695	Interleukin-7 signaling	5/304	26/7656	0.00315831	0.804189	ENSMUSG00000003882/ENSMUSG00000055980/ENSMUSG00000069273/ENSMUSG00000101972/ENSMUSG00000040329	Il7r/Irs1/Hist1h3e/Hist1h3i/Il7	16197/16367/319151/319153/16196	5	5	ENSMUSG00000003882/ENSMUSG00000055980/ENSMUSG00000069273/ENSMUSG00000101972/ENSMUSG00000040329	0
R-MMU-1442490	Collagen degradation	6/304	44/7656	0.00737708	0.804189	ENSMUSG00000056174/ENSMUSG00000007891/ENSMUSG00000024330/ENSMUSG00000058806/ENSMUSG00000031740/ENSMUSG00000031503	Col8a2/Ctsd/Col11a2/Col13a1/Mmp2/Col4a2	329941/13033/12815/12817/17390/12827	6	4	ENSMUSG00000056174/ENSMUSG00000007891/ENSMUSG00000024330/ENSMUSG00000058806	2	ENSMUSG00000031740/ENSMUSG00000031503
R-MMU-71387	Metabolism of carbohydrates	17/304	239/7656	0.0141246	0.804189	ENSMUSG00000068240/ENSMUSG00000021456/ENSMUSG00000027513/ENSMUSG00000028032/ENSMUSG00000052353/ENSMUSG00000057337/ENSMUSG00000039509/ENSMUSG00000030930/ENSMUSG00000036073/ENSMUSG00000053293/ENSMUSG00000021390/ENSMUSG00000037347/ENSMUSG00000031807/ENSMUSG00000003226/ENSMUSG00000058571/ENSMUSG00000024747/ENSMUSG00000055493	Uba52/Fbp2/Pck1/Papss1/Cemip/Chst3/Nup133/Chst15/Galt/Pom121/Ogn/Chst7/Pgls/Ranbp2/Gpc6/Aldh1a7/Epm2a	22186/14120/18534/23971/80982/53374/234865/77590/14430/107939/18295/60322/66171/19386/23888/26358/13853	17	8	ENSMUSG00000068240/ENSMUSG00000027513/ENSMUSG00000052353/ENSMUSG00000057337/ENSMUSG00000039509/ENSMUSG00000053293/ENSMUSG00000031807/ENSMUSG00000024747	9	ENSMUSG00000021456/ENSMUSG00000028032/ENSMUSG00000030930/ENSMUSG00000036073/ENSMUSG00000021390/ENSMUSG00000037347/ENSMUSG00000003226/ENSMUSG00000058571/ENSMUSG00000055493
R-MMU-983231	Factors involved in megakaryocyte development and platelet production	11/304	131/7656	0.0148321	0.804189	ENSMUSG00000023004/ENSMUSG00000015619/ENSMUSG00000022306/ENSMUSG00000014550/ENSMUSG00000069273/ENSMUSG00000042594/ENSMUSG00000025498/ENSMUSG00000074364/ENSMUSG00000021944/ENSMUSG00000101972/ENSMUSG00000026202	Tuba1b/Gata3/Zfpm2/Rbsn/Hist1h3e/Sh2b3/Irf7/Ehd2/Gata4/Hist1h3i/Tuba4a	22143/14462/22762/78287/319151/16923/54123/259300/14463/319153/22145	11	5	ENSMUSG00000015619/ENSMUSG00000069273/ENSMUSG00000025498/ENSMUSG00000021944/ENSMUSG00000101972	6	ENSMUSG00000023004/ENSMUSG00000022306/ENSMUSG00000014550/ENSMUSG00000042594/ENSMUSG00000074364/ENSMUSG00000026202
R-MMU-4086398	Ca2+ pathway	5/304	40/7656	0.0201202	0.804189	ENSMUSG00000038811/ENSMUSG00000033953/ENSMUSG00000017376/ENSMUSG00000027669/ENSMUSG00000051177	Gngt2/Ppp3r1/Nlk/Gnb4/Plcb1	14710/19058/18099/14696/18795	5	1	ENSMUSG00000038811	4	ENSMUSG00000033953/ENSMUSG00000017376/ENSMUSG00000027669/ENSMUSG00000051177
R-MMU-5696400	Dual Incision in GG-NER	5/304	40/7656	0.0201202	0.804189	ENSMUSG00000068240/ENSMUSG00000021639/ENSMUSG00000023104/ENSMUSG00000031446/ENSMUSG00000024740	Uba52/Gtf2h2/Rfc2/Cul4a/Ddb1	22186/23894/19718/99375/13194	5	2	ENSMUSG00000068240/ENSMUSG00000021639	3	ENSMUSG00000023104/ENSMUSG00000031446/ENSMUSG00000024740
R-MMU-163685	Integration of energy metabolism	8/304	86/7656	0.0204198	0.804189	ENSMUSG00000038811/ENSMUSG00000027690/ENSMUSG00000050556/ENSMUSG00000045318/ENSMUSG00000027523/ENSMUSG00000024639/ENSMUSG00000027669/ENSMUSG00000051177	Gngt2/Slc2a2/Kcnb1/Adra2c/Gnas/Gnaq/Gnb4/Plcb1	14710/20526/16500/11553/14683/14682/14696/18795	8	4	ENSMUSG00000038811/ENSMUSG00000027690/ENSMUSG00000045318/ENSMUSG00000027523	4	ENSMUSG00000050556/ENSMUSG00000024639/ENSMUSG00000027669/ENSMUSG00000051177
R-MMU-397014	Muscle contraction	12/304	157/7656	0.0220912	0.804189	ENSMUSG00000049265/ENSMUSG00000034810/ENSMUSG00000041616/ENSMUSG00000030672/ENSMUSG00000024936/ENSMUSG00000064179/ENSMUSG00000060882/ENSMUSG00000057182/ENSMUSG00000025221/ENSMUSG00000025006/ENSMUSG00000058587/ENSMUSG00000001027	Kcnk3/Scn7a/Nppa/Mylpf/Kcnk7/Tnnt1/Kcnd2/Scn3a/Kcnip2/Sorbs1/Tmod3/Scn4a	16527/20272/230899/17907/16530/21955/16508/20269/80906/20411/50875/110880	12	6	ENSMUSG00000049265/ENSMUSG00000041616/ENSMUSG00000024936/ENSMUSG00000064179/ENSMUSG00000025221/ENSMUSG00000025006	6	ENSMUSG00000034810/ENSMUSG00000030672/ENSMUSG00000060882/ENSMUSG00000057182/ENSMUSG00000058587/ENSMUSG00000001027
R-MMU-381426	Regulation of Insulin-like Growth Factor (IGF) transport and uptake by Insulin-like Growth Factor Binding Proteins (IGFBPs)	9/304	108/7656	0.0273991	0.804189	ENSMUSG00000020427/ENSMUSG00000026193/ENSMUSG00000020048/ENSMUSG00000003402/ENSMUSG00000031740/ENSMUSG00000019810/ENSMUSG00000020325/ENSMUSG00000057346/ENSMUSG00000027447	Igfbp3/Fn1/Hsp90b1/Prkcsh/Mmp2/Fuca2/Fstl3/Apol9a/Cst3	16009/14268/22027/19089/17390/66848/83554/223672/13010	9	7	ENSMUSG00000020427/ENSMUSG00000026193/ENSMUSG00000020048/ENSMUSG00000019810/ENSMUSG00000020325/ENSMUSG00000057346/ENSMUSG00000027447	2	ENSMUSG00000003402/ENSMUSG00000031740
R-MMU-392851	Prostacyclin signalling through prostacyclin receptor	3/304	17/7656	0.027882	0.804189	ENSMUSG00000038811/ENSMUSG00000027523/ENSMUSG00000027669	Gngt2/Gnas/Gnb4	14710/14683/14696	3	2	ENSMUSG00000038811/ENSMUSG00000027523	1	ENSMUSG00000027669
R-MMU-76002	Platelet activation, signaling and aggregation	16/304	239/7656	0.0281697	0.804189	ENSMUSG00000038811/ENSMUSG00000040152/ENSMUSG00000045318/ENSMUSG00000026193/ENSMUSG00000031328/ENSMUSG00000050147/ENSMUSG00000023951/ENSMUSG00000020077/ENSMUSG00000040813/ENSMUSG00000024639/ENSMUSG00000020573/ENSMUSG00000034731/ENSMUSG00000005103/ENSMUSG00000026202/ENSMUSG00000027669/ENSMUSG00000022037	Gngt2/Thbs1/Adra2c/Fn1/Flna/F2rl3/Vegfa/Srgn/Tex264/Gnaq/Pik3cg/Dgkh/Wdr1/Tuba4a/Gnb4/Clu	14710/21825/11553/14268/192176/14065/22339/19073/21767/14682/30955/380921/22388/22145/14696/12759	16	7	ENSMUSG00000038811/ENSMUSG00000045318/ENSMUSG00000026193/ENSMUSG00000023951/ENSMUSG00000040813/ENSMUSG00000020573/ENSMUSG00000022037	9	ENSMUSG00000040152/ENSMUSG00000031328/ENSMUSG00000050147/ENSMUSG00000020077/ENSMUSG00000024639/ENSMUSG00000034731/ENSMUSG00000005103/ENSMUSG00000026202/ENSMUSG00000027669
R-MMU-68882	Mitotic Anaphase	13/304	182/7656	0.0288863	0.804189	ENSMUSG00000068240/ENSMUSG00000023004/ENSMUSG00000021115/ENSMUSG00000096727/ENSMUSG00000073705/ENSMUSG00000040850/ENSMUSG00000039509/ENSMUSG00000029253/ENSMUSG00000025135/ENSMUSG00000026202/ENSMUSG00000068101/ENSMUSG00000028851/ENSMUSG00000003226	Uba52/Tuba1b/Vrk1/Psmb9/Cenps/Psme4/Nup133/Cenpc1/Anapc11/Tuba4a/Cenpm/Nudc/Ranbp2	22186/22143/22367/16912/69928/103554/234865/12617/66156/22145/66570/18221/19386	13	5	ENSMUSG00000068240/ENSMUSG00000073705/ENSMUSG00000039509/ENSMUSG00000025135/ENSMUSG00000028851	8	ENSMUSG00000023004/ENSMUSG00000021115/ENSMUSG00000096727/ENSMUSG00000040850/ENSMUSG00000029253/ENSMUSG00000026202/ENSMUSG00000068101/ENSMUSG00000003226
R-MMU-110314	Recognition of DNA damage by PCNA-containing replication complex	4/304	30/7656	0.0295984	0.804189	ENSMUSG00000068240/ENSMUSG00000023104/ENSMUSG00000031446/ENSMUSG00000024740	Uba52/Rfc2/Cul4a/Ddb1	22186/19718/99375/13194	4	1	ENSMUSG00000068240	3	ENSMUSG00000023104/ENSMUSG00000031446/ENSMUSG00000024740
R-MMU-456926	Thrombin signalling through proteinase activated receptors (PARs)	4/304	30/7656	0.0295984	0.804189	ENSMUSG00000038811/ENSMUSG00000050147/ENSMUSG00000024639/ENSMUSG00000027669	Gngt2/F2rl3/Gnaq/Gnb4	14710/14065/14682/14696	4	1	ENSMUSG00000038811	3	ENSMUSG00000050147/ENSMUSG00000024639/ENSMUSG00000027669
R-MMU-2555396	Mitotic Metaphase and Anaphase	13/304	183/7656	0.0300282	0.804189	ENSMUSG00000068240/ENSMUSG00000023004/ENSMUSG00000021115/ENSMUSG00000096727/ENSMUSG00000073705/ENSMUSG00000040850/ENSMUSG00000039509/ENSMUSG00000029253/ENSMUSG00000025135/ENSMUSG00000026202/ENSMUSG00000068101/ENSMUSG00000028851/ENSMUSG00000003226	Uba52/Tuba1b/Vrk1/Psmb9/Cenps/Psme4/Nup133/Cenpc1/Anapc11/Tuba4a/Cenpm/Nudc/Ranbp2	22186/22143/22367/16912/69928/103554/234865/12617/66156/22145/66570/18221/19386	13	5	ENSMUSG00000068240/ENSMUSG00000073705/ENSMUSG00000039509/ENSMUSG00000025135/ENSMUSG00000028851	8	ENSMUSG00000023004/ENSMUSG00000021115/ENSMUSG00000096727/ENSMUSG00000040850/ENSMUSG00000029253/ENSMUSG00000026202/ENSMUSG00000068101/ENSMUSG00000003226
R-MMU-2022870	Chondroitin sulfate biosynthesis	3/304	18/7656	0.0324993	0.804189	ENSMUSG00000057337/ENSMUSG00000030930/ENSMUSG00000037347	Chst3/Chst15/Chst7	53374/77590/60322	3	1	ENSMUSG00000057337	2	ENSMUSG00000030930/ENSMUSG00000037347
R-MMU-418217	G beta:gamma signalling through PLC beta	3/304	18/7656	0.0324993	0.804189	ENSMUSG00000038811/ENSMUSG00000027669/ENSMUSG00000051177	Gngt2/Gnb4/Plcb1	14710/14696/18795	3	1	ENSMUSG00000038811	2	ENSMUSG00000027669/ENSMUSG00000051177
R-MMU-114608	Platelet degranulation	9/304	113/7656	0.035289	0.804189	ENSMUSG00000040152/ENSMUSG00000026193/ENSMUSG00000031328/ENSMUSG00000023951/ENSMUSG00000020077/ENSMUSG00000040813/ENSMUSG00000005103/ENSMUSG00000026202/ENSMUSG00000022037	Thbs1/Fn1/Flna/Vegfa/Srgn/Tex264/Wdr1/Tuba4a/Clu	21825/14268/192176/22339/19073/21767/22388/22145/12759	9	4	ENSMUSG00000026193/ENSMUSG00000023951/ENSMUSG00000040813/ENSMUSG00000022037	5	ENSMUSG00000040152/ENSMUSG00000031328/ENSMUSG00000020077/ENSMUSG00000005103/ENSMUSG00000026202
R-MMU-381676	Glucagon-like Peptide-1 (GLP1) regulates insulin secretion	4/304	32/7656	0.0365259	0.804189	ENSMUSG00000038811/ENSMUSG00000050556/ENSMUSG00000027523/ENSMUSG00000027669	Gngt2/Kcnb1/Gnas/Gnb4	14710/16500/14683/14696	4	2	ENSMUSG00000038811/ENSMUSG00000027523	2	ENSMUSG00000050556/ENSMUSG00000027669
R-MMU-3858494	Beta-catenin independent WNT signaling	9/304	114/7656	0.0370366	0.804189	ENSMUSG00000068240/ENSMUSG00000038811/ENSMUSG00000005699/ENSMUSG00000096727/ENSMUSG00000040850/ENSMUSG00000033953/ENSMUSG00000017376/ENSMUSG00000027669/ENSMUSG00000051177	Uba52/Gngt2/Pard6a/Psmb9/Psme4/Ppp3r1/Nlk/Gnb4/Plcb1	22186/14710/56513/16912/103554/19058/18099/14696/18795	9	3	ENSMUSG00000068240/ENSMUSG00000038811/ENSMUSG00000005699	6	ENSMUSG00000096727/ENSMUSG00000040850/ENSMUSG00000033953/ENSMUSG00000017376/ENSMUSG00000027669/ENSMUSG00000051177
R-MMU-2168880	Scavenging of heme from plasma	3/304	19/7656	0.0374891	0.804189	ENSMUSG00000067149/ENSMUSG00000057346/ENSMUSG00000031722	Jchain/Apol9a/Hp	16069/223672/15439	3	3	ENSMUSG00000067149/ENSMUSG00000057346/ENSMUSG00000031722	0
R-MMU-500657	Presynaptic function of Kainate receptors	3/304	19/7656	0.0374891	0.804189	ENSMUSG00000038811/ENSMUSG00000027669/ENSMUSG00000051177	Gngt2/Gnb4/Plcb1	14710/14696/18795	3	1	ENSMUSG00000038811	2	ENSMUSG00000027669/ENSMUSG00000051177
R-MMU-418594	G alpha (i) signalling events	16/304	248/7656	0.0377516	0.804189	ENSMUSG00000037010/ENSMUSG00000023979/ENSMUSG00000049241/ENSMUSG00000019122/ENSMUSG00000038811/ENSMUSG00000052336/ENSMUSG00000045318/ENSMUSG00000067714/ENSMUSG00000045613/ENSMUSG00000036832/ENSMUSG00000030324/ENSMUSG00000026424/ENSMUSG00000027669/ENSMUSG00000018930/ENSMUSG00000058571/ENSMUSG00000051177	Apln/Guca1b/Hcar1/Ccl9/Gngt2/Cx3cr1/Adra2c/Lpar5/Chrm2/Lpar3/Rho/Gpr37l1/Gnb4/Ccl4/Gpc6/Plcb1	30878/107477/243270/20308/14710/13051/11553/381810/243764/65086/212541/171469/14696/20303/23888/18795	16	6	ENSMUSG00000023979/ENSMUSG00000049241/ENSMUSG00000038811/ENSMUSG00000045318/ENSMUSG00000036832/ENSMUSG00000018930	10	ENSMUSG00000037010/ENSMUSG00000019122/ENSMUSG00000052336/ENSMUSG00000067714/ENSMUSG00000045613/ENSMUSG00000030324/ENSMUSG00000026424/ENSMUSG00000027669/ENSMUSG00000058571/ENSMUSG00000051177
R-MMU-2173782	Binding and Uptake of Ligands by Scavenger Receptors	4/304	33/7656	0.0403108	0.804189	ENSMUSG00000067149/ENSMUSG00000020048/ENSMUSG00000057346/ENSMUSG00000031722	Jchain/Hsp90b1/Apol9a/Hp	16069/22027/223672/15439	4	4	ENSMUSG00000067149/ENSMUSG00000020048/ENSMUSG00000057346/ENSMUSG00000031722	0
R-MMU-1474228	Degradation of the extracellular matrix	8/304	99/7656	0.0425624	0.804189	ENSMUSG00000056174/ENSMUSG00000007891/ENSMUSG00000024330/ENSMUSG00000026193/ENSMUSG00000058806/ENSMUSG00000031740/ENSMUSG00000031503/ENSMUSG00000006403	Col8a2/Ctsd/Col11a2/Fn1/Col13a1/Mmp2/Col4a2/Adamts4	329941/13033/12815/14268/12817/17390/12827/240913	8	6	ENSMUSG00000056174/ENSMUSG00000007891/ENSMUSG00000024330/ENSMUSG00000026193/ENSMUSG00000058806/ENSMUSG00000006403	2	ENSMUSG00000031740/ENSMUSG00000031503
R-MMU-8957275	Post-translational protein phosphorylation	8/304	99/7656	0.0425624	0.804189	ENSMUSG00000020427/ENSMUSG00000026193/ENSMUSG00000020048/ENSMUSG00000003402/ENSMUSG00000019810/ENSMUSG00000020325/ENSMUSG00000057346/ENSMUSG00000027447	Igfbp3/Fn1/Hsp90b1/Prkcsh/Fuca2/Fstl3/Apol9a/Cst3	16009/14268/22027/19089/66848/83554/223672/13010	8	7	ENSMUSG00000020427/ENSMUSG00000026193/ENSMUSG00000020048/ENSMUSG00000019810/ENSMUSG00000020325/ENSMUSG00000057346/ENSMUSG00000027447	1	ENSMUSG00000003402
R-MMU-5205685	Pink/Parkin Mediated Mitophagy	3/304	20/7656	0.0428461	0.804189	ENSMUSG00000068240/ENSMUSG00000078713/ENSMUSG00000015837	Uba52/Tomm5/Sqstm1	22186/68512/18412	3	2	ENSMUSG00000068240/ENSMUSG00000015837	1	ENSMUSG00000078713
R-MMU-77289	Mitochondrial Fatty Acid Beta-Oxidation	4/304	34/7656	0.0443103	0.804189	ENSMUSG00000041650/ENSMUSG00000033701/ENSMUSG00000028223/ENSMUSG00000027984	Pcca/Acbd6/Decr1/Hadh	110821/72482/67460/15107	4	1	ENSMUSG00000033701	3	ENSMUSG00000041650/ENSMUSG00000028223/ENSMUSG00000027984
R-MMU-76005	Response to elevated platelet cytosolic Ca2+	9/304	118/7656	0.0446181	0.804189	ENSMUSG00000040152/ENSMUSG00000026193/ENSMUSG00000031328/ENSMUSG00000023951/ENSMUSG00000020077/ENSMUSG00000040813/ENSMUSG00000005103/ENSMUSG00000026202/ENSMUSG00000022037	Thbs1/Fn1/Flna/Vegfa/Srgn/Tex264/Wdr1/Tuba4a/Clu	21825/14268/192176/22339/19073/21767/22388/22145/12759	9	4	ENSMUSG00000026193/ENSMUSG00000023951/ENSMUSG00000040813/ENSMUSG00000022037	5	ENSMUSG00000040152/ENSMUSG00000031328/ENSMUSG00000020077/ENSMUSG00000005103/ENSMUSG00000026202
R-MMU-500792	GPCR ligand binding	16/304	254/7656	0.0453337	0.804189	ENSMUSG00000037010/ENSMUSG00000049241/ENSMUSG00000019122/ENSMUSG00000038811/ENSMUSG00000052336/ENSMUSG00000045318/ENSMUSG00000067714/ENSMUSG00000045613/ENSMUSG00000027523/ENSMUSG00000036832/ENSMUSG00000050147/ENSMUSG00000030324/ENSMUSG00000026424/ENSMUSG00000027669/ENSMUSG00000030790/ENSMUSG00000019464	Apln/Hcar1/Ccl9/Gngt2/Cx3cr1/Adra2c/Lpar5/Chrm2/Gnas/Lpar3/F2rl3/Rho/Gpr37l1/Gnb4/Adm/Ptger1	30878/243270/20308/14710/13051/11553/381810/243764/14683/65086/14065/212541/171469/14696/11535/19216	16	6	ENSMUSG00000049241/ENSMUSG00000038811/ENSMUSG00000045318/ENSMUSG00000027523/ENSMUSG00000036832/ENSMUSG00000019464	10	ENSMUSG00000037010/ENSMUSG00000019122/ENSMUSG00000052336/ENSMUSG00000067714/ENSMUSG00000045613/ENSMUSG00000050147/ENSMUSG00000030324/ENSMUSG00000026424/ENSMUSG00000027669/ENSMUSG00000030790
R-MMU-400042	Adrenaline,noradrenaline inhibits insulin secretion	3/304	21/7656	0.0485637	0.804189	ENSMUSG00000038811/ENSMUSG00000045318/ENSMUSG00000027669	Gngt2/Adra2c/Gnb4	14710/11553/14696	3	2	ENSMUSG00000038811/ENSMUSG00000045318	1	ENSMUSG00000027669
R-MMU-428930	Thromboxane signalling through TP receptor	3/304	21/7656	0.0485637	0.804189	ENSMUSG00000038811/ENSMUSG00000024639/ENSMUSG00000027669	Gngt2/Gnaq/Gnb4	14710/14682/14696	3	1	ENSMUSG00000038811	2	ENSMUSG00000024639/ENSMUSG00000027669
R-MMU-2467813	Separation of Sister Chromatids	12/304	179/7656	0.0524641	0.804189	ENSMUSG00000068240/ENSMUSG00000023004/ENSMUSG00000096727/ENSMUSG00000073705/ENSMUSG00000040850/ENSMUSG00000039509/ENSMUSG00000029253/ENSMUSG00000025135/ENSMUSG00000026202/ENSMUSG00000068101/ENSMUSG00000028851/ENSMUSG00000003226	Uba52/Tuba1b/Psmb9/Cenps/Psme4/Nup133/Cenpc1/Anapc11/Tuba4a/Cenpm/Nudc/Ranbp2	22186/22143/16912/69928/103554/234865/12617/66156/22145/66570/18221/19386	12	5	ENSMUSG00000068240/ENSMUSG00000073705/ENSMUSG00000039509/ENSMUSG00000025135/ENSMUSG00000028851	7	ENSMUSG00000023004/ENSMUSG00000096727/ENSMUSG00000040850/ENSMUSG00000029253/ENSMUSG00000026202/ENSMUSG00000068101/ENSMUSG00000003226
R-MMU-8852276	The role of GTSE1 in G2/M progression after G2 checkpoint	6/304	69/7656	0.0553505	0.804189	ENSMUSG00000068240/ENSMUSG00000023067/ENSMUSG00000023004/ENSMUSG00000096727/ENSMUSG00000040850/ENSMUSG00000026202	Uba52/Cdkn1a/Tuba1b/Psmb9/Psme4/Tuba4a	22186/12575/22143/16912/103554/22145	6	2	ENSMUSG00000068240/ENSMUSG00000023067	4	ENSMUSG00000023004/ENSMUSG00000096727/ENSMUSG00000040850/ENSMUSG00000026202
R-MMU-8856825	Cargo recognition for clathrin-mediated endocytosis	7/304	88/7656	0.0598608	0.804189	ENSMUSG00000022797/ENSMUSG00000068240/ENSMUSG00000003882/ENSMUSG00000045613/ENSMUSG00000057230/ENSMUSG00000025793/ENSMUSG00000028923	Tfrc/Uba52/Il7r/Chrm2/Aak1/Hgs/Necap2	22042/22186/16197/243764/269774/15239/66147	7	3	ENSMUSG00000068240/ENSMUSG00000003882/ENSMUSG00000025793	4	ENSMUSG00000022797/ENSMUSG00000045613/ENSMUSG00000057230/ENSMUSG00000028923
R-MMU-418592	ADP signalling through P2Y purinoceptor 1	3/304	23/7656	0.061048	0.804189	ENSMUSG00000038811/ENSMUSG00000024639/ENSMUSG00000027669	Gngt2/Gnaq/Gnb4	14710/14682/14696	3	1	ENSMUSG00000038811	2	ENSMUSG00000024639/ENSMUSG00000027669
R-MMU-420092	Glucagon-type ligand receptors	3/304	23/7656	0.061048	0.804189	ENSMUSG00000038811/ENSMUSG00000027523/ENSMUSG00000027669	Gngt2/Gnas/Gnb4	14710/14683/14696	3	2	ENSMUSG00000038811/ENSMUSG00000027523	1	ENSMUSG00000027669
R-MMU-5576891	Cardiac conduction	8/304	107/7656	0.0620507	0.804189	ENSMUSG00000049265/ENSMUSG00000034810/ENSMUSG00000041616/ENSMUSG00000024936/ENSMUSG00000060882/ENSMUSG00000057182/ENSMUSG00000025221/ENSMUSG00000001027	Kcnk3/Scn7a/Nppa/Kcnk7/Kcnd2/Scn3a/Kcnip2/Scn4a	16527/20272/230899/16530/16508/20269/80906/110880	8	4	ENSMUSG00000049265/ENSMUSG00000041616/ENSMUSG00000024936/ENSMUSG00000025221	4	ENSMUSG00000034810/ENSMUSG00000060882/ENSMUSG00000057182/ENSMUSG00000001027
R-MMU-432040	Vasopressin regulates renal water homeostasis via Aquaporins	4/304	38/7656	0.0624418	0.804189	ENSMUSG00000038811/ENSMUSG00000027523/ENSMUSG00000027669/ENSMUSG00000004655	Gngt2/Gnas/Gnb4/Aqp1	14710/14683/14696/11826	4	2	ENSMUSG00000038811/ENSMUSG00000027523	2	ENSMUSG00000027669/ENSMUSG00000004655
R-MMU-5696395	Formation of Incision Complex in GG-NER	4/304	38/7656	0.0624418	0.804189	ENSMUSG00000068240/ENSMUSG00000021639/ENSMUSG00000031446/ENSMUSG00000024740	Uba52/Gtf2h2/Cul4a/Ddb1	22186/23894/99375/13194	4	2	ENSMUSG00000068240/ENSMUSG00000021639	2	ENSMUSG00000031446/ENSMUSG00000024740
R-MMU-182971	EGFR downregulation	3/304	24/7656	0.0677959	0.804189	ENSMUSG00000068240/ENSMUSG00000038764/ENSMUSG00000025793	Uba52/Ptpn3/Hgs	22186/545622/15239	3	2	ENSMUSG00000068240/ENSMUSG00000025793	1	ENSMUSG00000038764
R-MMU-5205647	Mitophagy	3/304	24/7656	0.0677959	0.804189	ENSMUSG00000068240/ENSMUSG00000078713/ENSMUSG00000015837	Uba52/Tomm5/Sqstm1	22186/68512/18412	3	2	ENSMUSG00000068240/ENSMUSG00000015837	1	ENSMUSG00000078713
R-MMU-901042	Calnexin/calreticulin cycle	3/304	24/7656	0.0677959	0.804189	ENSMUSG00000068240/ENSMUSG00000003402/ENSMUSG00000018442	Uba52/Prkcsh/Derl2	22186/19089/116891	3	2	ENSMUSG00000068240/ENSMUSG00000018442	1	ENSMUSG00000003402
R-MMU-196780	Biotin transport and metabolism	2/304	7656-11-01	0.0682252	0.804189	ENSMUSG00000041650/ENSMUSG00000027709	Pcca/Mccc1	110821/72039	2	0		2	ENSMUSG00000041650/ENSMUSG00000027709
R-MMU-209776	Amine-derived hormones	2/304	7656-11-01	0.0682252	0.804189	ENSMUSG00000000889/ENSMUSG00000033268	Dbh/Duox1	13166/99439	2	1	ENSMUSG00000033268	1	ENSMUSG00000000889
R-MMU-912694	Regulation of IFNA signaling	2/304	7656-11-01	0.0682252	0.804189	ENSMUSG00000022967/ENSMUSG00000030107	Ifnar1/Usp18	15975/24110	2	0		2	ENSMUSG00000022967/ENSMUSG00000030107
R-MMU-195721	Signaling by WNT	15/304	252/7656	0.0761333	0.804189	ENSMUSG00000068240/ENSMUSG00000038811/ENSMUSG00000007655/ENSMUSG00000030970/ENSMUSG00000005699/ENSMUSG00000096727/ENSMUSG00000044548/ENSMUSG00000040850/ENSMUSG00000033953/ENSMUSG00000069273/ENSMUSG00000017376/ENSMUSG00000101972/ENSMUSG00000027840/ENSMUSG00000027669/ENSMUSG00000051177	Uba52/Gngt2/Cav1/Ctbp2/Pard6a/Psmb9/Dact1/Psme4/Ppp3r1/Hist1h3e/Nlk/Hist1h3i/Wnt2b/Gnb4/Plcb1	22186/14710/12389/13017/56513/16912/59036/103554/19058/319151/18099/319153/22414/14696/18795	15	7	ENSMUSG00000068240/ENSMUSG00000038811/ENSMUSG00000005699/ENSMUSG00000044548/ENSMUSG00000069273/ENSMUSG00000101972/ENSMUSG00000027840	8	ENSMUSG00000007655/ENSMUSG00000030970/ENSMUSG00000096727/ENSMUSG00000040850/ENSMUSG00000033953/ENSMUSG00000017376/ENSMUSG00000027669/ENSMUSG00000051177
R-MMU-69231	Cyclin D associated events in G1	4/304	41/7656	0.0782323	0.804189	ENSMUSG00000068240/ENSMUSG00000023067/ENSMUSG00000070348/ENSMUSG00000027641	Uba52/Cdkn1a/Ccnd1/Rbl1	22186/12575/12443/19650	4	2	ENSMUSG00000068240/ENSMUSG00000023067	2	ENSMUSG00000070348/ENSMUSG00000027641
R-MMU-69236	G1 Phase	4/304	41/7656	0.0782323	0.804189	ENSMUSG00000068240/ENSMUSG00000023067/ENSMUSG00000070348/ENSMUSG00000027641	Uba52/Cdkn1a/Ccnd1/Rbl1	22186/12575/12443/19650	4	2	ENSMUSG00000068240/ENSMUSG00000023067	2	ENSMUSG00000070348/ENSMUSG00000027641
R-MMU-1502540	Signaling by Activin	2/304	7656-12-01	0.0797817	0.804189	ENSMUSG00000061393/ENSMUSG00000020325	Acvr2b/Fstl3	11481/83554	2	2	ENSMUSG00000061393/ENSMUSG00000020325	0
R-MMU-1679131	Trafficking and processing of endosomal TLR	2/304	7656-12-01	0.0797817	0.804189	ENSMUSG00000023973/ENSMUSG00000020048	Cnpy3/Hsp90b1	72029/22027	2	2	ENSMUSG00000023973/ENSMUSG00000020048	0
R-MMU-209543	p75NTR recruits signalling complexes	2/304	7656-12-01	0.0797817	0.804189	ENSMUSG00000068240/ENSMUSG00000015837	Uba52/Sqstm1	22186/18412	2	2	ENSMUSG00000068240/ENSMUSG00000015837	0
R-MMU-209560	NF-kB is activated and signals survival	2/304	7656-12-01	0.0797817	0.804189	ENSMUSG00000068240/ENSMUSG00000015837	Uba52/Sqstm1	22186/18412	2	2	ENSMUSG00000068240/ENSMUSG00000015837	0
R-MMU-75035	Chk1/Chk2(Cds1) mediated inactivation of Cyclin B:Cdk1 complex	2/304	7656-12-01	0.0797817	0.804189	ENSMUSG00000029521/ENSMUSG00000031016	Chek2/Wee1	50883/22390	2	0		2	ENSMUSG00000029521/ENSMUSG00000031016
R-MMU-450531	Regulation of mRNA stability by proteins that bind AU-rich elements	6/304	76/7656	0.0805959	0.804189	ENSMUSG00000068240/ENSMUSG00000096727/ENSMUSG00000004951/ENSMUSG00000040850/ENSMUSG00000025785/ENSMUSG00000034259	Uba52/Psmb9/Hspb1/Psme4/Exosc7/Exosc4	22186/16912/15507/103554/66446/109075	6	4	ENSMUSG00000068240/ENSMUSG00000004951/ENSMUSG00000025785/ENSMUSG00000034259	2	ENSMUSG00000096727/ENSMUSG00000040850
R-MMU-451326	Activation of kainate receptors upon glutamate binding	3/304	26/7656	0.0822497	0.804189	ENSMUSG00000038811/ENSMUSG00000027669/ENSMUSG00000051177	Gngt2/Gnb4/Plcb1	14710/14696/18795	3	1	ENSMUSG00000038811	2	ENSMUSG00000027669/ENSMUSG00000051177
R-MMU-373080	Class B/2 (Secretin family receptors)	4/304	42/7656	0.0838987	0.804189	ENSMUSG00000038811/ENSMUSG00000027523/ENSMUSG00000027669/ENSMUSG00000030790	Gngt2/Gnas/Gnb4/Adm	14710/14683/14696/11535	4	2	ENSMUSG00000038811/ENSMUSG00000027523	2	ENSMUSG00000027669/ENSMUSG00000030790
R-MMU-4615885	SUMOylation of DNA replication proteins	4/304	42/7656	0.0838987	0.804189	ENSMUSG00000020914/ENSMUSG00000039509/ENSMUSG00000053293/ENSMUSG00000003226	Top2a/Nup133/Pom121/Ranbp2	21973/234865/107939/19386	4	2	ENSMUSG00000039509/ENSMUSG00000053293	2	ENSMUSG00000020914/ENSMUSG00000003226
R-MMU-8948216	Collagen chain trimerization	4/304	42/7656	0.0838987	0.804189	ENSMUSG00000056174/ENSMUSG00000024330/ENSMUSG00000058806/ENSMUSG00000031503	Col8a2/Col11a2/Col13a1/Col4a2	329941/12815/12817/12827	4	3	ENSMUSG00000056174/ENSMUSG00000024330/ENSMUSG00000058806	1	ENSMUSG00000031503
R-MMU-69563	p53-Dependent G1 DNA Damage Response	5/304	59/7656	0.0839702	0.804189	ENSMUSG00000068240/ENSMUSG00000023067/ENSMUSG00000029521/ENSMUSG00000096727/ENSMUSG00000040850	Uba52/Cdkn1a/Chek2/Psmb9/Psme4	22186/12575/50883/16912/103554	5	2	ENSMUSG00000068240/ENSMUSG00000023067	3	ENSMUSG00000029521/ENSMUSG00000096727/ENSMUSG00000040850
R-MMU-69580	p53-Dependent G1/S DNA damage checkpoint	5/304	59/7656	0.0839702	0.804189	ENSMUSG00000068240/ENSMUSG00000023067/ENSMUSG00000029521/ENSMUSG00000096727/ENSMUSG00000040850	Uba52/Cdkn1a/Chek2/Psmb9/Psme4	22186/12575/50883/16912/103554	5	2	ENSMUSG00000068240/ENSMUSG00000023067	3	ENSMUSG00000029521/ENSMUSG00000096727/ENSMUSG00000040850
R-MMU-2046104	alpha-linolenic (omega3) and linoleic (omega6) acid metabolism	2/304	13/7656	0.0918907	0.804189	ENSMUSG00000006390/ENSMUSG00000024507	Elovl1/Hsd17b4	54325/15488	2	1	ENSMUSG00000006390	1	ENSMUSG00000024507
R-MMU-2046106	alpha-linolenic acid (ALA) metabolism	2/304	13/7656	0.0918907	0.804189	ENSMUSG00000006390/ENSMUSG00000024507	Elovl1/Hsd17b4	54325/15488	2	1	ENSMUSG00000006390	1	ENSMUSG00000024507
R-MMU-3322077	Glycogen synthesis	2/304	13/7656	0.0918907	0.804189	ENSMUSG00000068240/ENSMUSG00000055493	Uba52/Epm2a	22186/13853	2	1	ENSMUSG00000068240	1	ENSMUSG00000055493
R-MMU-419408	Lysosphingolipid and LPA receptors	2/304	13/7656	0.0918907	0.804189	ENSMUSG00000067714/ENSMUSG00000036832	Lpar5/Lpar3	381810/65086	2	1	ENSMUSG00000036832	1	ENSMUSG00000067714
R-MMU-74217	Purine salvage	2/304	13/7656	0.0918907	0.804189	ENSMUSG00000027889/ENSMUSG00000002326	Ampd2/Gmpr2	109674/105446	2	0		2	ENSMUSG00000027889/ENSMUSG00000002326
R-MMU-69615	G1/S DNA Damage Checkpoints	5/304	61/7656	0.0937515	0.804189	ENSMUSG00000068240/ENSMUSG00000023067/ENSMUSG00000029521/ENSMUSG00000096727/ENSMUSG00000040850	Uba52/Cdkn1a/Chek2/Psmb9/Psme4	22186/12575/50883/16912/103554	5	2	ENSMUSG00000068240/ENSMUSG00000023067	3	ENSMUSG00000029521/ENSMUSG00000096727/ENSMUSG00000040850
R-MMU-445717	Aquaporin-mediated transport	4/304	44/7656	0.0958136	0.804189	ENSMUSG00000038811/ENSMUSG00000027523/ENSMUSG00000027669/ENSMUSG00000004655	Gngt2/Gnas/Gnb4/Aqp1	14710/14683/14696/11826	4	2	ENSMUSG00000038811/ENSMUSG00000027523	2	ENSMUSG00000027669/ENSMUSG00000004655
R-MMU-418597	G alpha (z) signalling events	3/304	28/7656	0.0979018	0.804189	ENSMUSG00000038811/ENSMUSG00000045318/ENSMUSG00000027669	Gngt2/Adra2c/Gnb4	14710/11553/14696	3	2	ENSMUSG00000038811/ENSMUSG00000045318	1	ENSMUSG00000027669
R-MMU-917729	Endosomal Sorting Complex Required For Transport (ESCRT)	3/304	28/7656	0.0979018	0.804189	ENSMUSG00000068240/ENSMUSG00000025793/ENSMUSG00000028419	Uba52/Hgs/Chmp5	22186/15239/76959	3	2	ENSMUSG00000068240/ENSMUSG00000025793	1	ENSMUSG00000028419
R-MMU-202733	Cell surface interactions at the vascular wall	7/304	99/7656	0.0980098	0.804189	ENSMUSG00000027460/ENSMUSG00000003316/ENSMUSG00000007655/ENSMUSG00000067149/ENSMUSG00000026193/ENSMUSG00000033307/ENSMUSG00000026581	Angpt4/Glg1/Cav1/Jchain/Fn1/Mif/Sell	11602/20340/12389/16069/14268/17319/20343	7	3	ENSMUSG00000067149/ENSMUSG00000026193/ENSMUSG00000033307	4	ENSMUSG00000027460/ENSMUSG00000003316/ENSMUSG00000007655/ENSMUSG00000026581
R-MMU-6782210	Gap-filling DNA repair synthesis and ligation in TC-NER	5/304	62/7656	0.0988517	0.804189	ENSMUSG00000068240/ENSMUSG00000021639/ENSMUSG00000023104/ENSMUSG00000031446/ENSMUSG00000024740	Uba52/Gtf2h2/Rfc2/Cul4a/Ddb1	22186/23894/19718/99375/13194	5	2	ENSMUSG00000068240/ENSMUSG00000021639	3	ENSMUSG00000023104/ENSMUSG00000031446/ENSMUSG00000024740
R-MMU-8939236	RUNX1 regulates transcription of genes involved in differentiation of HSCs	5/304	62/7656	0.0988517	0.804189	ENSMUSG00000068240/ENSMUSG00000096727/ENSMUSG00000015619/ENSMUSG00000040850/ENSMUSG00000029026	Uba52/Psmb9/Gata3/Psme4/Trp73	22186/16912/14462/103554/22062	5	3	ENSMUSG00000068240/ENSMUSG00000015619/ENSMUSG00000029026	2	ENSMUSG00000096727/ENSMUSG00000040850
R-MMU-2262752	Cellular responses to stress	19/304	350/7656	0.10213	0.804189	ENSMUSG00000068240/ENSMUSG00000023067/ENSMUSG00000023004/ENSMUSG00000096727/ENSMUSG00000040850/ENSMUSG00000039509/ENSMUSG00000021760/ENSMUSG00000032060/ENSMUSG00000069273/ENSMUSG00000018339/ENSMUSG00000025135/ENSMUSG00000053293/ENSMUSG00000101972/ENSMUSG00000046709/ENSMUSG00000026202/ENSMUSG00000003226/ENSMUSG00000024140/ENSMUSG00000036450/ENSMUSG00000018932	Uba52/Cdkn1a/Tuba1b/Psmb9/Psme4/Nup133/Gpx8/Cryab/Hist1h3e/Gpx3/Anapc11/Pom121/Hist1h3i/Mapk10/Tuba4a/Ranbp2/Epas1/Hif1an/Map2k3	22186/12575/22143/16912/103554/234865/69590/12955/319151/14778/66156/107939/319153/26414/22145/19386/13819/319594/26397	19	10	ENSMUSG00000068240/ENSMUSG00000023067/ENSMUSG00000039509/ENSMUSG00000021760/ENSMUSG00000032060/ENSMUSG00000069273/ENSMUSG00000018339/ENSMUSG00000025135/ENSMUSG00000053293/ENSMUSG00000101972	9	ENSMUSG00000023004/ENSMUSG00000096727/ENSMUSG00000040850/ENSMUSG00000046709/ENSMUSG00000026202/ENSMUSG00000003226/ENSMUSG00000024140/ENSMUSG00000036450/ENSMUSG00000018932
R-MMU-416476	G alpha (q) signalling events	10/304	160/7656	0.103749	0.804189	ENSMUSG00000019122/ENSMUSG00000038811/ENSMUSG00000067714/ENSMUSG00000036832/ENSMUSG00000050147/ENSMUSG00000024639/ENSMUSG00000034731/ENSMUSG00000027669/ENSMUSG00000051177/ENSMUSG00000019464	Ccl9/Gngt2/Lpar5/Lpar3/F2rl3/Gnaq/Dgkh/Gnb4/Plcb1/Ptger1	20308/14710/381810/65086/14065/14682/380921/14696/18795/19216	10	3	ENSMUSG00000038811/ENSMUSG00000036832/ENSMUSG00000019464	7	ENSMUSG00000019122/ENSMUSG00000067714/ENSMUSG00000050147/ENSMUSG00000024639/ENSMUSG00000034731/ENSMUSG00000027669/ENSMUSG00000051177
R-MMU-2500257	Resolution of Sister Chromatid Cohesion	8/304	120/7656	0.104024	0.804189	ENSMUSG00000023004/ENSMUSG00000073705/ENSMUSG00000039509/ENSMUSG00000029253/ENSMUSG00000026202/ENSMUSG00000068101/ENSMUSG00000028851/ENSMUSG00000003226	Tuba1b/Cenps/Nup133/Cenpc1/Tuba4a/Cenpm/Nudc/Ranbp2	22143/69928/234865/12617/22145/66570/18221/19386	8	3	ENSMUSG00000073705/ENSMUSG00000039509/ENSMUSG00000028851	5	ENSMUSG00000023004/ENSMUSG00000029253/ENSMUSG00000026202/ENSMUSG00000068101/ENSMUSG00000003226
R-MMU-6782135	Dual incision in TC-NER	5/304	63/7656	0.104089	0.804189	ENSMUSG00000068240/ENSMUSG00000021639/ENSMUSG00000023104/ENSMUSG00000031446/ENSMUSG00000024740	Uba52/Gtf2h2/Rfc2/Cul4a/Ddb1	22186/23894/19718/99375/13194	5	2	ENSMUSG00000068240/ENSMUSG00000021639	3	ENSMUSG00000023104/ENSMUSG00000031446/ENSMUSG00000024740
R-MMU-2173791	TGF-beta receptor signaling in EMT (epithelial to mesenchymal transition)	2/304	14/7656	0.104491	0.804189	ENSMUSG00000068240/ENSMUSG00000005699	Uba52/Pard6a	22186/56513	2	2	ENSMUSG00000068240/ENSMUSG00000005699	0
R-MMU-450604	KSRP (KHSRP) binds and destabilizes mRNA	2/304	14/7656	0.104491	0.804189	ENSMUSG00000025785/ENSMUSG00000034259	Exosc7/Exosc4	66446/109075	2	2	ENSMUSG00000025785/ENSMUSG00000034259	0
R-MMU-5633008	TP53 Regulates Transcription of Cell Death Genes	2/304	14/7656	0.104491	0.804189	ENSMUSG00000020427/ENSMUSG00000025531	Igfbp3/Chm	16009/12662	2	1	ENSMUSG00000020427	1	ENSMUSG00000025531
R-MMU-1793185	Chondroitin sulfate/dermatan sulfate metabolism	4/304	46/7656	0.108476	0.804189	ENSMUSG00000057337/ENSMUSG00000030930/ENSMUSG00000037347/ENSMUSG00000058571	Chst3/Chst15/Chst7/Gpc6	53374/77590/60322/23888	4	1	ENSMUSG00000057337	3	ENSMUSG00000030930/ENSMUSG00000037347/ENSMUSG00000058571
R-MMU-69229	Ubiquitin-dependent degradation of Cyclin D1	4/304	46/7656	0.108476	0.804189	ENSMUSG00000068240/ENSMUSG00000070348/ENSMUSG00000096727/ENSMUSG00000040850	Uba52/Ccnd1/Psmb9/Psme4	22186/12443/16912/103554	4	1	ENSMUSG00000068240	3	ENSMUSG00000070348/ENSMUSG00000096727/ENSMUSG00000040850
R-MMU-73893	DNA Damage Bypass	4/304	46/7656	0.108476	0.804189	ENSMUSG00000068240/ENSMUSG00000023104/ENSMUSG00000031446/ENSMUSG00000024740	Uba52/Rfc2/Cul4a/Ddb1	22186/19718/99375/13194	4	1	ENSMUSG00000068240	3	ENSMUSG00000023104/ENSMUSG00000031446/ENSMUSG00000024740
R-MMU-75815	Ubiquitin-dependent degradation of Cyclin D	4/304	46/7656	0.108476	0.804189	ENSMUSG00000068240/ENSMUSG00000070348/ENSMUSG00000096727/ENSMUSG00000040850	Uba52/Ccnd1/Psmb9/Psme4	22186/12443/16912/103554	4	1	ENSMUSG00000068240	3	ENSMUSG00000070348/ENSMUSG00000096727/ENSMUSG00000040850
R-MMU-418346	Platelet homeostasis	5/304	64/7656	0.109461	0.804189	ENSMUSG00000038811/ENSMUSG00000027523/ENSMUSG00000110195/ENSMUSG00000024639/ENSMUSG00000027669	Gngt2/Gnas/Pde2a/Gnaq/Gnb4	14710/14683/207728/14682/14696	5	2	ENSMUSG00000038811/ENSMUSG00000027523	3	ENSMUSG00000110195/ENSMUSG00000024639/ENSMUSG00000027669
R-MMU-1296071	Potassium Channels	6/304	83/7656	0.111295	0.804189	ENSMUSG00000038811/ENSMUSG00000049265/ENSMUSG00000050556/ENSMUSG00000024936/ENSMUSG00000060882/ENSMUSG00000047976	Gngt2/Kcnk3/Kcnb1/Kcnk7/Kcnd2/Kcna1	14710/16527/16500/16530/16508/16485	6	3	ENSMUSG00000038811/ENSMUSG00000049265/ENSMUSG00000024936	3	ENSMUSG00000050556/ENSMUSG00000060882/ENSMUSG00000047976
R-MMU-373076	Class A/1 (Rhodopsin-like receptors)	12/304	204/7656	0.111933	0.804189	ENSMUSG00000037010/ENSMUSG00000049241/ENSMUSG00000019122/ENSMUSG00000052336/ENSMUSG00000045318/ENSMUSG00000067714/ENSMUSG00000045613/ENSMUSG00000036832/ENSMUSG00000050147/ENSMUSG00000030324/ENSMUSG00000026424/ENSMUSG00000019464	Apln/Hcar1/Ccl9/Cx3cr1/Adra2c/Lpar5/Chrm2/Lpar3/F2rl3/Rho/Gpr37l1/Ptger1	30878/243270/20308/13051/11553/381810/243764/65086/14065/212541/171469/19216	12	4	ENSMUSG00000049241/ENSMUSG00000045318/ENSMUSG00000036832/ENSMUSG00000019464	8	ENSMUSG00000037010/ENSMUSG00000019122/ENSMUSG00000052336/ENSMUSG00000067714/ENSMUSG00000045613/ENSMUSG00000050147/ENSMUSG00000030324/ENSMUSG00000026424
R-MMU-113418	Formation of the Early Elongation Complex	3/304	30/7656	0.114651	0.804189	ENSMUSG00000021639/ENSMUSG00000020485/ENSMUSG00000003435	Gtf2h2/Supt4a/Supt5	23894/20922/20924	3	3	ENSMUSG00000021639/ENSMUSG00000020485/ENSMUSG00000003435	0
R-MMU-170822	Regulation of Glucokinase by Glucokinase Regulatory Protein	3/304	30/7656	0.114651	0.804189	ENSMUSG00000039509/ENSMUSG00000053293/ENSMUSG00000003226	Nup133/Pom121/Ranbp2	234865/107939/19386	3	2	ENSMUSG00000039509/ENSMUSG00000053293	1	ENSMUSG00000003226
R-MMU-392518	Signal amplification	3/304	30/7656	0.114651	0.804189	ENSMUSG00000038811/ENSMUSG00000024639/ENSMUSG00000027669	Gngt2/Gnaq/Gnb4	14710/14682/14696	3	1	ENSMUSG00000038811	2	ENSMUSG00000024639/ENSMUSG00000027669
R-MMU-1234174	Regulation of Hypoxia-inducible Factor (HIF) by oxygen	5/304	65/7656	0.114966	0.804189	ENSMUSG00000068240/ENSMUSG00000096727/ENSMUSG00000040850/ENSMUSG00000024140/ENSMUSG00000036450	Uba52/Psmb9/Psme4/Epas1/Hif1an	22186/16912/103554/13819/319594	5	1	ENSMUSG00000068240	4	ENSMUSG00000096727/ENSMUSG00000040850/ENSMUSG00000024140/ENSMUSG00000036450
R-MMU-1650814	Collagen biosynthesis and modifying enzymes	5/304	65/7656	0.114966	0.804189	ENSMUSG00000056174/ENSMUSG00000024330/ENSMUSG00000058806/ENSMUSG00000031503/ENSMUSG00000019916	Col8a2/Col11a2/Col13a1/Col4a2/P4ha1	329941/12815/12817/12827/18451	5	4	ENSMUSG00000056174/ENSMUSG00000024330/ENSMUSG00000058806/ENSMUSG00000019916	1	ENSMUSG00000031503
R-MMU-2262749	Cellular response to hypoxia	5/304	65/7656	0.114966	0.804189	ENSMUSG00000068240/ENSMUSG00000096727/ENSMUSG00000040850/ENSMUSG00000024140/ENSMUSG00000036450	Uba52/Psmb9/Psme4/Epas1/Hif1an	22186/16912/103554/13819/319594	5	1	ENSMUSG00000068240	4	ENSMUSG00000096727/ENSMUSG00000040850/ENSMUSG00000024140/ENSMUSG00000036450
R-MMU-69202	Cyclin E associated events during G1/S transition	5/304	65/7656	0.114966	0.804189	ENSMUSG00000068240/ENSMUSG00000023067/ENSMUSG00000070348/ENSMUSG00000096727/ENSMUSG00000031016	Uba52/Cdkn1a/Ccnd1/Psmb9/Wee1	22186/12575/12443/16912/22390	5	2	ENSMUSG00000068240/ENSMUSG00000023067	3	ENSMUSG00000070348/ENSMUSG00000096727/ENSMUSG00000031016
R-MMU-397795	G-protein beta:gamma signalling	4/304	47/7656	0.115075	0.804189	ENSMUSG00000038811/ENSMUSG00000020573/ENSMUSG00000027669/ENSMUSG00000051177	Gngt2/Pik3cg/Gnb4/Plcb1	14710/30955/14696/18795	4	2	ENSMUSG00000038811/ENSMUSG00000020573	2	ENSMUSG00000027669/ENSMUSG00000051177
R-MMU-69601	Ubiquitin Mediated Degradation of Phosphorylated Cdc25A	4/304	47/7656	0.115075	0.804189	ENSMUSG00000068240/ENSMUSG00000029521/ENSMUSG00000096727/ENSMUSG00000040850	Uba52/Chek2/Psmb9/Psme4	22186/50883/16912/103554	4	1	ENSMUSG00000068240	3	ENSMUSG00000029521/ENSMUSG00000096727/ENSMUSG00000040850
R-MMU-69610	p53-Independent DNA Damage Response	4/304	47/7656	0.115075	0.804189	ENSMUSG00000068240/ENSMUSG00000029521/ENSMUSG00000096727/ENSMUSG00000040850	Uba52/Chek2/Psmb9/Psme4	22186/50883/16912/103554	4	1	ENSMUSG00000068240	3	ENSMUSG00000029521/ENSMUSG00000096727/ENSMUSG00000040850
R-MMU-69613	p53-Independent G1/S DNA damage checkpoint	4/304	47/7656	0.115075	0.804189	ENSMUSG00000068240/ENSMUSG00000029521/ENSMUSG00000096727/ENSMUSG00000040850	Uba52/Chek2/Psmb9/Psme4	22186/50883/16912/103554	4	1	ENSMUSG00000068240	3	ENSMUSG00000029521/ENSMUSG00000096727/ENSMUSG00000040850
R-MMU-110312	Translesion synthesis by REV1	2/304	15/7656	0.117523	0.804189	ENSMUSG00000068240/ENSMUSG00000023104	Uba52/Rfc2	22186/19718	2	1	ENSMUSG00000068240	1	ENSMUSG00000023104
R-MMU-190840	Microtubule-dependent trafficking of connexons from Golgi to the plasma membrane	2/304	15/7656	0.117523	0.804189	ENSMUSG00000023004/ENSMUSG00000026202	Tuba1b/Tuba4a	22143/22145	2	0		2	ENSMUSG00000023004/ENSMUSG00000026202
R-MMU-190872	Transport of connexons to the plasma membrane	2/304	15/7656	0.117523	0.804189	ENSMUSG00000023004/ENSMUSG00000026202	Tuba1b/Tuba4a	22143/22145	2	0		2	ENSMUSG00000023004/ENSMUSG00000026202
R-MMU-193639	p75NTR signals via NF-kB	2/304	15/7656	0.117523	0.804189	ENSMUSG00000068240/ENSMUSG00000015837	Uba52/Sqstm1	22186/18412	2	2	ENSMUSG00000068240/ENSMUSG00000015837	0
R-MMU-205043	NRIF signals cell death from the nucleus	2/304	15/7656	0.117523	0.804189	ENSMUSG00000068240/ENSMUSG00000015837	Uba52/Sqstm1	22186/18412	2	2	ENSMUSG00000068240/ENSMUSG00000015837	0
R-MMU-2173788	Downregulation of TGF-beta receptor signaling	2/304	15/7656	0.117523	0.804189	ENSMUSG00000068240/ENSMUSG00000030224	Uba52/Strap	22186/20901	2	1	ENSMUSG00000068240	1	ENSMUSG00000030224
R-MMU-429958	mRNA decay by 3' to 5' exoribonuclease	2/304	15/7656	0.117523	0.804189	ENSMUSG00000025785/ENSMUSG00000034259	Exosc7/Exosc4	66446/109075	2	2	ENSMUSG00000025785/ENSMUSG00000034259	0
R-MMU-5576886	Phase 4 - resting membrane potential	2/304	15/7656	0.117523	0.804189	ENSMUSG00000049265/ENSMUSG00000024936	Kcnk3/Kcnk7	16527/16530	2	2	ENSMUSG00000049265/ENSMUSG00000024936	0
R-MMU-1474290	Collagen formation	6/304	85/7656	0.121027	0.804189	ENSMUSG00000056174/ENSMUSG00000024330/ENSMUSG00000058806/ENSMUSG00000020674/ENSMUSG00000031503/ENSMUSG00000019916	Col8a2/Col11a2/Col13a1/Pxdn/Col4a2/P4ha1	329941/12815/12817/69675/12827/18451	6	4	ENSMUSG00000056174/ENSMUSG00000024330/ENSMUSG00000058806/ENSMUSG00000019916	2	ENSMUSG00000020674/ENSMUSG00000031503
R-MMU-9006936	Signaling by TGF-beta family members	6/304	85/7656	0.121027	0.804189	ENSMUSG00000068240/ENSMUSG00000005699/ENSMUSG00000061393/ENSMUSG00000030224/ENSMUSG00000020325/ENSMUSG00000027641	Uba52/Pard6a/Acvr2b/Strap/Fstl3/Rbl1	22186/56513/11481/20901/83554/19650	6	4	ENSMUSG00000068240/ENSMUSG00000005699/ENSMUSG00000061393/ENSMUSG00000020325	2	ENSMUSG00000030224/ENSMUSG00000027641
R-MMU-69656	Cyclin A:Cdk2-associated events at S phase entry	5/304	67/7656	0.126362	0.804189	ENSMUSG00000068240/ENSMUSG00000023067/ENSMUSG00000070348/ENSMUSG00000096727/ENSMUSG00000031016	Uba52/Cdkn1a/Ccnd1/Psmb9/Wee1	22186/12575/12443/16912/22390	5	2	ENSMUSG00000068240/ENSMUSG00000023067	3	ENSMUSG00000070348/ENSMUSG00000096727/ENSMUSG00000031016
R-MMU-1280215	Cytokine Signaling in Immune system	18/304	339/7656	0.127067	0.804189	ENSMUSG00000068240/ENSMUSG00000022965/ENSMUSG00000003882/ENSMUSG00000055980/ENSMUSG00000096727/ENSMUSG00000040850/ENSMUSG00000022967/ENSMUSG00000020048/ENSMUSG00000030341/ENSMUSG00000069273/ENSMUSG00000101972/ENSMUSG00000055737/ENSMUSG00000046709/ENSMUSG00000040329/ENSMUSG00000030107/ENSMUSG00000023905/ENSMUSG00000018932/ENSMUSG00000015837	Uba52/Ifngr2/Il7r/Irs1/Psmb9/Psme4/Ifnar1/Hsp90b1/Tnfrsf1a/Hist1h3e/Hist1h3i/Ghr/Mapk10/Il7/Usp18/Tnfrsf12a/Map2k3/Sqstm1	22186/15980/16197/16367/16912/103554/15975/22027/21937/319151/319153/14600/26414/16196/24110/27279/26397/18412	18	10	ENSMUSG00000068240/ENSMUSG00000003882/ENSMUSG00000055980/ENSMUSG00000020048/ENSMUSG00000030341/ENSMUSG00000069273/ENSMUSG00000101972/ENSMUSG00000040329/ENSMUSG00000023905/ENSMUSG00000015837	8	ENSMUSG00000022965/ENSMUSG00000096727/ENSMUSG00000040850/ENSMUSG00000022967/ENSMUSG00000055737/ENSMUSG00000046709/ENSMUSG00000030107/ENSMUSG00000018932
R-MMU-8856828	Clathrin-mediated endocytosis	8/304	126/7656	0.127671	0.804189	ENSMUSG00000022797/ENSMUSG00000068240/ENSMUSG00000003882/ENSMUSG00000045613/ENSMUSG00000057230/ENSMUSG00000023805/ENSMUSG00000025793/ENSMUSG00000028923	Tfrc/Uba52/Il7r/Chrm2/Aak1/Synj2/Hgs/Necap2	22042/22186/16197/243764/269774/20975/15239/66147	8	3	ENSMUSG00000068240/ENSMUSG00000003882/ENSMUSG00000025793	5	ENSMUSG00000022797/ENSMUSG00000045613/ENSMUSG00000057230/ENSMUSG00000023805/ENSMUSG00000028923
R-MMU-450385	Butyrate Response Factor 1 (BRF1) binds and destabilizes mRNA	2/304	16/7656	0.130935	0.804189	ENSMUSG00000025785/ENSMUSG00000034259	Exosc7/Exosc4	66446/109075	2	2	ENSMUSG00000025785/ENSMUSG00000034259	0
R-MMU-5655862	Translesion synthesis by POLK	2/304	16/7656	0.130935	0.804189	ENSMUSG00000068240/ENSMUSG00000023104	Uba52/Rfc2	22186/19718	2	1	ENSMUSG00000068240	1	ENSMUSG00000023104
R-MMU-5656121	Translesion synthesis by POLI	2/304	16/7656	0.130935	0.804189	ENSMUSG00000068240/ENSMUSG00000023104	Uba52/Rfc2	22186/19718	2	1	ENSMUSG00000068240	1	ENSMUSG00000023104
R-MMU-6804760	Regulation of TP53 Activity through Methylation	2/304	16/7656	0.130935	0.804189	ENSMUSG00000068240/ENSMUSG00000029521	Uba52/Chek2	22186/50883	2	1	ENSMUSG00000068240	1	ENSMUSG00000029521
R-MMU-909733	Interferon alpha/beta signaling	2/304	16/7656	0.130935	0.804189	ENSMUSG00000022967/ENSMUSG00000030107	Ifnar1/Usp18	15975/24110	2	0		2	ENSMUSG00000022967/ENSMUSG00000030107
R-MMU-936964	Activation of IRF3/IRF7 mediated by TBK1/IKK epsilon	2/304	16/7656	0.130935	0.804189	ENSMUSG00000068240/ENSMUSG00000025498	Uba52/Irf7	22186/54123	2	2	ENSMUSG00000068240/ENSMUSG00000025498	0
R-MMU-5576892	Phase 0 - rapid depolarisation	3/304	32/7656	0.132392	0.804189	ENSMUSG00000034810/ENSMUSG00000057182/ENSMUSG00000001027	Scn7a/Scn3a/Scn4a	20272/20269/110880	3	0		3	ENSMUSG00000034810/ENSMUSG00000057182/ENSMUSG00000001027
R-MMU-450408	AUF1 (hnRNP D0) binds and destabilizes mRNA	4/304	50/7656	0.135884	0.804189	ENSMUSG00000068240/ENSMUSG00000096727/ENSMUSG00000004951/ENSMUSG00000040850	Uba52/Psmb9/Hspb1/Psme4	22186/16912/15507/103554	4	2	ENSMUSG00000068240/ENSMUSG00000004951	2	ENSMUSG00000096727/ENSMUSG00000040850
R-MMU-5173105	O-linked glycosylation	6/304	88/7656	0.136382	0.804189	ENSMUSG00000040152/ENSMUSG00000037251/ENSMUSG00000042581/ENSMUSG00000031608/ENSMUSG00000006403/ENSMUSG00000021130	Thbs1/Pomk/Thsd7b/Galnt7/Adamts4/Galnt16	21825/74653/210417/108150/240913/108760	6	3	ENSMUSG00000037251/ENSMUSG00000042581/ENSMUSG00000006403	3	ENSMUSG00000040152/ENSMUSG00000031608/ENSMUSG00000021130
R-MMU-216083	Integrin cell surface interactions	5/304	69/7656	0.138256	0.804189	ENSMUSG00000056174/ENSMUSG00000040152/ENSMUSG00000026193/ENSMUSG00000058806/ENSMUSG00000031503	Col8a2/Thbs1/Fn1/Col13a1/Col4a2	329941/21825/14268/12817/12827	5	3	ENSMUSG00000056174/ENSMUSG00000026193/ENSMUSG00000058806	2	ENSMUSG00000040152/ENSMUSG00000031503
R-MMU-532668	N-glycan trimming in the ER and Calnexin/Calreticulin cycle	3/304	33/7656	0.1416	0.804189	ENSMUSG00000068240/ENSMUSG00000003402/ENSMUSG00000018442	Uba52/Prkcsh/Derl2	22186/19089/116891	3	2	ENSMUSG00000068240/ENSMUSG00000018442	1	ENSMUSG00000003402
R-MMU-69618	Mitotic Spindle Checkpoint	7/304	109/7656	0.141974	0.804189	ENSMUSG00000073705/ENSMUSG00000039509/ENSMUSG00000029253/ENSMUSG00000025135/ENSMUSG00000068101/ENSMUSG00000028851/ENSMUSG00000003226	Cenps/Nup133/Cenpc1/Anapc11/Cenpm/Nudc/Ranbp2	69928/234865/12617/66156/66570/18221/19386	7	4	ENSMUSG00000073705/ENSMUSG00000039509/ENSMUSG00000025135/ENSMUSG00000028851	3	ENSMUSG00000029253/ENSMUSG00000068101/ENSMUSG00000003226
R-MMU-6781823	Formation of TC-NER Pre-Incision Complex	4/304	51/7656	0.143138	0.804189	ENSMUSG00000068240/ENSMUSG00000021639/ENSMUSG00000031446/ENSMUSG00000024740	Uba52/Gtf2h2/Cul4a/Ddb1	22186/23894/99375/13194	4	2	ENSMUSG00000068240/ENSMUSG00000021639	2	ENSMUSG00000031446/ENSMUSG00000024740
R-MMU-69541	Stabilization of p53	4/304	51/7656	0.143138	0.804189	ENSMUSG00000068240/ENSMUSG00000029521/ENSMUSG00000096727/ENSMUSG00000040850	Uba52/Chek2/Psmb9/Psme4	22186/50883/16912/103554	4	1	ENSMUSG00000068240	3	ENSMUSG00000029521/ENSMUSG00000096727/ENSMUSG00000040850
R-MMU-8953897	Cellular responses to external stimuli	21/304	413/7656	0.144523	0.804189	ENSMUSG00000068240/ENSMUSG00000023067/ENSMUSG00000030161/ENSMUSG00000023004/ENSMUSG00000096727/ENSMUSG00000040850/ENSMUSG00000039509/ENSMUSG00000070934/ENSMUSG00000021760/ENSMUSG00000032060/ENSMUSG00000069273/ENSMUSG00000018339/ENSMUSG00000025135/ENSMUSG00000053293/ENSMUSG00000101972/ENSMUSG00000046709/ENSMUSG00000026202/ENSMUSG00000003226/ENSMUSG00000024140/ENSMUSG00000036450/ENSMUSG00000018932	Uba52/Cdkn1a/Gabarapl1/Tuba1b/Psmb9/Psme4/Nup133/Rraga/Gpx8/Cryab/Hist1h3e/Gpx3/Anapc11/Pom121/Hist1h3i/Mapk10/Tuba4a/Ranbp2/Epas1/Hif1an/Map2k3	22186/12575/57436/22143/16912/103554/234865/68441/69590/12955/319151/14778/66156/107939/319153/26414/22145/19386/13819/319594/26397	21	11	ENSMUSG00000068240/ENSMUSG00000023067/ENSMUSG00000030161/ENSMUSG00000039509/ENSMUSG00000021760/ENSMUSG00000032060/ENSMUSG00000069273/ENSMUSG00000018339/ENSMUSG00000025135/ENSMUSG00000053293/ENSMUSG00000101972	10	ENSMUSG00000023004/ENSMUSG00000096727/ENSMUSG00000040850/ENSMUSG00000070934/ENSMUSG00000046709/ENSMUSG00000026202/ENSMUSG00000003226/ENSMUSG00000024140/ENSMUSG00000036450/ENSMUSG00000018932
R-MMU-450321	JNK (c-Jun kinases) phosphorylation and activation mediated by activated human TAK1	2/304	17/7656	0.144675	0.804189	ENSMUSG00000068240/ENSMUSG00000046709	Uba52/Mapk10	22186/26414	2	1	ENSMUSG00000068240	1	ENSMUSG00000046709
R-MMU-5663220	RHO GTPases Activate Formins	8/304	130/7656	0.144862	0.804189	ENSMUSG00000023004/ENSMUSG00000073705/ENSMUSG00000039509/ENSMUSG00000029253/ENSMUSG00000026202/ENSMUSG00000068101/ENSMUSG00000028851/ENSMUSG00000003226	Tuba1b/Cenps/Nup133/Cenpc1/Tuba4a/Cenpm/Nudc/Ranbp2	22143/69928/234865/12617/22145/66570/18221/19386	8	3	ENSMUSG00000073705/ENSMUSG00000039509/ENSMUSG00000028851	5	ENSMUSG00000023004/ENSMUSG00000029253/ENSMUSG00000026202/ENSMUSG00000068101/ENSMUSG00000003226
R-MMU-68886	M Phase	18/304	346/7656	0.14509	0.804189	ENSMUSG00000068240/ENSMUSG00000023004/ENSMUSG00000021115/ENSMUSG00000096727/ENSMUSG00000073705/ENSMUSG00000040850/ENSMUSG00000039509/ENSMUSG00000029253/ENSMUSG00000069273/ENSMUSG00000025135/ENSMUSG00000053293/ENSMUSG00000101972/ENSMUSG00000026202/ENSMUSG00000068101/ENSMUSG00000028851/ENSMUSG00000003226/ENSMUSG00000038252/ENSMUSG00000031592	Uba52/Tuba1b/Vrk1/Psmb9/Cenps/Psme4/Nup133/Cenpc1/Hist1h3e/Anapc11/Pom121/Hist1h3i/Tuba4a/Cenpm/Nudc/Ranbp2/Ncapd2/Pcm1	22186/22143/22367/16912/69928/103554/234865/12617/319151/66156/107939/319153/22145/66570/18221/19386/68298/18536	18	8	ENSMUSG00000068240/ENSMUSG00000073705/ENSMUSG00000039509/ENSMUSG00000069273/ENSMUSG00000025135/ENSMUSG00000053293/ENSMUSG00000101972/ENSMUSG00000028851	10	ENSMUSG00000023004/ENSMUSG00000021115/ENSMUSG00000096727/ENSMUSG00000040850/ENSMUSG00000029253/ENSMUSG00000026202/ENSMUSG00000068101/ENSMUSG00000003226/ENSMUSG00000038252/ENSMUSG00000031592
R-MMU-4641258	Degradation of DVL	4/304	52/7656	0.150542	0.804189	ENSMUSG00000068240/ENSMUSG00000096727/ENSMUSG00000044548/ENSMUSG00000040850	Uba52/Psmb9/Dact1/Psme4	22186/16912/59036/103554	4	2	ENSMUSG00000068240/ENSMUSG00000044548	2	ENSMUSG00000096727/ENSMUSG00000040850
R-MMU-3301854	Nuclear Pore Complex (NPC) Disassembly	3/304	34/7656	0.151015	0.804189	ENSMUSG00000039509/ENSMUSG00000053293/ENSMUSG00000003226	Nup133/Pom121/Ranbp2	234865/107939/19386	3	2	ENSMUSG00000039509/ENSMUSG00000053293	1	ENSMUSG00000003226
R-MMU-75105	Fatty acyl-CoA biosynthesis	3/304	34/7656	0.151015	0.804189	ENSMUSG00000031641/ENSMUSG00000006390/ENSMUSG00000028497	Cbr4/Elovl1/Hacd4	234309/54325/66775	3	1	ENSMUSG00000006390	2	ENSMUSG00000031641/ENSMUSG00000028497
R-MMU-168898	Toll-Like Receptors Cascades	8/304	132/7656	0.153866	0.804189	ENSMUSG00000068240/ENSMUSG00000023973/ENSMUSG00000020048/ENSMUSG00000027995/ENSMUSG00000014550/ENSMUSG00000025498/ENSMUSG00000046709/ENSMUSG00000018932	Uba52/Cnpy3/Hsp90b1/Tlr2/Rbsn/Irf7/Mapk10/Map2k3	22186/72029/22027/24088/78287/54123/26414/26397	8	4	ENSMUSG00000068240/ENSMUSG00000023973/ENSMUSG00000020048/ENSMUSG00000025498	4	ENSMUSG00000027995/ENSMUSG00000014550/ENSMUSG00000046709/ENSMUSG00000018932
R-MMU-1474244	Extracellular matrix organization	13/304	239/7656	0.154992	0.804189	ENSMUSG00000056174/ENSMUSG00000007891/ENSMUSG00000040152/ENSMUSG00000024330/ENSMUSG00000026193/ENSMUSG00000008999/ENSMUSG00000058806/ENSMUSG00000020674/ENSMUSG00000031740/ENSMUSG00000031503/ENSMUSG00000006369/ENSMUSG00000006403/ENSMUSG00000019916	Col8a2/Ctsd/Thbs1/Col11a2/Fn1/Bmp7/Col13a1/Pxdn/Mmp2/Col4a2/Fbln1/Adamts4/P4ha1	329941/13033/21825/12815/14268/12162/12817/69675/17390/12827/14114/240913/18451	13	8	ENSMUSG00000056174/ENSMUSG00000007891/ENSMUSG00000024330/ENSMUSG00000026193/ENSMUSG00000058806/ENSMUSG00000006369/ENSMUSG00000006403/ENSMUSG00000019916	5	ENSMUSG00000040152/ENSMUSG00000008999/ENSMUSG00000020674/ENSMUSG00000031740/ENSMUSG00000031503
R-MMU-1630316	Glycosaminoglycan metabolism	7/304	112/7656	0.15676	0.804189	ENSMUSG00000028032/ENSMUSG00000052353/ENSMUSG00000057337/ENSMUSG00000030930/ENSMUSG00000021390/ENSMUSG00000037347/ENSMUSG00000058571	Papss1/Cemip/Chst3/Chst15/Ogn/Chst7/Gpc6	23971/80982/53374/77590/18295/60322/23888	7	2	ENSMUSG00000052353/ENSMUSG00000057337	5	ENSMUSG00000028032/ENSMUSG00000030930/ENSMUSG00000021390/ENSMUSG00000037347/ENSMUSG00000058571
R-MMU-112382	Formation of RNA Pol II elongation complex	4/304	53/7656	0.158089	0.804189	ENSMUSG00000021639/ENSMUSG00000005609/ENSMUSG00000020485/ENSMUSG00000003435	Gtf2h2/Ctr9/Supt4a/Supt5	23894/22083/20922/20924	4	4	ENSMUSG00000021639/ENSMUSG00000005609/ENSMUSG00000020485/ENSMUSG00000003435	0
R-MMU-3214858	RMTs methylate histone arginines	4/304	53/7656	0.158089	0.804189	ENSMUSG00000109324/ENSMUSG00000070348/ENSMUSG00000069273/ENSMUSG00000101972	Prmt1/Ccnd1/Hist1h3e/Hist1h3i	15469/12443/319151/319153	4	2	ENSMUSG00000069273/ENSMUSG00000101972	2	ENSMUSG00000109324/ENSMUSG00000070348
R-MMU-75955	RNA Polymerase II Transcription Elongation	4/304	53/7656	0.158089	0.804189	ENSMUSG00000021639/ENSMUSG00000005609/ENSMUSG00000020485/ENSMUSG00000003435	Gtf2h2/Ctr9/Supt4a/Supt5	23894/22083/20922/20924	4	4	ENSMUSG00000021639/ENSMUSG00000005609/ENSMUSG00000020485/ENSMUSG00000003435	0
R-MMU-418555	G alpha (s) signalling events	8/304	133/7656	0.158467	0.804189	ENSMUSG00000003228/ENSMUSG00000038811/ENSMUSG00000102091/ENSMUSG00000027523/ENSMUSG00000110195/ENSMUSG00000042249/ENSMUSG00000027669/ENSMUSG00000030790	Grk5/Gngt2/Olfr1034/Gnas/Pde2a/Grk3/Gnb4/Adm	14773/14710/258216/14683/207728/320129/14696/11535	8	5	ENSMUSG00000003228/ENSMUSG00000038811/ENSMUSG00000102091/ENSMUSG00000027523/ENSMUSG00000042249	3	ENSMUSG00000110195/ENSMUSG00000027669/ENSMUSG00000030790
R-MMU-110320	Translesion Synthesis by POLH	2/304	18/7656	0.158697	0.804189	ENSMUSG00000068240/ENSMUSG00000023104	Uba52/Rfc2	22186/19718	2	1	ENSMUSG00000068240	1	ENSMUSG00000023104
R-MMU-2243919	Crosslinking of collagen fibrils	2/304	18/7656	0.158697	0.804189	ENSMUSG00000020674/ENSMUSG00000031503	Pxdn/Col4a2	69675/12827	2	0		2	ENSMUSG00000020674/ENSMUSG00000031503
R-MMU-450302	activated TAK1 mediates p38 MAPK activation	2/304	18/7656	0.158697	0.804189	ENSMUSG00000068240/ENSMUSG00000018932	Uba52/Map2k3	22186/26397	2	1	ENSMUSG00000068240	1	ENSMUSG00000018932
R-MMU-1296072	Voltage gated Potassium channels	3/304	35/7656	0.160623	0.804189	ENSMUSG00000050556/ENSMUSG00000060882/ENSMUSG00000047976	Kcnb1/Kcnd2/Kcna1	16500/16508/16485	3	0		3	ENSMUSG00000050556/ENSMUSG00000060882/ENSMUSG00000047976
R-MMU-2129379	Molecules associated with elastic fibres	3/304	35/7656	0.160623	0.804189	ENSMUSG00000026193/ENSMUSG00000008999/ENSMUSG00000006369	Fn1/Bmp7/Fbln1	14268/12162/14114	3	2	ENSMUSG00000026193/ENSMUSG00000006369	1	ENSMUSG00000008999
R-MMU-5173214	O-glycosylation of TSR domain-containing proteins	3/304	35/7656	0.160623	0.804189	ENSMUSG00000040152/ENSMUSG00000042581/ENSMUSG00000006403	Thbs1/Thsd7b/Adamts4	21825/210417/240913	3	2	ENSMUSG00000042581/ENSMUSG00000006403	1	ENSMUSG00000040152
R-MMU-6783310	Fanconi Anemia Pathway	3/304	35/7656	0.160623	0.804189	ENSMUSG00000068240/ENSMUSG00000073705/ENSMUSG00000021461	Uba52/Cenps/Fancc	22186/69928/14088	3	2	ENSMUSG00000068240/ENSMUSG00000073705	1	ENSMUSG00000021461
R-MMU-3700989	Transcriptional Regulation by TP53	14/304	263/7656	0.161878	0.804189	ENSMUSG00000068240/ENSMUSG00000023067/ENSMUSG00000020427/ENSMUSG00000028893/ENSMUSG00000029521/ENSMUSG00000021639/ENSMUSG00000095567/ENSMUSG00000023104/ENSMUSG00000025531/ENSMUSG00000070934/ENSMUSG00000043866/ENSMUSG00000020485/ENSMUSG00000029026/ENSMUSG00000003435	Uba52/Cdkn1a/Igfbp3/Sesn2/Chek2/Gtf2h2/Noc2l/Rfc2/Chm/Rraga/Taf10/Supt4a/Trp73/Supt5	22186/12575/16009/230784/50883/23894/57741/19718/12662/68441/24075/20922/22062/20924	14	10	ENSMUSG00000068240/ENSMUSG00000023067/ENSMUSG00000020427/ENSMUSG00000028893/ENSMUSG00000021639/ENSMUSG00000095567/ENSMUSG00000043866/ENSMUSG00000020485/ENSMUSG00000029026/ENSMUSG00000003435	4	ENSMUSG00000029521/ENSMUSG00000023104/ENSMUSG00000025531/ENSMUSG00000070934
R-MMU-70326	Glucose metabolism	5/304	73/7656	0.163438	0.804189	ENSMUSG00000021456/ENSMUSG00000027513/ENSMUSG00000039509/ENSMUSG00000053293/ENSMUSG00000003226	Fbp2/Pck1/Nup133/Pom121/Ranbp2	14120/18534/234865/107939/19386	5	3	ENSMUSG00000027513/ENSMUSG00000039509/ENSMUSG00000053293	2	ENSMUSG00000021456/ENSMUSG00000003226
R-MMU-141424	Amplification of signal from the kinetochores	6/304	93/7656	0.163877	0.804189	ENSMUSG00000073705/ENSMUSG00000039509/ENSMUSG00000029253/ENSMUSG00000068101/ENSMUSG00000028851/ENSMUSG00000003226	Cenps/Nup133/Cenpc1/Cenpm/Nudc/Ranbp2	69928/234865/12617/66570/18221/19386	6	3	ENSMUSG00000073705/ENSMUSG00000039509/ENSMUSG00000028851	3	ENSMUSG00000029253/ENSMUSG00000068101/ENSMUSG00000003226
R-MMU-141444	Amplification of signal from unattached kinetochores via a MAD2 inhibitory signal	6/304	93/7656	0.163877	0.804189	ENSMUSG00000073705/ENSMUSG00000039509/ENSMUSG00000029253/ENSMUSG00000068101/ENSMUSG00000028851/ENSMUSG00000003226	Cenps/Nup133/Cenpc1/Cenpm/Nudc/Ranbp2	69928/234865/12617/66570/18221/19386	6	3	ENSMUSG00000073705/ENSMUSG00000039509/ENSMUSG00000028851	3	ENSMUSG00000029253/ENSMUSG00000068101/ENSMUSG00000003226
R-MMU-69620	Cell Cycle Checkpoints	14/304	265/7656	0.168534	0.808115	ENSMUSG00000068240/ENSMUSG00000023067/ENSMUSG00000029521/ENSMUSG00000096727/ENSMUSG00000023104/ENSMUSG00000031016/ENSMUSG00000073705/ENSMUSG00000040850/ENSMUSG00000039509/ENSMUSG00000029253/ENSMUSG00000025135/ENSMUSG00000068101/ENSMUSG00000028851/ENSMUSG00000003226	Uba52/Cdkn1a/Chek2/Psmb9/Rfc2/Wee1/Cenps/Psme4/Nup133/Cenpc1/Anapc11/Cenpm/Nudc/Ranbp2	22186/12575/50883/16912/19718/22390/69928/103554/234865/12617/66156/66570/18221/19386	14	6	ENSMUSG00000068240/ENSMUSG00000023067/ENSMUSG00000073705/ENSMUSG00000039509/ENSMUSG00000025135/ENSMUSG00000028851	8	ENSMUSG00000029521/ENSMUSG00000096727/ENSMUSG00000023104/ENSMUSG00000031016/ENSMUSG00000040850/ENSMUSG00000029253/ENSMUSG00000068101/ENSMUSG00000003226
R-MMU-2559582	Senescence-Associated Secretory Phenotype (SASP)	5/304	74/7656	0.170005	0.808115	ENSMUSG00000068240/ENSMUSG00000023067/ENSMUSG00000069273/ENSMUSG00000025135/ENSMUSG00000101972	Uba52/Cdkn1a/Hist1h3e/Anapc11/Hist1h3i	22186/12575/319151/66156/319153	5	5	ENSMUSG00000068240/ENSMUSG00000023067/ENSMUSG00000069273/ENSMUSG00000025135/ENSMUSG00000101972	0
R-MMU-674695	RNA Polymerase II Pre-transcription Events	5/304	74/7656	0.170005	0.808115	ENSMUSG00000021639/ENSMUSG00000005609/ENSMUSG00000043866/ENSMUSG00000020485/ENSMUSG00000003435	Gtf2h2/Ctr9/Taf10/Supt4a/Supt5	23894/22083/24075/20922/20924	5	5	ENSMUSG00000021639/ENSMUSG00000005609/ENSMUSG00000043866/ENSMUSG00000020485/ENSMUSG00000003435	0
R-MMU-5663213	RHO GTPases Activate WASPs and WAVEs	3/304	36/7656	0.170412	0.808115	ENSMUSG00000020340/ENSMUSG00000086040/ENSMUSG00000025372	Cyfip2/Wipf3/Baiap2	76884/330319/108100	3	2	ENSMUSG00000086040/ENSMUSG00000025372	1	ENSMUSG00000020340
R-MMU-5223345	Miscellaneous transport and binding events	2/304	19/7656	0.172957	0.808115	ENSMUSG00000046079/ENSMUSG00000028803	Lrrc8d/Nipal3	231549/74552	2	1	ENSMUSG00000028803	1	ENSMUSG00000046079
R-MMU-901032	ER Quality Control Compartment (ERQC)	2/304	19/7656	0.172957	0.808115	ENSMUSG00000068240/ENSMUSG00000018442	Uba52/Derl2	22186/116891	2	2	ENSMUSG00000068240/ENSMUSG00000018442	0
R-MMU-8878171	Transcriptional regulation by RUNX1	9/304	158/7656	0.176225	0.808115	ENSMUSG00000068240/ENSMUSG00000109324/ENSMUSG00000070348/ENSMUSG00000096727/ENSMUSG00000015619/ENSMUSG00000040850/ENSMUSG00000069273/ENSMUSG00000101972/ENSMUSG00000029026	Uba52/Prmt1/Ccnd1/Psmb9/Gata3/Psme4/Hist1h3e/Hist1h3i/Trp73	22186/15469/12443/16912/14462/103554/319151/319153/22062	9	5	ENSMUSG00000068240/ENSMUSG00000015619/ENSMUSG00000069273/ENSMUSG00000101972/ENSMUSG00000029026	4	ENSMUSG00000109324/ENSMUSG00000070348/ENSMUSG00000096727/ENSMUSG00000040850
R-MMU-6781827	Transcription-Coupled Nucleotide Excision Repair (TC-NER)	5/304	75/7656	0.176673	0.808115	ENSMUSG00000068240/ENSMUSG00000021639/ENSMUSG00000023104/ENSMUSG00000031446/ENSMUSG00000024740	Uba52/Gtf2h2/Rfc2/Cul4a/Ddb1	22186/23894/19718/99375/13194	5	2	ENSMUSG00000068240/ENSMUSG00000021639	3	ENSMUSG00000023104/ENSMUSG00000031446/ENSMUSG00000024740
R-MMU-6791226	Major pathway of rRNA processing in the nucleolus and cytosol	5/304	75/7656	0.176673	0.808115	ENSMUSG00000057788/ENSMUSG00000027433/ENSMUSG00000032288/ENSMUSG00000025785/ENSMUSG00000034259	Ddx49/Xrn2/Imp3/Exosc7/Exosc4	234374/24128/102462/66446/109075	5	3	ENSMUSG00000032288/ENSMUSG00000025785/ENSMUSG00000034259	2	ENSMUSG00000057788/ENSMUSG00000027433
R-MMU-72312	rRNA processing	5/304	75/7656	0.176673	0.808115	ENSMUSG00000057788/ENSMUSG00000027433/ENSMUSG00000032288/ENSMUSG00000025785/ENSMUSG00000034259	Ddx49/Xrn2/Imp3/Exosc7/Exosc4	234374/24128/102462/66446/109075	5	3	ENSMUSG00000032288/ENSMUSG00000025785/ENSMUSG00000034259	2	ENSMUSG00000057788/ENSMUSG00000027433
R-MMU-8868773	rRNA processing in the nucleus and cytosol	5/304	75/7656	0.176673	0.808115	ENSMUSG00000057788/ENSMUSG00000027433/ENSMUSG00000032288/ENSMUSG00000025785/ENSMUSG00000034259	Ddx49/Xrn2/Imp3/Exosc7/Exosc4	234374/24128/102462/66446/109075	5	3	ENSMUSG00000032288/ENSMUSG00000025785/ENSMUSG00000034259	2	ENSMUSG00000057788/ENSMUSG00000027433
R-MMU-69278	Cell Cycle, Mitotic	23/304	472/7656	0.178552	0.8087	ENSMUSG00000068240/ENSMUSG00000023067/ENSMUSG00000070348/ENSMUSG00000023004/ENSMUSG00000021115/ENSMUSG00000096727/ENSMUSG00000023104/ENSMUSG00000031016/ENSMUSG00000073705/ENSMUSG00000040850/ENSMUSG00000039509/ENSMUSG00000029253/ENSMUSG00000069273/ENSMUSG00000025135/ENSMUSG00000053293/ENSMUSG00000101972/ENSMUSG00000026202/ENSMUSG00000068101/ENSMUSG00000028851/ENSMUSG00000003226/ENSMUSG00000027641/…	Uba52/Cdkn1a/Ccnd1/Tuba1b/Vrk1/Psmb9/Rfc2/Wee1/Cenps/Psme4/Nup133/Cenpc1/Hist1h3e/Anapc11/Pom121/Hist1h3i/Tuba4a/Cenpm/Nudc/Ranbp2/Rbl1/Ncapd2/Pcm1	22186/12575/12443/22143/22367/16912/19718/22390/69928/103554/234865/12617/319151/66156/107939/319153/22145/66570/18221/19386/19650/68298/18536	23	9	ENSMUSG00000068240/ENSMUSG00000023067/ENSMUSG00000073705/ENSMUSG00000039509/ENSMUSG00000069273/ENSMUSG00000025135/ENSMUSG00000053293/ENSMUSG00000101972/ENSMUSG00000028851	14	ENSMUSG00000070348/ENSMUSG00000023004/ENSMUSG00000021115/ENSMUSG00000096727/ENSMUSG00000023104/ENSMUSG00000031016/ENSMUSG00000040850/ENSMUSG00000029253/ENSMUSG00000026202/ENSMUSG00000068101/ENSMUSG00000003226/ENSMUSG00000027641/ENSMUSG00000038252/ENSMUSG00000031592
R-MMU-5696394	DNA Damage Recognition in GG-NER	3/304	37/7656	0.180366	0.8087	ENSMUSG00000068240/ENSMUSG00000031446/ENSMUSG00000024740	Uba52/Cul4a/Ddb1	22186/99375/13194	3	1	ENSMUSG00000068240	2	ENSMUSG00000031446/ENSMUSG00000024740
R-MMU-187577	SCF(Skp2)-mediated degradation of p27/p21	4/304	56/7656	0.181528	0.8087	ENSMUSG00000068240/ENSMUSG00000023067/ENSMUSG00000070348/ENSMUSG00000096727	Uba52/Cdkn1a/Ccnd1/Psmb9	22186/12575/12443/16912	4	2	ENSMUSG00000068240/ENSMUSG00000023067	2	ENSMUSG00000070348/ENSMUSG00000096727
R-MMU-5358346	Hedgehog ligand biogenesis	4/304	56/7656	0.181528	0.8087	ENSMUSG00000068240/ENSMUSG00000096727/ENSMUSG00000040850/ENSMUSG00000018442	Uba52/Psmb9/Psme4/Derl2	22186/16912/103554/116891	4	2	ENSMUSG00000068240/ENSMUSG00000018442	2	ENSMUSG00000096727/ENSMUSG00000040850
R-MMU-195258	RHO GTPase Effectors	14/304	269/7656	0.182258	0.8087	ENSMUSG00000020340/ENSMUSG00000023004/ENSMUSG00000031328/ENSMUSG00000073705/ENSMUSG00000039509/ENSMUSG00000029253/ENSMUSG00000086040/ENSMUSG00000069273/ENSMUSG00000101972/ENSMUSG00000026202/ENSMUSG00000068101/ENSMUSG00000028851/ENSMUSG00000003226/ENSMUSG00000025372	Cyfip2/Tuba1b/Flna/Cenps/Nup133/Cenpc1/Wipf3/Hist1h3e/Hist1h3i/Tuba4a/Cenpm/Nudc/Ranbp2/Baiap2	76884/22143/192176/69928/234865/12617/330319/319151/319153/22145/66570/18221/19386/108100	14	7	ENSMUSG00000073705/ENSMUSG00000039509/ENSMUSG00000086040/ENSMUSG00000069273/ENSMUSG00000101972/ENSMUSG00000028851/ENSMUSG00000025372	7	ENSMUSG00000020340/ENSMUSG00000023004/ENSMUSG00000031328/ENSMUSG00000029253/ENSMUSG00000026202/ENSMUSG00000068101/ENSMUSG00000003226
R-MMU-5696399	Global Genome Nucleotide Excision Repair (GG-NER)	5/304	76/7656	0.183439	0.809096	ENSMUSG00000068240/ENSMUSG00000021639/ENSMUSG00000023104/ENSMUSG00000031446/ENSMUSG00000024740	Uba52/Gtf2h2/Rfc2/Cul4a/Ddb1	22186/23894/19718/99375/13194	5	2	ENSMUSG00000068240/ENSMUSG00000021639	3	ENSMUSG00000023104/ENSMUSG00000031446/ENSMUSG00000024740
R-MMU-392170	ADP signalling through P2Y purinoceptor 12	2/304	20/7656	0.187414	0.811158	ENSMUSG00000038811/ENSMUSG00000027669	Gngt2/Gnb4	14710/14696	2	1	ENSMUSG00000038811	1	ENSMUSG00000027669
R-MMU-6807004	Negative regulation of MET activity	2/304	20/7656	0.187414	0.811158	ENSMUSG00000068240/ENSMUSG00000025793	Uba52/Hgs	22186/15239	2	2	ENSMUSG00000068240/ENSMUSG00000025793	0
R-MMU-75876	Synthesis of very long-chain fatty acyl-CoAs	2/304	20/7656	0.187414	0.811158	ENSMUSG00000006390/ENSMUSG00000028497	Elovl1/Hacd4	54325/66775	2	1	ENSMUSG00000006390	1	ENSMUSG00000028497
R-MMU-4608870	Asymmetric localization of PCP proteins	4/304	57/7656	0.189586	0.811158	ENSMUSG00000068240/ENSMUSG00000005699/ENSMUSG00000096727/ENSMUSG00000040850	Uba52/Pard6a/Psmb9/Psme4	22186/56513/16912/103554	4	2	ENSMUSG00000068240/ENSMUSG00000005699	2	ENSMUSG00000096727/ENSMUSG00000040850
R-MMU-176408	Regulation of APC/C activators between G1/S and early anaphase	5/304	77/7656	0.190299	0.811158	ENSMUSG00000068240/ENSMUSG00000023067/ENSMUSG00000096727/ENSMUSG00000040850/ENSMUSG00000025135	Uba52/Cdkn1a/Psmb9/Psme4/Anapc11	22186/12575/16912/103554/66156	5	3	ENSMUSG00000068240/ENSMUSG00000023067/ENSMUSG00000025135	2	ENSMUSG00000096727/ENSMUSG00000040850
R-MMU-3000171	Non-integrin membrane-ECM interactions	3/304	38/7656	0.190474	0.811158	ENSMUSG00000024330/ENSMUSG00000026193/ENSMUSG00000031503	Col11a2/Fn1/Col4a2	12815/14268/12827	3	2	ENSMUSG00000024330/ENSMUSG00000026193	1	ENSMUSG00000031503
R-MMU-69242	S Phase	8/304	140/7656	0.192417	0.81475	ENSMUSG00000068240/ENSMUSG00000023067/ENSMUSG00000070348/ENSMUSG00000096727/ENSMUSG00000023104/ENSMUSG00000031016/ENSMUSG00000040850/ENSMUSG00000025135	Uba52/Cdkn1a/Ccnd1/Psmb9/Rfc2/Wee1/Psme4/Anapc11	22186/12575/12443/16912/19718/22390/103554/66156	8	3	ENSMUSG00000068240/ENSMUSG00000023067/ENSMUSG00000025135	5	ENSMUSG00000070348/ENSMUSG00000096727/ENSMUSG00000023104/ENSMUSG00000031016/ENSMUSG00000040850
R-MMU-2022090	Assembly of collagen fibrils and other multimeric structures	4/304	58/7656	0.197756	0.819174	ENSMUSG00000056174/ENSMUSG00000024330/ENSMUSG00000020674/ENSMUSG00000031503	Col8a2/Col11a2/Pxdn/Col4a2	329941/12815/69675/12827	4	2	ENSMUSG00000056174/ENSMUSG00000024330	2	ENSMUSG00000020674/ENSMUSG00000031503
R-MMU-8978868	Fatty acid metabolism	9/304	163/7656	0.199428	0.819174	ENSMUSG00000031641/ENSMUSG00000041650/ENSMUSG00000033701/ENSMUSG00000028223/ENSMUSG00000006390/ENSMUSG00000028497/ENSMUSG00000027984/ENSMUSG00000024507/ENSMUSG00000026781	Cbr4/Pcca/Acbd6/Decr1/Elovl1/Hacd4/Hadh/Hsd17b4/Acbd5	234309/110821/72482/67460/54325/66775/15107/15488/74159	9	2	ENSMUSG00000033701/ENSMUSG00000006390	7	ENSMUSG00000031641/ENSMUSG00000041650/ENSMUSG00000028223/ENSMUSG00000028497/ENSMUSG00000027984/ENSMUSG00000024507/ENSMUSG00000026781
R-MMU-177929	Signaling by EGFR	3/304	39/7656	0.200722	0.819174	ENSMUSG00000068240/ENSMUSG00000038764/ENSMUSG00000025793	Uba52/Ptpn3/Hgs	22186/545622/15239	3	2	ENSMUSG00000068240/ENSMUSG00000025793	1	ENSMUSG00000038764
R-MMU-913531	Interferon Signaling	3/304	39/7656	0.200722	0.819174	ENSMUSG00000022965/ENSMUSG00000022967/ENSMUSG00000030107	Ifngr2/Ifnar1/Usp18	15980/15975/24110	3	0		3	ENSMUSG00000022965/ENSMUSG00000022967/ENSMUSG00000030107
R-MMU-2514859	Inactivation, recovery and regulation of the phototransduction cascade	2/304	21/7656	0.20203	0.819174	ENSMUSG00000023979/ENSMUSG00000030324	Guca1b/Rho	107477/212541	2	1	ENSMUSG00000023979	1	ENSMUSG00000030324
R-MMU-375280	Amine ligand-binding receptors	2/304	21/7656	0.20203	0.819174	ENSMUSG00000045318/ENSMUSG00000045613	Adra2c/Chrm2	11553/243764	2	1	ENSMUSG00000045318	1	ENSMUSG00000045613
R-MMU-5696397	Gap-filling DNA repair synthesis and ligation in GG-NER	2/304	21/7656	0.20203	0.819174	ENSMUSG00000068240/ENSMUSG00000023104	Uba52/Rfc2	22186/19718	2	1	ENSMUSG00000068240	1	ENSMUSG00000023104
R-MMU-5578749	Transcriptional regulation by small RNAs	5/304	79/7656	0.204287	0.819174	ENSMUSG00000039509/ENSMUSG00000069273/ENSMUSG00000053293/ENSMUSG00000101972/ENSMUSG00000003226	Nup133/Hist1h3e/Pom121/Hist1h3i/Ranbp2	234865/319151/107939/319153/19386	5	4	ENSMUSG00000039509/ENSMUSG00000069273/ENSMUSG00000053293/ENSMUSG00000101972	1	ENSMUSG00000003226
R-MMU-6796648	TP53 Regulates Transcription of DNA Repair Genes	3/304	40/7656	0.211097	0.819174	ENSMUSG00000021639/ENSMUSG00000020485/ENSMUSG00000003435	Gtf2h2/Supt4a/Supt5	23894/20922/20924	3	3	ENSMUSG00000021639/ENSMUSG00000020485/ENSMUSG00000003435	0
R-MMU-68877	Mitotic Prometaphase	10/304	188/7656	0.213759	0.819174	ENSMUSG00000023004/ENSMUSG00000073705/ENSMUSG00000039509/ENSMUSG00000029253/ENSMUSG00000026202/ENSMUSG00000068101/ENSMUSG00000028851/ENSMUSG00000003226/ENSMUSG00000038252/ENSMUSG00000031592	Tuba1b/Cenps/Nup133/Cenpc1/Tuba4a/Cenpm/Nudc/Ranbp2/Ncapd2/Pcm1	22143/69928/234865/12617/22145/66570/18221/19386/68298/18536	10	3	ENSMUSG00000073705/ENSMUSG00000039509/ENSMUSG00000028851	7	ENSMUSG00000023004/ENSMUSG00000029253/ENSMUSG00000026202/ENSMUSG00000068101/ENSMUSG00000003226/ENSMUSG00000038252/ENSMUSG00000031592
R-MMU-1234176	Oxygen-dependent proline hydroxylation of Hypoxia-inducible Factor Alpha	4/304	60/7656	0.214406	0.819174	ENSMUSG00000068240/ENSMUSG00000096727/ENSMUSG00000040850/ENSMUSG00000024140	Uba52/Psmb9/Psme4/Epas1	22186/16912/103554/13819	4	1	ENSMUSG00000068240	3	ENSMUSG00000096727/ENSMUSG00000040850/ENSMUSG00000024140
R-MMU-170834	Signaling by TGF-beta Receptor Complex	4/304	60/7656	0.214406	0.819174	ENSMUSG00000068240/ENSMUSG00000005699/ENSMUSG00000030224/ENSMUSG00000027641	Uba52/Pard6a/Strap/Rbl1	22186/56513/20901/19650	4	2	ENSMUSG00000068240/ENSMUSG00000005699	2	ENSMUSG00000030224/ENSMUSG00000027641
R-MMU-174048	APC/C:Cdc20 mediated degradation of Cyclin B	2/304	22/7656	0.21677	0.819174	ENSMUSG00000068240/ENSMUSG00000025135	Uba52/Anapc11	22186/66156	2	2	ENSMUSG00000068240/ENSMUSG00000025135	0
R-MMU-2173789	TGF-beta receptor signaling activates SMADs	2/304	22/7656	0.21677	0.819174	ENSMUSG00000068240/ENSMUSG00000030224	Uba52/Strap	22186/20901	2	1	ENSMUSG00000068240	1	ENSMUSG00000030224
R-MMU-2514856	The phototransduction cascade	2/304	22/7656	0.21677	0.819174	ENSMUSG00000023979/ENSMUSG00000030324	Guca1b/Rho	107477/212541	2	1	ENSMUSG00000023979	1	ENSMUSG00000030324
R-MMU-445355	Smooth Muscle Contraction	2/304	22/7656	0.21677	0.819174	ENSMUSG00000030672/ENSMUSG00000025006	Mylpf/Sorbs1	17907/20411	2	1	ENSMUSG00000025006	1	ENSMUSG00000030672
R-MMU-70895	Branched-chain amino acid catabolism	2/304	22/7656	0.21677	0.819174	ENSMUSG00000041660/ENSMUSG00000027709	Bbox1/Mccc1	170442/72039	2	1	ENSMUSG00000041660	1	ENSMUSG00000027709
R-MMU-8956321	Nucleotide salvage	2/304	22/7656	0.21677	0.819174	ENSMUSG00000027889/ENSMUSG00000002326	Ampd2/Gmpr2	109674/105446	2	0		2	ENSMUSG00000027889/ENSMUSG00000002326
R-MMU-8982491	Glycogen metabolism	2/304	22/7656	0.21677	0.819174	ENSMUSG00000068240/ENSMUSG00000055493	Uba52/Epm2a	22186/13853	2	1	ENSMUSG00000068240	1	ENSMUSG00000055493
R-MMU-168138	Toll Like Receptor 9 (TLR9) Cascade	5/304	81/7656	0.218606	0.819174	ENSMUSG00000068240/ENSMUSG00000014550/ENSMUSG00000025498/ENSMUSG00000046709/ENSMUSG00000018932	Uba52/Rbsn/Irf7/Mapk10/Map2k3	22186/78287/54123/26414/26397	5	2	ENSMUSG00000068240/ENSMUSG00000025498	3	ENSMUSG00000014550/ENSMUSG00000046709/ENSMUSG00000018932
R-MMU-174154	APC/C:Cdc20 mediated degradation of Securin	4/304	62/7656	0.231426	0.819174	ENSMUSG00000068240/ENSMUSG00000096727/ENSMUSG00000040850/ENSMUSG00000025135	Uba52/Psmb9/Psme4/Anapc11	22186/16912/103554/66156	4	2	ENSMUSG00000068240/ENSMUSG00000025135	2	ENSMUSG00000096727/ENSMUSG00000040850
R-MMU-8955332	Carboxyterminal post-translational modifications of tubulin	2/304	23/7656	0.2316	0.819174	ENSMUSG00000023004/ENSMUSG00000026202	Tuba1b/Tuba4a	22143/22145	2	0		2	ENSMUSG00000023004/ENSMUSG00000026202
R-MMU-1566948	Elastic fibre formation	3/304	42/7656	0.232178	0.819174	ENSMUSG00000026193/ENSMUSG00000008999/ENSMUSG00000006369	Fn1/Bmp7/Fbln1	14268/12162/14114	3	2	ENSMUSG00000026193/ENSMUSG00000006369	1	ENSMUSG00000008999
R-MMU-174143	APC/C-mediated degradation of cell cycle proteins	5/304	83/7656	0.233225	0.819174	ENSMUSG00000068240/ENSMUSG00000023067/ENSMUSG00000096727/ENSMUSG00000040850/ENSMUSG00000025135	Uba52/Cdkn1a/Psmb9/Psme4/Anapc11	22186/12575/16912/103554/66156	5	3	ENSMUSG00000068240/ENSMUSG00000023067/ENSMUSG00000025135	2	ENSMUSG00000096727/ENSMUSG00000040850
R-MMU-453276	Regulation of mitotic cell cycle	5/304	83/7656	0.233225	0.819174	ENSMUSG00000068240/ENSMUSG00000023067/ENSMUSG00000096727/ENSMUSG00000040850/ENSMUSG00000025135	Uba52/Cdkn1a/Psmb9/Psme4/Anapc11	22186/12575/16912/103554/66156	5	3	ENSMUSG00000068240/ENSMUSG00000023067/ENSMUSG00000025135	2	ENSMUSG00000096727/ENSMUSG00000040850
R-MMU-2559580	Oxidative Stress Induced Senescence	5/304	84/7656	0.240637	0.819174	ENSMUSG00000068240/ENSMUSG00000069273/ENSMUSG00000101972/ENSMUSG00000046709/ENSMUSG00000018932	Uba52/Hist1h3e/Hist1h3i/Mapk10/Map2k3	22186/319151/319153/26414/26397	5	3	ENSMUSG00000068240/ENSMUSG00000069273/ENSMUSG00000101972	2	ENSMUSG00000046709/ENSMUSG00000018932
R-MMU-179409	APC-Cdc20 mediated degradation of Nek2A	2/304	24/7656	0.246491	0.819174	ENSMUSG00000068240/ENSMUSG00000025135	Uba52/Anapc11	22186/66156	2	2	ENSMUSG00000068240/ENSMUSG00000025135	0
R-MMU-202040	G-protein activation	2/304	24/7656	0.246491	0.819174	ENSMUSG00000038811/ENSMUSG00000027669	Gngt2/Gnb4	14710/14696	2	1	ENSMUSG00000038811	1	ENSMUSG00000027669
R-MMU-2173796	SMAD2/SMAD3:SMAD4 heterotrimer regulates transcription	2/304	24/7656	0.246491	0.819174	ENSMUSG00000068240/ENSMUSG00000027641	Uba52/Rbl1	22186/19650	2	1	ENSMUSG00000068240	1	ENSMUSG00000027641
R-MMU-191859	snRNP Assembly	3/304	44/7656	0.253618	0.819174	ENSMUSG00000039509/ENSMUSG00000053293/ENSMUSG00000003226	Nup133/Pom121/Ranbp2	234865/107939/19386	3	2	ENSMUSG00000039509/ENSMUSG00000053293	1	ENSMUSG00000003226
R-MMU-194441	Metabolism of non-coding RNA	3/304	44/7656	0.253618	0.819174	ENSMUSG00000039509/ENSMUSG00000053293/ENSMUSG00000003226	Nup133/Pom121/Ranbp2	234865/107939/19386	3	2	ENSMUSG00000039509/ENSMUSG00000053293	1	ENSMUSG00000003226
R-MMU-392451	G beta:gamma signalling through PI3Kgamma	3/304	44/7656	0.253618	0.819174	ENSMUSG00000038811/ENSMUSG00000020573/ENSMUSG00000027669	Gngt2/Pik3cg/Gnb4	14710/30955/14696	3	2	ENSMUSG00000038811/ENSMUSG00000020573	1	ENSMUSG00000027669
R-MMU-190861	Gap junction assembly	2/304	25/7656	0.261415	0.819174	ENSMUSG00000023004/ENSMUSG00000026202	Tuba1b/Tuba4a	22143/22145	2	0		2	ENSMUSG00000023004/ENSMUSG00000026202
R-MMU-211000	Gene Silencing by RNA	5/304	88/7656	0.27088	0.819174	ENSMUSG00000039509/ENSMUSG00000069273/ENSMUSG00000053293/ENSMUSG00000101972/ENSMUSG00000003226	Nup133/Hist1h3e/Pom121/Hist1h3i/Ranbp2	234865/319151/107939/319153/19386	5	4	ENSMUSG00000039509/ENSMUSG00000069273/ENSMUSG00000053293/ENSMUSG00000101972	1	ENSMUSG00000003226
R-MMU-4420097	VEGFA-VEGFR2 Pathway	5/304	88/7656	0.27088	0.819174	ENSMUSG00000020340/ENSMUSG00000004951/ENSMUSG00000023951/ENSMUSG00000025372/ENSMUSG00000032715	Cyfip2/Hspb1/Vegfa/Baiap2/Trib3	76884/15507/22339/108100/228775	5	3	ENSMUSG00000004951/ENSMUSG00000023951/ENSMUSG00000025372	2	ENSMUSG00000020340/ENSMUSG00000032715
R-MMU-6804756	Regulation of TP53 Activity through Phosphorylation	5/304	88/7656	0.27088	0.819174	ENSMUSG00000068240/ENSMUSG00000029521/ENSMUSG00000095567/ENSMUSG00000023104/ENSMUSG00000043866	Uba52/Chek2/Noc2l/Rfc2/Taf10	22186/50883/57741/19718/24075	5	3	ENSMUSG00000068240/ENSMUSG00000095567/ENSMUSG00000043866	2	ENSMUSG00000029521/ENSMUSG00000023104
R-MMU-168164	Toll Like Receptor 3 (TLR3) Cascade	4/304	67/7656	0.275264	0.819174	ENSMUSG00000068240/ENSMUSG00000025498/ENSMUSG00000046709/ENSMUSG00000018932	Uba52/Irf7/Mapk10/Map2k3	22186/54123/26414/26397	4	2	ENSMUSG00000068240/ENSMUSG00000025498	2	ENSMUSG00000046709/ENSMUSG00000018932
R-MMU-174178	APC/C:Cdh1 mediated degradation of Cdc20 and other APC/C:Cdh1 targeted proteins in late mitosis/early G1	4/304	67/7656	0.275264	0.819174	ENSMUSG00000068240/ENSMUSG00000096727/ENSMUSG00000040850/ENSMUSG00000025135	Uba52/Psmb9/Psme4/Anapc11	22186/16912/103554/66156	4	2	ENSMUSG00000068240/ENSMUSG00000025135	2	ENSMUSG00000096727/ENSMUSG00000040850
R-MMU-174184	Cdc20:Phospho-APC/C mediated degradation of Cyclin A	4/304	67/7656	0.275264	0.819174	ENSMUSG00000068240/ENSMUSG00000096727/ENSMUSG00000040850/ENSMUSG00000025135	Uba52/Psmb9/Psme4/Anapc11	22186/16912/103554/66156	4	2	ENSMUSG00000068240/ENSMUSG00000025135	2	ENSMUSG00000096727/ENSMUSG00000040850
R-MMU-69017	CDK-mediated phosphorylation and removal of Cdc6	4/304	67/7656	0.275264	0.819174	ENSMUSG00000068240/ENSMUSG00000096727/ENSMUSG00000040850/ENSMUSG00000025135	Uba52/Psmb9/Psme4/Anapc11	22186/16912/103554/66156	4	2	ENSMUSG00000068240/ENSMUSG00000025135	2	ENSMUSG00000096727/ENSMUSG00000040850
R-MMU-5626467	RHO GTPases activate IQGAPs	2/304	26/7656	0.276346	0.819174	ENSMUSG00000023004/ENSMUSG00000026202	Tuba1b/Tuba4a	22143/22145	2	0		2	ENSMUSG00000023004/ENSMUSG00000026202
R-MMU-77075	RNA Pol II CTD phosphorylation and interaction with CE	2/304	26/7656	0.276346	0.819174	ENSMUSG00000021639/ENSMUSG00000003435	Gtf2h2/Supt5	23894/20924	2	2	ENSMUSG00000021639/ENSMUSG00000003435	0
R-MMU-179419	APC:Cdc20 mediated degradation of cell cycle proteins prior to satisfation of the cell cycle checkpoint	4/304	68/7656	0.284202	0.819174	ENSMUSG00000068240/ENSMUSG00000096727/ENSMUSG00000040850/ENSMUSG00000025135	Uba52/Psmb9/Psme4/Anapc11	22186/16912/103554/66156	4	2	ENSMUSG00000068240/ENSMUSG00000025135	2	ENSMUSG00000096727/ENSMUSG00000040850
R-MMU-349425	Autodegradation of the E3 ubiquitin ligase COP1	3/304	47/7656	0.286252	0.819174	ENSMUSG00000068240/ENSMUSG00000096727/ENSMUSG00000040850	Uba52/Psmb9/Psme4	22186/16912/103554	3	1	ENSMUSG00000068240	2	ENSMUSG00000096727/ENSMUSG00000040850
R-MMU-5668541	TNFR2 non-canonical NF-kB pathway	5/304	90/7656	0.286303	0.819174	ENSMUSG00000068240/ENSMUSG00000096727/ENSMUSG00000040850/ENSMUSG00000030341/ENSMUSG00000023905	Uba52/Psmb9/Psme4/Tnfrsf1a/Tnfrsf12a	22186/16912/103554/21937/27279	5	3	ENSMUSG00000068240/ENSMUSG00000030341/ENSMUSG00000023905	2	ENSMUSG00000096727/ENSMUSG00000040850
R-MMU-390918	Peroxisomal lipid metabolism	2/304	27/7656	0.291259	0.819174	ENSMUSG00000024507/ENSMUSG00000026781	Hsd17b4/Acbd5	15488/74159	2	0		2	ENSMUSG00000024507/ENSMUSG00000026781
R-MMU-70263	Gluconeogenesis	2/304	27/7656	0.291259	0.819174	ENSMUSG00000021456/ENSMUSG00000027513	Fbp2/Pck1	14120/18534	2	1	ENSMUSG00000027513	1	ENSMUSG00000021456
R-MMU-382556	ABC-family proteins mediated transport	5/304	91/7656	0.294077	0.819174	ENSMUSG00000068240/ENSMUSG00000096727/ENSMUSG00000040850/ENSMUSG00000041797/ENSMUSG00000018442	Uba52/Psmb9/Psme4/Abca9/Derl2	22186/16912/103554/217262/116891	5	2	ENSMUSG00000068240/ENSMUSG00000018442	3	ENSMUSG00000096727/ENSMUSG00000040850/ENSMUSG00000041797
R-MMU-194315	Signaling by Rho GTPases	18/304	392/7656	0.294417	0.819174	ENSMUSG00000020340/ENSMUSG00000027247/ENSMUSG00000023004/ENSMUSG00000031328/ENSMUSG00000073705/ENSMUSG00000039509/ENSMUSG00000019944/ENSMUSG00000002489/ENSMUSG00000029253/ENSMUSG00000086040/ENSMUSG00000069273/ENSMUSG00000101972/ENSMUSG00000026202/ENSMUSG00000068101/ENSMUSG00000028851/ENSMUSG00000073433/ENSMUSG00000003226/ENSMUSG00000025372	Cyfip2/Arhgap1/Tuba1b/Flna/Cenps/Nup133/Rhobtb1/Tiam1/Cenpc1/Wipf3/Hist1h3e/Hist1h3i/Tuba4a/Cenpm/Nudc/Arhgdig/Ranbp2/Baiap2	76884/228359/22143/192176/69928/234865/69288/21844/12617/330319/319151/319153/22145/66570/18221/14570/19386/108100	18	8	ENSMUSG00000073705/ENSMUSG00000039509/ENSMUSG00000086040/ENSMUSG00000069273/ENSMUSG00000101972/ENSMUSG00000028851/ENSMUSG00000073433/ENSMUSG00000025372	10	ENSMUSG00000020340/ENSMUSG00000027247/ENSMUSG00000023004/ENSMUSG00000031328/ENSMUSG00000019944/ENSMUSG00000002489/ENSMUSG00000029253/ENSMUSG00000026202/ENSMUSG00000068101/ENSMUSG00000003226
R-MMU-1660499	Synthesis of PIPs at the plasma membrane	3/304	48/7656	0.297212	0.819174	ENSMUSG00000020573/ENSMUSG00000006127/ENSMUSG00000023805	Pik3cg/Inpp5k/Synj2	30955/19062/20975	3	1	ENSMUSG00000020573	2	ENSMUSG00000006127/ENSMUSG00000023805
R-MMU-2980766	Nuclear Envelope Breakdown	3/304	48/7656	0.297212	0.819174	ENSMUSG00000039509/ENSMUSG00000053293/ENSMUSG00000003226	Nup133/Pom121/Ranbp2	234865/107939/19386	3	2	ENSMUSG00000039509/ENSMUSG00000053293	1	ENSMUSG00000003226
R-MMU-8848021	Signaling by PTK6	3/304	48/7656	0.297212	0.819174	ENSMUSG00000068240/ENSMUSG00000070348/ENSMUSG00000028820	Uba52/Ccnd1/Sfpq	22186/12443/71514	3	1	ENSMUSG00000068240	2	ENSMUSG00000070348/ENSMUSG00000028820
R-MMU-9006927	Signaling by Non-Receptor Tyrosine Kinases	3/304	48/7656	0.297212	0.819174	ENSMUSG00000068240/ENSMUSG00000070348/ENSMUSG00000028820	Uba52/Ccnd1/Sfpq	22186/12443/71514	3	1	ENSMUSG00000068240	2	ENSMUSG00000070348/ENSMUSG00000028820
R-MMU-176409	APC/C:Cdc20 mediated degradation of mitotic proteins	4/304	70/7656	0.302202	0.819174	ENSMUSG00000068240/ENSMUSG00000096727/ENSMUSG00000040850/ENSMUSG00000025135	Uba52/Psmb9/Psme4/Anapc11	22186/16912/103554/66156	4	2	ENSMUSG00000068240/ENSMUSG00000025135	2	ENSMUSG00000096727/ENSMUSG00000040850
R-MMU-5687128	MAPK6/MAPK4 signaling	4/304	70/7656	0.302202	0.819174	ENSMUSG00000068240/ENSMUSG00000096727/ENSMUSG00000004951/ENSMUSG00000040850	Uba52/Psmb9/Hspb1/Psme4	22186/16912/15507/103554	4	2	ENSMUSG00000068240/ENSMUSG00000004951	2	ENSMUSG00000096727/ENSMUSG00000040850
R-MMU-429914	Deadenylation-dependent mRNA decay	2/304	28/7656	0.306133	0.819174	ENSMUSG00000025785/ENSMUSG00000034259	Exosc7/Exosc4	66446/109075	2	2	ENSMUSG00000025785/ENSMUSG00000034259	0
R-MMU-72086	mRNA Capping	2/304	28/7656	0.306133	0.819174	ENSMUSG00000021639/ENSMUSG00000003435	Gtf2h2/Supt5	23894/20924	2	2	ENSMUSG00000021639/ENSMUSG00000003435	0
R-MMU-917977	Transferrin endocytosis and recycling	2/304	28/7656	0.306133	0.819174	ENSMUSG00000022797/ENSMUSG00000052459	Tfrc/Atp6v1a	22042/11964	2	0		2	ENSMUSG00000022797/ENSMUSG00000052459
R-MMU-606279	Deposition of new CENPA-containing nucleosomes at the centromere	3/304	49/7656	0.308197	0.819174	ENSMUSG00000073705/ENSMUSG00000029253/ENSMUSG00000068101	Cenps/Cenpc1/Cenpm	69928/12617/66570	3	1	ENSMUSG00000073705	2	ENSMUSG00000029253/ENSMUSG00000068101
R-MMU-774815	Nucleosome assembly	3/304	49/7656	0.308197	0.819174	ENSMUSG00000073705/ENSMUSG00000029253/ENSMUSG00000068101	Cenps/Cenpc1/Cenpm	69928/12617/66570	3	1	ENSMUSG00000073705	2	ENSMUSG00000029253/ENSMUSG00000068101
R-MMU-5610787	Hedgehog 'off' state	5/304	93/7656	0.309727	0.819174	ENSMUSG00000068240/ENSMUSG00000096727/ENSMUSG00000027523/ENSMUSG00000040850/ENSMUSG00000040836	Uba52/Psmb9/Gnas/Psme4/Gpr161	22186/16912/14683/103554/240888	5	2	ENSMUSG00000068240/ENSMUSG00000027523	3	ENSMUSG00000096727/ENSMUSG00000040850/ENSMUSG00000040836
R-MMU-159236	Transport of Mature mRNA derived from an Intron-Containing Transcript	4/304	71/7656	0.311251	0.819174	ENSMUSG00000030435/ENSMUSG00000039509/ENSMUSG00000053293/ENSMUSG00000003226	U2af2/Nup133/Pom121/Ranbp2	22185/234865/107939/19386	4	3	ENSMUSG00000030435/ENSMUSG00000039509/ENSMUSG00000053293	1	ENSMUSG00000003226
R-MMU-176814	Activation of APC/C and APC/C:Cdc20 mediated degradation of mitotic proteins	4/304	71/7656	0.311251	0.819174	ENSMUSG00000068240/ENSMUSG00000096727/ENSMUSG00000040850/ENSMUSG00000025135	Uba52/Psmb9/Psme4/Anapc11	22186/16912/103554/66156	4	2	ENSMUSG00000068240/ENSMUSG00000025135	2	ENSMUSG00000096727/ENSMUSG00000040850
R-MMU-72202	Transport of Mature Transcript to Cytoplasm	4/304	71/7656	0.311251	0.819174	ENSMUSG00000030435/ENSMUSG00000039509/ENSMUSG00000053293/ENSMUSG00000003226	U2af2/Nup133/Pom121/Ranbp2	22185/234865/107939/19386	4	3	ENSMUSG00000030435/ENSMUSG00000039509/ENSMUSG00000053293	1	ENSMUSG00000003226
R-MMU-174113	SCF-beta-TrCP mediated degradation of Emi1	3/304	50/7656	0.319196	0.819174	ENSMUSG00000068240/ENSMUSG00000096727/ENSMUSG00000040850	Uba52/Psmb9/Psme4	22186/16912/103554	3	1	ENSMUSG00000068240	2	ENSMUSG00000096727/ENSMUSG00000040850
R-MMU-4641257	Degradation of AXIN	3/304	50/7656	0.319196	0.819174	ENSMUSG00000068240/ENSMUSG00000096727/ENSMUSG00000040850	Uba52/Psmb9/Psme4	22186/16912/103554	3	1	ENSMUSG00000068240	2	ENSMUSG00000096727/ENSMUSG00000040850
R-MMU-8854050	FBXL7 down-regulates AURKA during mitotic entry and in early mitosis	3/304	50/7656	0.319196	0.819174	ENSMUSG00000068240/ENSMUSG00000096727/ENSMUSG00000040850	Uba52/Psmb9/Psme4	22186/16912/103554	3	1	ENSMUSG00000068240	2	ENSMUSG00000096727/ENSMUSG00000040850
R-MMU-3299685	Detoxification of Reactive Oxygen Species	2/304	29/7656	0.320946	0.819174	ENSMUSG00000021760/ENSMUSG00000018339	Gpx8/Gpx3	69590/14778	2	2	ENSMUSG00000021760/ENSMUSG00000018339	0
R-MMU-5357956	TNFR1-induced NFkappaB signaling pathway	2/304	29/7656	0.320946	0.819174	ENSMUSG00000068240/ENSMUSG00000030341	Uba52/Tnfrsf1a	22186/21937	2	2	ENSMUSG00000068240/ENSMUSG00000030341	0
R-MMU-5656169	Termination of translesion DNA synthesis	2/304	29/7656	0.320946	0.819174	ENSMUSG00000068240/ENSMUSG00000023104	Uba52/Rfc2	22186/19718	2	1	ENSMUSG00000068240	1	ENSMUSG00000023104
R-MMU-6794361	Neurexins and neuroligins	2/304	29/7656	0.320946	0.819174	ENSMUSG00000071862/ENSMUSG00000051790	Lrrtm2/Nlgn2	107065/216856	2	1	ENSMUSG00000051790	1	ENSMUSG00000071862
R-MMU-6803157	Antimicrobial peptides	2/304	29/7656	0.320946	0.819174	ENSMUSG00000027995/ENSMUSG00000022037	Tlr2/Clu	24088/12759	2	1	ENSMUSG00000022037	1	ENSMUSG00000027995
R-MMU-8874081	MET activates PTK2 signaling	2/304	29/7656	0.320946	0.819174	ENSMUSG00000024330/ENSMUSG00000026193	Col11a2/Fn1	12815/14268	2	2	ENSMUSG00000024330/ENSMUSG00000026193	0
R-MMU-6807505	RNA polymerase II transcribes snRNA genes	4/304	73/7656	0.329421	0.819174	ENSMUSG00000026107/ENSMUSG00000041328/ENSMUSG00000020485/ENSMUSG00000003435	Nabp1/Pcf11/Supt4a/Supt5	109019/74737/20922/20924	4	3	ENSMUSG00000041328/ENSMUSG00000020485/ENSMUSG00000003435	1	ENSMUSG00000026107
R-MMU-5620924	Intraflagellar transport	3/304	51/7656	0.330199	0.819174	ENSMUSG00000023004/ENSMUSG00000026202/ENSMUSG00000014232	Tuba1b/Tuba4a/Cluap1	22143/22145/76779	3	1	ENSMUSG00000014232	2	ENSMUSG00000023004/ENSMUSG00000026202
R-MMU-917937	Iron uptake and transport	3/304	51/7656	0.330199	0.819174	ENSMUSG00000022797/ENSMUSG00000068240/ENSMUSG00000052459	Tfrc/Uba52/Atp6v1a	22042/22186/11964	3	1	ENSMUSG00000068240	2	ENSMUSG00000022797/ENSMUSG00000052459
R-MMU-1855167	Synthesis of pyrophosphates in the cytosol	1/304	7656-10-01	0.333301	0.819174	ENSMUSG00000040648	Ppip5k2	227399	1	0		1	ENSMUSG00000040648
R-MMU-198323	AKT phosphorylates targets in the cytosol	1/304	7656-10-01	0.333301	0.819174	ENSMUSG00000023067	Cdkn1a	12575	1	1	ENSMUSG00000023067	0
R-MMU-203615	eNOS activation	1/304	7656-10-01	0.333301	0.819174	ENSMUSG00000007655	Cav1	12389	1	0		1	ENSMUSG00000007655
R-MMU-3134963	DEx/H-box helicases activate type I IFN and inflammatory cytokines production	1/304	7656-10-01	0.333301	0.819174	ENSMUSG00000025498	Irf7	54123	1	1	ENSMUSG00000025498	0
R-MMU-418885	DCC mediated attractive signaling	1/304	7656-10-01	0.333301	0.819174	ENSMUSG00000020902	Ntn1	18208	1	1	ENSMUSG00000020902	0
R-MMU-450341	Activation of the AP-1 family of transcription factors	1/304	7656-10-01	0.333301	0.819174	ENSMUSG00000046709	Mapk10	26414	1	0		1	ENSMUSG00000046709
R-MMU-4641265	Repression of WNT target genes	1/304	7656-10-01	0.333301	0.819174	ENSMUSG00000030970	Ctbp2	13017	1	0		1	ENSMUSG00000030970
R-MMU-5358606	Mismatch repair (MMR) directed by MSH2:MSH3 (MutSbeta)	1/304	7656-10-01	0.333301	0.819174	ENSMUSG00000014850	Msh3	17686	1	0		1	ENSMUSG00000014850
R-MMU-194138	Signaling by VEGF	5/304	96/7656	0.333407	0.819174	ENSMUSG00000020340/ENSMUSG00000004951/ENSMUSG00000023951/ENSMUSG00000025372/ENSMUSG00000032715	Cyfip2/Hspb1/Vegfa/Baiap2/Trib3	76884/15507/22339/108100/228775	5	3	ENSMUSG00000004951/ENSMUSG00000023951/ENSMUSG00000025372	2	ENSMUSG00000020340/ENSMUSG00000032715
R-MMU-163359	Glucagon signaling in metabolic regulation	2/304	30/7656	0.335682	0.819174	ENSMUSG00000027523/ENSMUSG00000027669	Gnas/Gnb4	14683/14696	2	1	ENSMUSG00000027523	1	ENSMUSG00000027669
R-MMU-390522	Striated Muscle Contraction	2/304	30/7656	0.335682	0.819174	ENSMUSG00000064179/ENSMUSG00000058587	Tnnt1/Tmod3	21955/50875	2	1	ENSMUSG00000064179	1	ENSMUSG00000058587
R-MMU-8866652	Synthesis of active ubiquitin: roles of E1 and E2 enzymes	2/304	30/7656	0.335682	0.819174	ENSMUSG00000068240/ENSMUSG00000039159	Uba52/Ube2h	22186/22214	2	2	ENSMUSG00000068240/ENSMUSG00000039159	0
R-MMU-5610780	Degradation of GLI1 by the proteasome	3/304	52/7656	0.341198	0.819174	ENSMUSG00000068240/ENSMUSG00000096727/ENSMUSG00000040850	Uba52/Psmb9/Psme4	22186/16912/103554	3	1	ENSMUSG00000068240	2	ENSMUSG00000096727/ENSMUSG00000040850
R-MMU-6806834	Signaling by MET	4/304	75/7656	0.347649	0.819174	ENSMUSG00000068240/ENSMUSG00000024330/ENSMUSG00000026193/ENSMUSG00000025793	Uba52/Col11a2/Fn1/Hgs	22186/12815/14268/15239	4	4	ENSMUSG00000068240/ENSMUSG00000024330/ENSMUSG00000026193/ENSMUSG00000025793	0
R-MMU-73886	Chromosome Maintenance	4/304	75/7656	0.347649	0.819174	ENSMUSG00000023104/ENSMUSG00000073705/ENSMUSG00000029253/ENSMUSG00000068101	Rfc2/Cenps/Cenpc1/Cenpm	19718/69928/12617/66570	4	1	ENSMUSG00000073705	3	ENSMUSG00000023104/ENSMUSG00000029253/ENSMUSG00000068101
R-MMU-5357801	Programmed Cell Death	5/304	98/7656	0.349288	0.819174	ENSMUSG00000068240/ENSMUSG00000038084/ENSMUSG00000033953/ENSMUSG00000054717/ENSMUSG00000018411	Uba52/Opa1/Ppp3r1/Hmgb2/Mapt	22186/74143/19058/97165/17762	5	2	ENSMUSG00000068240/ENSMUSG00000018411	3	ENSMUSG00000038084/ENSMUSG00000033953/ENSMUSG00000054717
R-MMU-983170	Antigen Presentation: Folding, assembly and peptide loading of class I MHC	2/304	31/7656	0.350322	0.819174	ENSMUSG00000021583/ENSMUSG00000067235	Erap1/H2-Q10	80898/15007	2	1	ENSMUSG00000067235	1	ENSMUSG00000021583
R-MMU-449147	Signaling by Interleukins	12/304	263/7656	0.351935	0.819174	ENSMUSG00000068240/ENSMUSG00000003882/ENSMUSG00000055980/ENSMUSG00000096727/ENSMUSG00000040850/ENSMUSG00000020048/ENSMUSG00000069273/ENSMUSG00000101972/ENSMUSG00000046709/ENSMUSG00000040329/ENSMUSG00000018932/ENSMUSG00000015837	Uba52/Il7r/Irs1/Psmb9/Psme4/Hsp90b1/Hist1h3e/Hist1h3i/Mapk10/Il7/Map2k3/Sqstm1	22186/16197/16367/16912/103554/22027/319151/319153/26414/16196/26397/18412	12	8	ENSMUSG00000068240/ENSMUSG00000003882/ENSMUSG00000055980/ENSMUSG00000020048/ENSMUSG00000069273/ENSMUSG00000101972/ENSMUSG00000040329/ENSMUSG00000015837	4	ENSMUSG00000096727/ENSMUSG00000040850/ENSMUSG00000046709/ENSMUSG00000018932
R-MMU-2559583	Cellular Senescence	7/304	145/7656	0.353561	0.819174	ENSMUSG00000068240/ENSMUSG00000023067/ENSMUSG00000069273/ENSMUSG00000025135/ENSMUSG00000101972/ENSMUSG00000046709/ENSMUSG00000018932	Uba52/Cdkn1a/Hist1h3e/Anapc11/Hist1h3i/Mapk10/Map2k3	22186/12575/319151/66156/319153/26414/26397	7	5	ENSMUSG00000068240/ENSMUSG00000023067/ENSMUSG00000069273/ENSMUSG00000025135/ENSMUSG00000101972	2	ENSMUSG00000046709/ENSMUSG00000018932
R-MMU-195253	Degradation of beta-catenin by the destruction complex	4/304	76/7656	0.356772	0.819174	ENSMUSG00000068240/ENSMUSG00000030970/ENSMUSG00000096727/ENSMUSG00000040850	Uba52/Ctbp2/Psmb9/Psme4	22186/13017/16912/103554	4	1	ENSMUSG00000068240	3	ENSMUSG00000030970/ENSMUSG00000096727/ENSMUSG00000040850
R-MMU-1170546	Prolactin receptor signaling	1/304	7656-11-01	0.359808	0.819174	ENSMUSG00000055737	Ghr	14600	1	0		1	ENSMUSG00000055737
R-MMU-1614558	Degradation of cysteine and homocysteine	1/304	7656-11-01	0.359808	0.819174	ENSMUSG00000033022	Cdo1	12583	1	1	ENSMUSG00000033022	0
R-MMU-264870	Caspase-mediated cleavage of cytoskeletal proteins	1/304	7656-11-01	0.359808	0.819174	ENSMUSG00000018411	Mapt	17762	1	1	ENSMUSG00000018411	0
R-MMU-354194	GRB2:SOS provides linkage to MAPK signaling for Integrins	1/304	7656-11-01	0.359808	0.819174	ENSMUSG00000026193	Fn1	14268	1	1	ENSMUSG00000026193	0
R-MMU-372708	p130Cas linkage to MAPK signaling for integrins	1/304	7656-11-01	0.359808	0.819174	ENSMUSG00000026193	Fn1	14268	1	1	ENSMUSG00000026193	0
R-MMU-430116	GP1b-IX-V activation signalling	1/304	7656-11-01	0.359808	0.819174	ENSMUSG00000031328	Flna	192176	1	0		1	ENSMUSG00000031328
R-MMU-5689877	Josephin domain DUBs	1/304	7656-11-01	0.359808	0.819174	ENSMUSG00000068240	Uba52	22186	1	1	ENSMUSG00000068240	0
R-MMU-71384	Ethanol oxidation	1/304	7656-11-01	0.359808	0.819174	ENSMUSG00000024747	Aldh1a7	26358	1	1	ENSMUSG00000024747	0
R-MMU-74749	Signal attenuation	1/304	7656-11-01	0.359808	0.819174	ENSMUSG00000055980	Irs1	16367	1	1	ENSMUSG00000055980	0
R-MMU-877312	Regulation of IFNG signaling	1/304	7656-11-01	0.359808	0.819174	ENSMUSG00000022965	Ifngr2	15980	1	0		1	ENSMUSG00000022965
R-MMU-450294	MAP kinase activation	3/304	54/7656	0.36315	0.819174	ENSMUSG00000068240/ENSMUSG00000046709/ENSMUSG00000018932	Uba52/Mapk10/Map2k3	22186/26414/26397	3	1	ENSMUSG00000068240	2	ENSMUSG00000046709/ENSMUSG00000018932
R-MMU-5607761	Dectin-1 mediated noncanonical NF-kB signaling	3/304	54/7656	0.36315	0.819174	ENSMUSG00000068240/ENSMUSG00000096727/ENSMUSG00000040850	Uba52/Psmb9/Psme4	22186/16912/103554	3	1	ENSMUSG00000068240	2	ENSMUSG00000096727/ENSMUSG00000040850
R-MMU-5610785	GLI3 is processed to GLI3R by the proteasome	3/304	54/7656	0.36315	0.819174	ENSMUSG00000068240/ENSMUSG00000096727/ENSMUSG00000040850	Uba52/Psmb9/Psme4	22186/16912/103554	3	1	ENSMUSG00000068240	2	ENSMUSG00000096727/ENSMUSG00000040850
R-MMU-5676590	NIK-->noncanonical NF-kB signaling	3/304	54/7656	0.36315	0.819174	ENSMUSG00000068240/ENSMUSG00000096727/ENSMUSG00000040850	Uba52/Psmb9/Psme4	22186/16912/103554	3	1	ENSMUSG00000068240	2	ENSMUSG00000096727/ENSMUSG00000040850
R-MMU-68827	CDT1 association with the CDC6:ORC:origin complex	3/304	54/7656	0.36315	0.819174	ENSMUSG00000068240/ENSMUSG00000096727/ENSMUSG00000040850	Uba52/Psmb9/Psme4	22186/16912/103554	3	1	ENSMUSG00000068240	2	ENSMUSG00000096727/ENSMUSG00000040850
R-MMU-8936459	RUNX1 regulates genes involved in megakaryocyte differentiation and platelet function	3/304	54/7656	0.36315	0.819174	ENSMUSG00000109324/ENSMUSG00000069273/ENSMUSG00000101972	Prmt1/Hist1h3e/Hist1h3i	15469/319151/319153	3	2	ENSMUSG00000069273/ENSMUSG00000101972	1	ENSMUSG00000109324
R-MMU-5357905	Regulation of TNFR1 signaling	2/304	32/7656	0.36485	0.819174	ENSMUSG00000068240/ENSMUSG00000030341	Uba52/Tnfrsf1a	22186/21937	2	2	ENSMUSG00000068240/ENSMUSG00000030341	0
R-MMU-76009	Platelet Aggregation (Plug Formation)	2/304	32/7656	0.36485	0.819174	ENSMUSG00000045318/ENSMUSG00000026193	Adra2c/Fn1	11553/14268	2	2	ENSMUSG00000045318/ENSMUSG00000026193	0
R-MMU-69206	G1/S Transition	5/304	100/7656	0.36521	0.819174	ENSMUSG00000068240/ENSMUSG00000023067/ENSMUSG00000070348/ENSMUSG00000096727/ENSMUSG00000031016	Uba52/Cdkn1a/Ccnd1/Psmb9/Wee1	22186/12575/12443/16912/22390	5	2	ENSMUSG00000068240/ENSMUSG00000023067	3	ENSMUSG00000070348/ENSMUSG00000096727/ENSMUSG00000031016
R-MMU-156580	Phase II - Conjugation of compounds	4/304	77/7656	0.365894	0.819174	ENSMUSG00000028032/ENSMUSG00000000326/ENSMUSG00000028124/ENSMUSG00000025069	Papss1/Comt/Gclm/Gsto2	23971/12846/14630/68214	4	3	ENSMUSG00000000326/ENSMUSG00000028124/ENSMUSG00000025069	1	ENSMUSG00000028032
R-MMU-168181	Toll Like Receptor 7/8 (TLR7/8) Cascade	4/304	77/7656	0.365894	0.819174	ENSMUSG00000068240/ENSMUSG00000025498/ENSMUSG00000046709/ENSMUSG00000018932	Uba52/Irf7/Mapk10/Map2k3	22186/54123/26414/26397	4	2	ENSMUSG00000068240/ENSMUSG00000025498	2	ENSMUSG00000046709/ENSMUSG00000018932
R-MMU-975155	MyD88 dependent cascade initiated on endosome	4/304	77/7656	0.365894	0.819174	ENSMUSG00000068240/ENSMUSG00000025498/ENSMUSG00000046709/ENSMUSG00000018932	Uba52/Irf7/Mapk10/Map2k3	22186/54123/26414/26397	4	2	ENSMUSG00000068240/ENSMUSG00000025498	2	ENSMUSG00000046709/ENSMUSG00000018932
R-MMU-5358351	Signaling by Hedgehog	6/304	124/7656	0.370185	0.819174	ENSMUSG00000068240/ENSMUSG00000096727/ENSMUSG00000027523/ENSMUSG00000040850/ENSMUSG00000040836/ENSMUSG00000018442	Uba52/Psmb9/Gnas/Psme4/Gpr161/Derl2	22186/16912/14683/103554/240888/116891	6	3	ENSMUSG00000068240/ENSMUSG00000027523/ENSMUSG00000018442	3	ENSMUSG00000096727/ENSMUSG00000040850/ENSMUSG00000040836
R-MMU-69275	G2/M Transition	8/304	173/7656	0.38111	0.819174	ENSMUSG00000068240/ENSMUSG00000023067/ENSMUSG00000023004/ENSMUSG00000096727/ENSMUSG00000031016/ENSMUSG00000040850/ENSMUSG00000026202/ENSMUSG00000031592	Uba52/Cdkn1a/Tuba1b/Psmb9/Wee1/Psme4/Tuba4a/Pcm1	22186/12575/22143/16912/22390/103554/22145/18536	8	2	ENSMUSG00000068240/ENSMUSG00000023067	6	ENSMUSG00000023004/ENSMUSG00000096727/ENSMUSG00000031016/ENSMUSG00000040850/ENSMUSG00000026202/ENSMUSG00000031592
R-MMU-453279	Mitotic G1-G1/S phases	6/304	126/7656	0.384518	0.819174	ENSMUSG00000068240/ENSMUSG00000023067/ENSMUSG00000070348/ENSMUSG00000096727/ENSMUSG00000031016/ENSMUSG00000027641	Uba52/Cdkn1a/Ccnd1/Psmb9/Wee1/Rbl1	22186/12575/12443/16912/22390/19650	6	2	ENSMUSG00000068240/ENSMUSG00000023067	4	ENSMUSG00000070348/ENSMUSG00000096727/ENSMUSG00000031016/ENSMUSG00000027641
R-MMU-6799198	Complex I biogenesis	3/304	56/7656	0.384986	0.819174	ENSMUSG00000020022/ENSMUSG00000064360/ENSMUSG00000064367	Ndufa12/ND3/ND5	66414/17718/17721	3	2	ENSMUSG00000020022/ENSMUSG00000064360	1	ENSMUSG00000064367
R-MMU-8852135	Protein ubiquitination	3/304	56/7656	0.384986	0.819174	ENSMUSG00000068240/ENSMUSG00000039159/ENSMUSG00000005609	Uba52/Ube2h/Ctr9	22186/22214/22083	3	3	ENSMUSG00000068240/ENSMUSG00000039159/ENSMUSG00000005609	0
R-MMU-111447	Activation of BAD and translocation to mitochondria	1/304	7656-12-01	0.385265	0.819174	ENSMUSG00000033953	Ppp3r1	19058	1	0		1	ENSMUSG00000033953
R-MMU-1358803	Downregulation of ERBB2:ERBB3 signaling	1/304	7656-12-01	0.385265	0.819174	ENSMUSG00000068240	Uba52	22186	1	1	ENSMUSG00000068240	0
R-MMU-140342	Apoptosis induced DNA fragmentation	1/304	7656-12-01	0.385265	0.819174	ENSMUSG00000054717	Hmgb2	97165	1	0		1	ENSMUSG00000054717
R-MMU-1482922	Acyl chain remodelling of PI	1/304	7656-12-01	0.385265	0.819174	ENSMUSG00000030214	Plbd1	66857	1	0		1	ENSMUSG00000030214
R-MMU-166786	Creation of C4 and C2 activators	1/304	7656-12-01	0.385265	0.819174	ENSMUSG00000055172	C1ra	50909	1	0		1	ENSMUSG00000055172
R-MMU-174403	Glutathione synthesis and recycling	1/304	7656-12-01	0.385265	0.819174	ENSMUSG00000028124	Gclm	14630	1	1	ENSMUSG00000028124	0
R-MMU-2022377	Metabolism of Angiotensinogen to Angiotensins	1/304	7656-12-01	0.385265	0.819174	ENSMUSG00000007891	Ctsd	13033	1	1	ENSMUSG00000007891	0
R-MMU-2022857	Keratan sulfate degradation	1/304	7656-12-01	0.385265	0.819174	ENSMUSG00000021390	Ogn	18295	1	0		1	ENSMUSG00000021390
R-MMU-211227	Activation of DNA fragmentation factor	1/304	7656-12-01	0.385265	0.819174	ENSMUSG00000054717	Hmgb2	97165	1	0		1	ENSMUSG00000054717
R-MMU-3134975	Regulation of innate immune responses to cytosolic DNA	1/304	7656-12-01	0.385265	0.819174	ENSMUSG00000068240	Uba52	22186	1	1	ENSMUSG00000068240	0
R-MMU-390247	Beta-oxidation of very long chain fatty acids	1/304	7656-12-01	0.385265	0.819174	ENSMUSG00000024507	Hsd17b4	15488	1	0		1	ENSMUSG00000024507
R-MMU-442729	CREB phosphorylation through the activation of CaMKII	1/304	7656-12-01	0.385265	0.819174	ENSMUSG00000020734	Grin2c	14813	1	1	ENSMUSG00000020734	0
R-MMU-5357786	TNFR1-induced proapoptotic signaling	1/304	7656-12-01	0.385265	0.819174	ENSMUSG00000030341	Tnfrsf1a	21937	1	1	ENSMUSG00000030341	0
R-MMU-5696398	Nucleotide Excision Repair	5/304	103/7656	0.389112	0.819174	ENSMUSG00000068240/ENSMUSG00000021639/ENSMUSG00000023104/ENSMUSG00000031446/ENSMUSG00000024740	Uba52/Gtf2h2/Rfc2/Cul4a/Ddb1	22186/23894/19718/99375/13194	5	2	ENSMUSG00000068240/ENSMUSG00000021639	3	ENSMUSG00000023104/ENSMUSG00000031446/ENSMUSG00000024740
R-MMU-453274	Mitotic G2-G2/M phases	8/304	175/7656	0.393314	0.819174	ENSMUSG00000068240/ENSMUSG00000023067/ENSMUSG00000023004/ENSMUSG00000096727/ENSMUSG00000031016/ENSMUSG00000040850/ENSMUSG00000026202/ENSMUSG00000031592	Uba52/Cdkn1a/Tuba1b/Psmb9/Wee1/Psme4/Tuba4a/Pcm1	22186/12575/22143/16912/22390/103554/22145/18536	8	2	ENSMUSG00000068240/ENSMUSG00000023067	6	ENSMUSG00000023004/ENSMUSG00000096727/ENSMUSG00000031016/ENSMUSG00000040850/ENSMUSG00000026202/ENSMUSG00000031592
R-MMU-1834949	Cytosolic sensors of pathogen-associated DNA	2/304	34/7656	0.393518	0.819174	ENSMUSG00000068240/ENSMUSG00000025498	Uba52/Irf7	22186/54123	2	2	ENSMUSG00000068240/ENSMUSG00000025498	0
R-MMU-190828	Gap junction trafficking	2/304	34/7656	0.393518	0.819174	ENSMUSG00000023004/ENSMUSG00000026202	Tuba1b/Tuba4a	22143/22145	2	0		2	ENSMUSG00000023004/ENSMUSG00000026202
R-MMU-3928665	EPH-ephrin mediated repulsion of cells	2/304	34/7656	0.393518	0.819174	ENSMUSG00000002489/ENSMUSG00000031740	Tiam1/Mmp2	21844/17390	2	0		2	ENSMUSG00000002489/ENSMUSG00000031740
R-MMU-6804757	Regulation of TP53 Degradation	2/304	34/7656	0.393518	0.819174	ENSMUSG00000068240/ENSMUSG00000029521	Uba52/Chek2	22186/50883	2	1	ENSMUSG00000068240	1	ENSMUSG00000029521
R-MMU-6806003	Regulation of TP53 Expression and Degradation	2/304	34/7656	0.393518	0.819174	ENSMUSG00000068240/ENSMUSG00000029521	Uba52/Chek2	22186/50883	2	1	ENSMUSG00000068240	1	ENSMUSG00000029521
R-MMU-68875	Mitotic Prophase	5/304	104/7656	0.397071	0.819174	ENSMUSG00000039509/ENSMUSG00000069273/ENSMUSG00000053293/ENSMUSG00000101972/ENSMUSG00000003226	Nup133/Hist1h3e/Pom121/Hist1h3i/Ranbp2	234865/319151/107939/319153/19386	5	4	ENSMUSG00000039509/ENSMUSG00000069273/ENSMUSG00000053293/ENSMUSG00000101972	1	ENSMUSG00000003226
R-MMU-4086400	PCP/CE pathway	4/304	81/7656	0.402275	0.819174	ENSMUSG00000068240/ENSMUSG00000005699/ENSMUSG00000096727/ENSMUSG00000040850	Uba52/Pard6a/Psmb9/Psme4	22186/56513/16912/103554	4	2	ENSMUSG00000068240/ENSMUSG00000005699	2	ENSMUSG00000096727/ENSMUSG00000040850
R-MMU-5617833	Cilium Assembly	8/304	177/7656	0.405529	0.819174	ENSMUSG00000023072/ENSMUSG00000023004/ENSMUSG00000030324/ENSMUSG00000030397/ENSMUSG00000026202/ENSMUSG00000014232/ENSMUSG00000031592/ENSMUSG00000022911	Cep89/Tuba1b/Rho/Mark4/Tuba4a/Cluap1/Pcm1/Arl13b	72140/22143/212541/232944/22145/76779/18536/68146	8	3	ENSMUSG00000023072/ENSMUSG00000030397/ENSMUSG00000014232	5	ENSMUSG00000023004/ENSMUSG00000030324/ENSMUSG00000026202/ENSMUSG00000031592/ENSMUSG00000022911
R-MMU-70171	Glycolysis	3/304	58/7656	0.406646	0.819174	ENSMUSG00000039509/ENSMUSG00000053293/ENSMUSG00000003226	Nup133/Pom121/Ranbp2	234865/107939/19386	3	2	ENSMUSG00000039509/ENSMUSG00000053293	1	ENSMUSG00000003226
R-MMU-109704	PI3K Cascade	2/304	35/7656	0.407633	0.819174	ENSMUSG00000055980/ENSMUSG00000032715	Irs1/Trib3	16367/228775	2	1	ENSMUSG00000055980	1	ENSMUSG00000032715
R-MMU-156590	Glutathione conjugation	2/304	35/7656	0.407633	0.819174	ENSMUSG00000028124/ENSMUSG00000025069	Gclm/Gsto2	14630/68214	2	2	ENSMUSG00000028124/ENSMUSG00000025069	0
R-MMU-168928	DDX58/IFIH1-mediated induction of interferon-alpha/beta	2/304	35/7656	0.407633	0.819174	ENSMUSG00000068240/ENSMUSG00000025498	Uba52/Irf7	22186/54123	2	2	ENSMUSG00000068240/ENSMUSG00000025498	0
R-MMU-437239	Recycling pathway of L1	2/304	35/7656	0.407633	0.819174	ENSMUSG00000023004/ENSMUSG00000026202	Tuba1b/Tuba4a	22143/22145	2	0		2	ENSMUSG00000023004/ENSMUSG00000026202
R-MMU-8866654	E3 ubiquitin ligases ubiquitinate target proteins	2/304	35/7656	0.407633	0.819174	ENSMUSG00000068240/ENSMUSG00000005609	Uba52/Ctr9	22186/22083	2	2	ENSMUSG00000068240/ENSMUSG00000005609	0
R-MMU-1237044	Erythrocytes take up carbon dioxide and release oxygen	1/304	13/7656	0.409713	0.819174	ENSMUSG00000004655	Aqp1	11826	1	0		1	ENSMUSG00000004655
R-MMU-1433559	Regulation of KIT signaling	1/304	13/7656	0.409713	0.819174	ENSMUSG00000042594	Sh2b3	16923	1	0		1	ENSMUSG00000042594
R-MMU-1480926	O2/CO2 exchange in erythrocytes	1/304	13/7656	0.409713	0.819174	ENSMUSG00000004655	Aqp1	11826	1	0		1	ENSMUSG00000004655
R-MMU-156581	Methylation	1/304	13/7656	0.409713	0.819174	ENSMUSG00000000326	Comt	12846	1	1	ENSMUSG00000000326	0
R-MMU-391903	Eicosanoid ligand-binding receptors	1/304	13/7656	0.409713	0.819174	ENSMUSG00000019464	Ptger1	19216	1	1	ENSMUSG00000019464	0
R-MMU-418457	cGMP effects	1/304	13/7656	0.409713	0.819174	ENSMUSG00000110195	Pde2a	207728	1	0		1	ENSMUSG00000110195
R-MMU-442982	Ras activation upon Ca2+ influx through NMDA receptor	1/304	13/7656	0.409713	0.819174	ENSMUSG00000020734	Grin2c	14813	1	1	ENSMUSG00000020734	0
R-MMU-5684264	MAP3K8 (TPL2)-dependent MAPK1/3 activation	1/304	13/7656	0.409713	0.819174	ENSMUSG00000068240	Uba52	22186	1	1	ENSMUSG00000068240	0
R-MMU-5686938	Regulation of TLR by endogenous ligand	1/304	13/7656	0.409713	0.819174	ENSMUSG00000027995	Tlr2	24088	1	0		1	ENSMUSG00000027995
R-MMU-6804759	Regulation of TP53 Activity through Association with Co-factors	1/304	13/7656	0.409713	0.819174	ENSMUSG00000029026	Trp73	22062	1	1	ENSMUSG00000029026	0
R-MMU-8963743	Digestion and absorption	1/304	13/7656	0.409713	0.819174	ENSMUSG00000027690	Slc2a2	20526	1	1	ENSMUSG00000027690	0
R-MMU-936440	Negative regulators of DDX58/IFIH1 signaling	1/304	13/7656	0.409713	0.819174	ENSMUSG00000068240	Uba52	22186	1	1	ENSMUSG00000068240	0
R-MMU-982772	Growth hormone receptor signaling	1/304	13/7656	0.409713	0.819174	ENSMUSG00000055737	Ghr	14600	1	0		1	ENSMUSG00000055737
R-MMU-1852241	Organelle biogenesis and maintenance	9/304	202/7656	0.410367	0.819174	ENSMUSG00000023072/ENSMUSG00000023004/ENSMUSG00000030324/ENSMUSG00000021794/ENSMUSG00000030397/ENSMUSG00000026202/ENSMUSG00000014232/ENSMUSG00000031592/ENSMUSG00000022911	Cep89/Tuba1b/Rho/Glud1/Mark4/Tuba4a/Cluap1/Pcm1/Arl13b	72140/22143/212541/14661/232944/22145/76779/18536/68146	9	3	ENSMUSG00000023072/ENSMUSG00000030397/ENSMUSG00000014232	6	ENSMUSG00000023004/ENSMUSG00000030324/ENSMUSG00000021794/ENSMUSG00000026202/ENSMUSG00000031592/ENSMUSG00000022911
R-MMU-5607764	CLEC7A (Dectin-1) signaling	4/304	82/7656	0.411321	0.819174	ENSMUSG00000068240/ENSMUSG00000096727/ENSMUSG00000040850/ENSMUSG00000033953	Uba52/Psmb9/Psme4/Ppp3r1	22186/16912/103554/19058	4	1	ENSMUSG00000068240	3	ENSMUSG00000096727/ENSMUSG00000040850/ENSMUSG00000033953
R-MMU-174084	Autodegradation of Cdh1 by Cdh1:APC/C	3/304	59/7656	0.417394	0.819174	ENSMUSG00000068240/ENSMUSG00000096727/ENSMUSG00000025135	Uba52/Psmb9/Anapc11	22186/16912/66156	3	2	ENSMUSG00000068240/ENSMUSG00000025135	1	ENSMUSG00000096727
R-MMU-448424	Interleukin-17 signaling	3/304	59/7656	0.417394	0.819174	ENSMUSG00000068240/ENSMUSG00000046709/ENSMUSG00000018932	Uba52/Mapk10/Map2k3	22186/26414/26397	3	1	ENSMUSG00000068240	2	ENSMUSG00000046709/ENSMUSG00000018932
R-MMU-8878166	Transcriptional regulation by RUNX2	3/304	59/7656	0.417394	0.819174	ENSMUSG00000068240/ENSMUSG00000070348/ENSMUSG00000096727	Uba52/Ccnd1/Psmb9	22186/12443/16912	3	1	ENSMUSG00000068240	2	ENSMUSG00000070348/ENSMUSG00000096727
R-MMU-3371556	Cellular response to heat stress	4/304	83/7656	0.420338	0.819174	ENSMUSG00000039509/ENSMUSG00000032060/ENSMUSG00000053293/ENSMUSG00000003226	Nup133/Cryab/Pom121/Ranbp2	234865/12955/107939/19386	4	3	ENSMUSG00000039509/ENSMUSG00000032060/ENSMUSG00000053293	1	ENSMUSG00000003226
R-MMU-110313	Translesion synthesis by Y family DNA polymerases bypasses lesions on DNA template	2/304	36/7656	0.421587	0.819174	ENSMUSG00000068240/ENSMUSG00000023104	Uba52/Rfc2	22186/19718	2	1	ENSMUSG00000068240	1	ENSMUSG00000023104
R-MMU-112399	IRS-mediated signalling	2/304	36/7656	0.421587	0.819174	ENSMUSG00000055980/ENSMUSG00000032715	Irs1/Trib3	16367/228775	2	1	ENSMUSG00000055980	1	ENSMUSG00000032715
R-MMU-157858	Gap junction trafficking and regulation	2/304	36/7656	0.421587	0.819174	ENSMUSG00000023004/ENSMUSG00000026202	Tuba1b/Tuba4a	22143/22145	2	0		2	ENSMUSG00000023004/ENSMUSG00000026202
R-MMU-427413	NoRC negatively regulates rRNA expression	2/304	36/7656	0.421587	0.819174	ENSMUSG00000069273/ENSMUSG00000101972	Hist1h3e/Hist1h3i	319151/319153	2	2	ENSMUSG00000069273/ENSMUSG00000101972	0
R-MMU-6814122	Cooperation of PDCL (PhLP1) and TRiC/CCT in G-protein beta folding	2/304	36/7656	0.421587	0.819174	ENSMUSG00000038811/ENSMUSG00000027669	Gngt2/Gnb4	14710/14696	2	1	ENSMUSG00000038811	1	ENSMUSG00000027669
R-MMU-8951664	Neddylation	8/304	180/7656	0.423846	0.819174	ENSMUSG00000068240/ENSMUSG00000054920/ENSMUSG00000031382/ENSMUSG00000031446/ENSMUSG00000034377/ENSMUSG00000024740/ENSMUSG00000024140/ENSMUSG00000049354	Uba52/Klhl5/Asb11/Cul4a/Tulp4/Ddb1/Epas1/Dcaf7	22186/71778/68854/99375/68842/13194/13819/71833	8	4	ENSMUSG00000068240/ENSMUSG00000054920/ENSMUSG00000031382/ENSMUSG00000034377	4	ENSMUSG00000031446/ENSMUSG00000024740/ENSMUSG00000024140/ENSMUSG00000049354
R-MMU-2029482	Regulation of actin dynamics for phagocytic cup formation	3/304	60/7656	0.428077	0.819174	ENSMUSG00000020340/ENSMUSG00000086040/ENSMUSG00000025372	Cyfip2/Wipf3/Baiap2	76884/330319/108100	3	2	ENSMUSG00000086040/ENSMUSG00000025372	1	ENSMUSG00000020340
R-MMU-3214841	PKMTs methylate histone lysines	3/304	60/7656	0.428077	0.819174	ENSMUSG00000069273/ENSMUSG00000101972/ENSMUSG00000015697	Hist1h3e/Hist1h3i/Setdb1	319151/319153/84505	3	3	ENSMUSG00000069273/ENSMUSG00000101972/ENSMUSG00000015697	0
R-MMU-4551638	SUMOylation of chromatin organization proteins	3/304	60/7656	0.428077	0.819174	ENSMUSG00000039509/ENSMUSG00000053293/ENSMUSG00000003226	Nup133/Pom121/Ranbp2	234865/107939/19386	3	2	ENSMUSG00000039509/ENSMUSG00000053293	1	ENSMUSG00000003226
R-MMU-6794362	Protein-protein interactions at synapses	3/304	60/7656	0.428077	0.819174	ENSMUSG00000071862/ENSMUSG00000020734/ENSMUSG00000051790	Lrrtm2/Grin2c/Nlgn2	107065/14813/216856	3	2	ENSMUSG00000020734/ENSMUSG00000051790	1	ENSMUSG00000071862
R-MMU-8948751	Regulation of PTEN stability and activity	3/304	60/7656	0.428077	0.819174	ENSMUSG00000068240/ENSMUSG00000096727/ENSMUSG00000040850	Uba52/Psmb9/Psme4	22186/16912/103554	3	1	ENSMUSG00000068240	2	ENSMUSG00000096727/ENSMUSG00000040850
R-MMU-1369062	ABC transporters in lipid homeostasis	1/304	14/7656	0.433192	0.819174	ENSMUSG00000041797	Abca9	217262	1	0		1	ENSMUSG00000041797
R-MMU-174411	Polymerase switching on the C-strand of the telomere	1/304	14/7656	0.433192	0.819174	ENSMUSG00000023104	Rfc2	19718	1	0		1	ENSMUSG00000023104
R-MMU-202131	Metabolism of nitric oxide	1/304	14/7656	0.433192	0.819174	ENSMUSG00000007655	Cav1	12389	1	0		1	ENSMUSG00000007655
R-MMU-203765	eNOS activation and regulation	1/304	14/7656	0.433192	0.819174	ENSMUSG00000007655	Cav1	12389	1	0		1	ENSMUSG00000007655
R-MMU-438066	Unblocking of NMDA receptor, glutamate binding and activation	1/304	14/7656	0.433192	0.819174	ENSMUSG00000020734	Grin2c	14813	1	1	ENSMUSG00000020734	0
R-MMU-446353	Cell-extracellular matrix interactions	1/304	14/7656	0.433192	0.819174	ENSMUSG00000031328	Flna	192176	1	0		1	ENSMUSG00000031328
R-MMU-5218921	VEGFR2 mediated cell proliferation	1/304	14/7656	0.433192	0.819174	ENSMUSG00000023951	Vegfa	22339	1	1	ENSMUSG00000023951	0
R-MMU-68884	Mitotic Telophase/Cytokinesis	1/304	14/7656	0.433192	0.819174	ENSMUSG00000028851	Nudc	18221	1	1	ENSMUSG00000028851	0
R-MMU-69091	Polymerase switching	1/304	14/7656	0.433192	0.819174	ENSMUSG00000023104	Rfc2	19718	1	0		1	ENSMUSG00000023104
R-MMU-69109	Leading Strand Synthesis	1/304	14/7656	0.433192	0.819174	ENSMUSG00000023104	Rfc2	19718	1	0		1	ENSMUSG00000023104
R-MMU-71336	Pentose phosphate pathway (hexose monophosphate shunt)	1/304	14/7656	0.433192	0.819174	ENSMUSG00000031807	Pgls	66171	1	1	ENSMUSG00000031807	0
R-MMU-937072	TRAF6-mediated induction of TAK1 complex within TLR4 complex	1/304	14/7656	0.433192	0.819174	ENSMUSG00000068240	Uba52	22186	1	1	ENSMUSG00000068240	0
R-MMU-390466	Chaperonin-mediated protein folding	2/304	37/7656	0.435371	0.819174	ENSMUSG00000038811/ENSMUSG00000027669	Gngt2/Gnb4	14710/14696	2	1	ENSMUSG00000038811	1	ENSMUSG00000027669
R-MMU-391251	Protein folding	2/304	37/7656	0.435371	0.819174	ENSMUSG00000038811/ENSMUSG00000027669	Gngt2/Gnb4	14710/14696	2	1	ENSMUSG00000038811	1	ENSMUSG00000027669
R-MMU-5674135	MAP2K and MAPK activation	2/304	37/7656	0.435371	0.819174	ENSMUSG00000026193/ENSMUSG00000028841	Fn1/Cnksr1	14268/194231	2	2	ENSMUSG00000026193/ENSMUSG00000028841	0
R-MMU-6806667	Metabolism of fat-soluble vitamins	2/304	37/7656	0.435371	0.819174	ENSMUSG00000047719/ENSMUSG00000058571	Ubiad1/Gpc6	71707/23888	2	0		2	ENSMUSG00000047719/ENSMUSG00000058571
R-MMU-5419276	Mitochondrial translation termination	4/304	85/7656	0.438272	0.819174	ENSMUSG00000033751/ENSMUSG00000029486/ENSMUSG00000026887/ENSMUSG00000063787	Gadd45gip1/Mrpl1/Mrrf/Chchd1	102060/94061/67871/66121	4	2	ENSMUSG00000033751/ENSMUSG00000063787	2	ENSMUSG00000029486/ENSMUSG00000026887
R-MMU-69052	Switching of origins to a post-replicative state	4/304	85/7656	0.438272	0.819174	ENSMUSG00000068240/ENSMUSG00000096727/ENSMUSG00000040850/ENSMUSG00000025135	Uba52/Psmb9/Psme4/Anapc11	22186/16912/103554/66156	4	2	ENSMUSG00000068240/ENSMUSG00000025135	2	ENSMUSG00000096727/ENSMUSG00000040850
R-MMU-1169091	Activation of NF-kappaB in B cells	3/304	61/7656	0.438691	0.819174	ENSMUSG00000068240/ENSMUSG00000096727/ENSMUSG00000040850	Uba52/Psmb9/Psme4	22186/16912/103554	3	1	ENSMUSG00000068240	2	ENSMUSG00000096727/ENSMUSG00000040850
R-MMU-611105	Respiratory electron transport	3/304	61/7656	0.438691	0.819174	ENSMUSG00000020022/ENSMUSG00000064360/ENSMUSG00000064367	Ndufa12/ND3/ND5	66414/17718/17721	3	2	ENSMUSG00000020022/ENSMUSG00000064360	1	ENSMUSG00000064367
R-MMU-112316	Neuronal System	12/304	282/7656	0.445112	0.819174	ENSMUSG00000071862/ENSMUSG00000038811/ENSMUSG00000049265/ENSMUSG00000050556/ENSMUSG00000000326/ENSMUSG00000024936/ENSMUSG00000060882/ENSMUSG00000020734/ENSMUSG00000027669/ENSMUSG00000047976/ENSMUSG00000051790/ENSMUSG00000051177	Lrrtm2/Gngt2/Kcnk3/Kcnb1/Comt/Kcnk7/Kcnd2/Grin2c/Gnb4/Kcna1/Nlgn2/Plcb1	107065/14710/16527/16500/12846/16530/16508/14813/14696/16485/216856/18795	12	6	ENSMUSG00000038811/ENSMUSG00000049265/ENSMUSG00000000326/ENSMUSG00000024936/ENSMUSG00000020734/ENSMUSG00000051790	6	ENSMUSG00000071862/ENSMUSG00000050556/ENSMUSG00000060882/ENSMUSG00000027669/ENSMUSG00000047976/ENSMUSG00000051177
R-MMU-9006934	Signaling by Receptor Tyrosine Kinases	16/304	381/7656	0.445548	0.819174	ENSMUSG00000068240/ENSMUSG00000020340/ENSMUSG00000040152/ENSMUSG00000055980/ENSMUSG00000024330/ENSMUSG00000026193/ENSMUSG00000004951/ENSMUSG00000023951/ENSMUSG00000084128/ENSMUSG00000038764/ENSMUSG00000042594/ENSMUSG00000031503/ENSMUSG00000025793/ENSMUSG00000025372/ENSMUSG00000052459/ENSMUSG00000032715	Uba52/Cyfip2/Thbs1/Irs1/Col11a2/Fn1/Hspb1/Vegfa/Esrp2/Ptpn3/Sh2b3/Col4a2/Hgs/Baiap2/Atp6v1a/Trib3	22186/76884/21825/16367/12815/14268/15507/22339/77411/545622/16923/12827/15239/108100/11964/228775	16	8	ENSMUSG00000068240/ENSMUSG00000055980/ENSMUSG00000024330/ENSMUSG00000026193/ENSMUSG00000004951/ENSMUSG00000023951/ENSMUSG00000025793/ENSMUSG00000025372	8	ENSMUSG00000020340/ENSMUSG00000040152/ENSMUSG00000084128/ENSMUSG00000038764/ENSMUSG00000042594/ENSMUSG00000031503/ENSMUSG00000052459/ENSMUSG00000032715
R-MMU-5368287	Mitochondrial translation	4/304	86/7656	0.447181	0.819174	ENSMUSG00000033751/ENSMUSG00000029486/ENSMUSG00000026887/ENSMUSG00000063787	Gadd45gip1/Mrpl1/Mrrf/Chchd1	102060/94061/67871/66121	4	2	ENSMUSG00000033751/ENSMUSG00000063787	2	ENSMUSG00000029486/ENSMUSG00000026887
R-MMU-1483249	Inositol phosphate metabolism	2/304	38/7656	0.448977	0.819174	ENSMUSG00000040648/ENSMUSG00000051177	Ppip5k2/Plcb1	227399/18795	2	0		2	ENSMUSG00000040648/ENSMUSG00000051177
R-MMU-2173793	Transcriptional activity of SMAD2/SMAD3:SMAD4 heterotrimer	2/304	38/7656	0.448977	0.819174	ENSMUSG00000068240/ENSMUSG00000027641	Uba52/Rbl1	22186/19650	2	1	ENSMUSG00000068240	1	ENSMUSG00000027641
R-MMU-427359	SIRT1 negatively regulates rRNA expression	2/304	38/7656	0.448977	0.819174	ENSMUSG00000069273/ENSMUSG00000101972	Hist1h3e/Hist1h3i	319151/319153	2	2	ENSMUSG00000069273/ENSMUSG00000101972	0
R-MMU-73728	RNA Polymerase I Promoter Opening	2/304	38/7656	0.448977	0.819174	ENSMUSG00000069273/ENSMUSG00000101972	Hist1h3e/Hist1h3i	319151/319153	2	2	ENSMUSG00000069273/ENSMUSG00000101972	0
R-MMU-977606	Regulation of Complement cascade	2/304	38/7656	0.448977	0.819174	ENSMUSG00000022037/ENSMUSG00000055172	Clu/C1ra	12759/50909	2	1	ENSMUSG00000022037	1	ENSMUSG00000055172
R-MMU-3214847	HATs acetylate histones	3/304	62/7656	0.44923	0.819174	ENSMUSG00000069273/ENSMUSG00000101972/ENSMUSG00000027018	Hist1h3e/Hist1h3i/Hat1	319151/319153/107435	3	2	ENSMUSG00000069273/ENSMUSG00000101972	1	ENSMUSG00000027018
R-MMU-5689880	Ub-specific processing proteases	7/304	160/7656	0.4519	0.819174	ENSMUSG00000068240/ENSMUSG00000096727/ENSMUSG00000015619/ENSMUSG00000040850/ENSMUSG00000043866/ENSMUSG00000030107/ENSMUSG00000025793	Uba52/Psmb9/Gata3/Psme4/Taf10/Usp18/Hgs	22186/16912/14462/103554/24075/24110/15239	7	4	ENSMUSG00000068240/ENSMUSG00000015619/ENSMUSG00000043866/ENSMUSG00000025793	3	ENSMUSG00000096727/ENSMUSG00000040850/ENSMUSG00000030107
R-MMU-1236977	Endosomal/Vacuolar pathway	1/304	15/7656	0.455739	0.819174	ENSMUSG00000067235	H2-Q10	15007	1	1	ENSMUSG00000067235	0
R-MMU-1295596	Spry regulation of FGF signaling	1/304	15/7656	0.455739	0.819174	ENSMUSG00000068240	Uba52	22186	1	1	ENSMUSG00000068240	0
R-MMU-204174	Regulation of pyruvate dehydrogenase (PDH) complex	1/304	15/7656	0.455739	0.819174	ENSMUSG00000033624	Pdpr	319518	1	0		1	ENSMUSG00000033624
R-MMU-2214320	Anchoring fibril formation	1/304	15/7656	0.455739	0.819174	ENSMUSG00000031503	Col4a2	12827	1	0		1	ENSMUSG00000031503
R-MMU-2453902	The canonical retinoid cycle in rods (twilight vision)	1/304	15/7656	0.455739	0.819174	ENSMUSG00000030324	Rho	212541	1	0		1	ENSMUSG00000030324
R-MMU-5358508	Mismatch Repair	1/304	15/7656	0.455739	0.819174	ENSMUSG00000014850	Msh3	17686	1	0		1	ENSMUSG00000014850
R-MMU-622312	Inflammasomes	1/304	15/7656	0.455739	0.819174	ENSMUSG00000037860	Aim2	383619	1	0		1	ENSMUSG00000037860
R-MMU-6785807	Interleukin-4 and 13 signaling	1/304	15/7656	0.455739	0.819174	ENSMUSG00000020048	Hsp90b1	22027	1	1	ENSMUSG00000020048	0
R-MMU-166166	MyD88-independent TLR4 cascade	4/304	87/7656	0.456045	0.819174	ENSMUSG00000068240/ENSMUSG00000025498/ENSMUSG00000046709/ENSMUSG00000018932	Uba52/Irf7/Mapk10/Map2k3	22186/54123/26414/26397	4	2	ENSMUSG00000068240/ENSMUSG00000025498	2	ENSMUSG00000046709/ENSMUSG00000018932
R-MMU-5632684	Hedgehog 'on' state	4/304	87/7656	0.456045	0.819174	ENSMUSG00000068240/ENSMUSG00000096727/ENSMUSG00000040850/ENSMUSG00000040836	Uba52/Psmb9/Psme4/Gpr161	22186/16912/103554/240888	4	1	ENSMUSG00000068240	3	ENSMUSG00000096727/ENSMUSG00000040850/ENSMUSG00000040836
R-MMU-9018519	Estrogen-dependent gene expression	4/304	87/7656	0.456045	0.819174	ENSMUSG00000109324/ENSMUSG00000015619/ENSMUSG00000069273/ENSMUSG00000101972	Prmt1/Gata3/Hist1h3e/Hist1h3i	15469/14462/319151/319153	4	3	ENSMUSG00000015619/ENSMUSG00000069273/ENSMUSG00000101972	1	ENSMUSG00000109324
R-MMU-937061	TRIF(TICAM1)-mediated TLR4 signaling	4/304	87/7656	0.456045	0.819174	ENSMUSG00000068240/ENSMUSG00000025498/ENSMUSG00000046709/ENSMUSG00000018932	Uba52/Irf7/Mapk10/Map2k3	22186/54123/26414/26397	4	2	ENSMUSG00000068240/ENSMUSG00000025498	2	ENSMUSG00000046709/ENSMUSG00000018932
R-MMU-68867	Assembly of the pre-replicative complex	3/304	63/7656	0.459689	0.819174	ENSMUSG00000068240/ENSMUSG00000096727/ENSMUSG00000040850	Uba52/Psmb9/Psme4	22186/16912/103554	3	1	ENSMUSG00000068240	2	ENSMUSG00000096727/ENSMUSG00000040850
R-MMU-2428928	IRS-related events triggered by IGF1R	2/304	39/7656	0.462396	0.819174	ENSMUSG00000055980/ENSMUSG00000032715	Irs1/Trib3	16367/228775	2	1	ENSMUSG00000055980	1	ENSMUSG00000032715
R-MMU-5250941	Negative epigenetic regulation of rRNA expression	2/304	39/7656	0.462396	0.819174	ENSMUSG00000069273/ENSMUSG00000101972	Hist1h3e/Hist1h3i	319151/319153	2	2	ENSMUSG00000069273/ENSMUSG00000101972	0
R-MMU-8875878	MET promotes cell motility	2/304	39/7656	0.462396	0.819174	ENSMUSG00000024330/ENSMUSG00000026193	Col11a2/Fn1	12815/14268	2	2	ENSMUSG00000024330/ENSMUSG00000026193	0
R-MMU-69239	Synthesis of DNA	5/304	113/7656	0.46793	0.819174	ENSMUSG00000068240/ENSMUSG00000096727/ENSMUSG00000023104/ENSMUSG00000040850/ENSMUSG00000025135	Uba52/Psmb9/Rfc2/Psme4/Anapc11	22186/16912/19718/103554/66156	5	2	ENSMUSG00000068240/ENSMUSG00000025135	3	ENSMUSG00000096727/ENSMUSG00000023104/ENSMUSG00000040850
R-MMU-74752	Signaling by Insulin receptor	3/304	64/7656	0.470062	0.819174	ENSMUSG00000055980/ENSMUSG00000052459/ENSMUSG00000032715	Irs1/Atp6v1a/Trib3	16367/11964/228775	3	1	ENSMUSG00000055980	2	ENSMUSG00000052459/ENSMUSG00000032715
R-MMU-8876198	RAB GEFs exchange GTP for GDP on RABs	4/304	89/7656	0.473629	0.819174	ENSMUSG00000049299/ENSMUSG00000038371/ENSMUSG00000025531/ENSMUSG00000044037	Trappc1/Sbf2/Chm/Als2cl	245828/319934/12662/235633	4	2	ENSMUSG00000049299/ENSMUSG00000044037	2	ENSMUSG00000038371/ENSMUSG00000025531
R-MMU-2428924	IGF1R signaling cascade	2/304	40/7656	0.475622	0.819174	ENSMUSG00000055980/ENSMUSG00000032715	Irs1/Trib3	16367/228775	2	1	ENSMUSG00000055980	1	ENSMUSG00000032715
R-MMU-3928662	EPHB-mediated forward signaling	2/304	40/7656	0.475622	0.819174	ENSMUSG00000023951/ENSMUSG00000002489	Vegfa/Tiam1	22339/21844	2	1	ENSMUSG00000023951	1	ENSMUSG00000002489
R-MMU-5620920	Cargo trafficking to the periciliary membrane	2/304	40/7656	0.475622	0.819174	ENSMUSG00000030324/ENSMUSG00000022911	Rho/Arl13b	212541/68146	2	0		2	ENSMUSG00000030324/ENSMUSG00000022911
R-MMU-5625886	Activated PKN1 stimulates transcription of AR (androgen receptor) regulated genes KLK2 and KLK3	2/304	40/7656	0.475622	0.819174	ENSMUSG00000069273/ENSMUSG00000101972	Hist1h3e/Hist1h3i	319151/319153	2	2	ENSMUSG00000069273/ENSMUSG00000101972	0
R-MMU-2454202	Fc epsilon receptor (FCERI) signaling	5/304	114/7656	0.475667	0.819174	ENSMUSG00000068240/ENSMUSG00000096727/ENSMUSG00000040850/ENSMUSG00000033953/ENSMUSG00000046709	Uba52/Psmb9/Psme4/Ppp3r1/Mapk10	22186/16912/103554/19058/26414	5	1	ENSMUSG00000068240	4	ENSMUSG00000096727/ENSMUSG00000040850/ENSMUSG00000033953/ENSMUSG00000046709
R-MMU-9007101	Rab regulation of trafficking	5/304	114/7656	0.475667	0.819174	ENSMUSG00000049299/ENSMUSG00000038371/ENSMUSG00000029192/ENSMUSG00000025531/ENSMUSG00000044037	Trappc1/Sbf2/Tbc1d14/Chm/Als2cl	245828/319934/100855/12662/235633	5	2	ENSMUSG00000049299/ENSMUSG00000044037	3	ENSMUSG00000038371/ENSMUSG00000029192/ENSMUSG00000025531
R-MMU-1538133	G0 and Early G1	1/304	16/7656	0.477393	0.819174	ENSMUSG00000027641	Rbl1	19650	1	0		1	ENSMUSG00000027641
R-MMU-164378	PKA activation in glucagon signalling	1/304	16/7656	0.477393	0.819174	ENSMUSG00000027523	Gnas	14683	1	1	ENSMUSG00000027523	0
R-MMU-2559585	Oncogene Induced Senescence	1/304	16/7656	0.477393	0.819174	ENSMUSG00000068240	Uba52	22186	1	1	ENSMUSG00000068240	0
R-MMU-3000170	Syndecan interactions	1/304	16/7656	0.477393	0.819174	ENSMUSG00000026193	Fn1	14268	1	1	ENSMUSG00000026193	0
R-MMU-392154	Nitric oxide stimulates guanylate cyclase	1/304	16/7656	0.477393	0.819174	ENSMUSG00000110195	Pde2a	207728	1	0		1	ENSMUSG00000110195
R-MMU-5675482	Regulation of necroptotic cell death	1/304	16/7656	0.477393	0.819174	ENSMUSG00000068240	Uba52	22186	1	1	ENSMUSG00000068240	0
R-MMU-5676594	TNF receptor superfamily (TNFSF) members mediating non-canonical NF-kB pathway	1/304	16/7656	0.477393	0.819174	ENSMUSG00000023905	Tnfrsf12a	27279	1	1	ENSMUSG00000023905	0
R-MMU-111885	Opioid Signalling	3/304	65/7656	0.480345	0.819174	ENSMUSG00000038811/ENSMUSG00000027669/ENSMUSG00000051177	Gngt2/Gnb4/Plcb1	14710/14696/18795	3	1	ENSMUSG00000038811	2	ENSMUSG00000027669/ENSMUSG00000051177
R-MMU-9020702	Interleukin-1 signaling	4/304	90/7656	0.482342	0.819174	ENSMUSG00000068240/ENSMUSG00000096727/ENSMUSG00000040850/ENSMUSG00000015837	Uba52/Psmb9/Psme4/Sqstm1	22186/16912/103554/18412	4	2	ENSMUSG00000068240/ENSMUSG00000015837	2	ENSMUSG00000096727/ENSMUSG00000040850
R-MMU-2404192	Signaling by Type 1 Insulin-like Growth Factor 1 Receptor (IGF1R)	2/304	41/7656	0.48865	0.819174	ENSMUSG00000055980/ENSMUSG00000032715	Irs1/Trib3	16367/228775	2	1	ENSMUSG00000055980	1	ENSMUSG00000032715
R-MMU-6811438	Intra-Golgi traffic	2/304	41/7656	0.48865	0.819174	ENSMUSG00000025484/ENSMUSG00000008763	Bet1l/Man1a2	54399/17156	2	1	ENSMUSG00000025484	1	ENSMUSG00000008763
R-MMU-1168372	Downstream signaling events of B Cell Receptor (BCR)	3/304	66/7656	0.490535	0.819174	ENSMUSG00000068240/ENSMUSG00000096727/ENSMUSG00000040850	Uba52/Psmb9/Psme4	22186/16912/103554	3	1	ENSMUSG00000068240	2	ENSMUSG00000096727/ENSMUSG00000040850
R-MMU-68949	Orc1 removal from chromatin	3/304	66/7656	0.490535	0.819174	ENSMUSG00000068240/ENSMUSG00000096727/ENSMUSG00000040850	Uba52/Psmb9/Psme4	22186/16912/103554	3	1	ENSMUSG00000068240	2	ENSMUSG00000096727/ENSMUSG00000040850
R-MMU-71291	Metabolism of amino acids and derivatives	9/304	217/7656	0.495716	0.819174	ENSMUSG00000033022/ENSMUSG00000022129/ENSMUSG00000096727/ENSMUSG00000040850/ENSMUSG00000041660/ENSMUSG00000021794/ENSMUSG00000000889/ENSMUSG00000033268/ENSMUSG00000027709	Cdo1/Dct/Psmb9/Psme4/Bbox1/Glud1/Dbh/Duox1/Mccc1	12583/13190/16912/103554/170442/14661/13166/99439/72039	9	4	ENSMUSG00000033022/ENSMUSG00000022129/ENSMUSG00000041660/ENSMUSG00000033268	5	ENSMUSG00000096727/ENSMUSG00000040850/ENSMUSG00000021794/ENSMUSG00000000889/ENSMUSG00000027709
R-MMU-1482801	Acyl chain remodelling of PS	1/304	17/7656	0.498188	0.819174	ENSMUSG00000020189	Osbpl8	237542	1	0		1	ENSMUSG00000020189
R-MMU-156584	Cytosolic sulfonation of small molecules	1/304	17/7656	0.498188	0.819174	ENSMUSG00000028032	Papss1	23971	1	0		1	ENSMUSG00000028032
R-MMU-2142845	Hyaluronan metabolism	1/304	17/7656	0.498188	0.819174	ENSMUSG00000052353	Cemip	80982	1	1	ENSMUSG00000052353	0
R-MMU-4641263	Regulation of FZD by ubiquitination	1/304	17/7656	0.498188	0.819174	ENSMUSG00000068240	Uba52	22186	1	1	ENSMUSG00000068240	0
R-MMU-5627123	RHO GTPases activate PAKs	1/304	17/7656	0.498188	0.819174	ENSMUSG00000031328	Flna	192176	1	0		1	ENSMUSG00000031328
R-MMU-877300	Interferon gamma signaling	1/304	17/7656	0.498188	0.819174	ENSMUSG00000022965	Ifngr2	15980	1	0		1	ENSMUSG00000022965
R-MMU-8864260	Transcriptional regulation by the AP-2 (TFAP2) family of transcription factors	1/304	17/7656	0.498188	0.819174	ENSMUSG00000036225	Kctd1	106931	1	0		1	ENSMUSG00000036225
R-MMU-375276	Peptide ligand-binding receptors	5/304	117/7656	0.498649	0.819174	ENSMUSG00000037010/ENSMUSG00000019122/ENSMUSG00000052336/ENSMUSG00000050147/ENSMUSG00000026424	Apln/Ccl9/Cx3cr1/F2rl3/Gpr37l1	30878/20308/13051/14065/171469	5	0		5	ENSMUSG00000037010/ENSMUSG00000019122/ENSMUSG00000052336/ENSMUSG00000050147/ENSMUSG00000026424
R-MMU-109581	Apoptosis	4/304	92/7656	0.499594	0.819174	ENSMUSG00000038084/ENSMUSG00000033953/ENSMUSG00000054717/ENSMUSG00000018411	Opa1/Ppp3r1/Hmgb2/Mapt	74143/19058/97165/17762	4	1	ENSMUSG00000018411	3	ENSMUSG00000038084/ENSMUSG00000033953/ENSMUSG00000054717
R-MMU-3371453	Regulation of HSF1-mediated heat shock response	3/304	67/7656	0.500625	0.819174	ENSMUSG00000039509/ENSMUSG00000053293/ENSMUSG00000003226	Nup133/Pom121/Ranbp2	234865/107939/19386	3	2	ENSMUSG00000039509/ENSMUSG00000053293	1	ENSMUSG00000003226
R-MMU-383280	Nuclear Receptor transcription pathway	2/304	42/7656	0.501473	0.819174	ENSMUSG00000020889/ENSMUSG00000021775	Nr1d1/Nr1d2	217166/353187	2	0		2	ENSMUSG00000020889/ENSMUSG00000021775
R-MMU-75893	TNF signaling	2/304	42/7656	0.501473	0.819174	ENSMUSG00000068240/ENSMUSG00000030341	Uba52/Tnfrsf1a	22186/21937	2	2	ENSMUSG00000068240/ENSMUSG00000030341	0
R-MMU-8939211	ESR-mediated signaling	4/304	93/7656	0.508127	0.819174	ENSMUSG00000109324/ENSMUSG00000015619/ENSMUSG00000069273/ENSMUSG00000101972	Prmt1/Gata3/Hist1h3e/Hist1h3i	15469/14462/319151/319153	4	3	ENSMUSG00000015619/ENSMUSG00000069273/ENSMUSG00000101972	1	ENSMUSG00000109324
R-MMU-3214842	HDMs demethylate histones	2/304	43/7656	0.514089	0.819174	ENSMUSG00000069273/ENSMUSG00000101972	Hist1h3e/Hist1h3i	319151/319153	2	2	ENSMUSG00000069273/ENSMUSG00000101972	0
R-MMU-74751	Insulin receptor signalling cascade	2/304	43/7656	0.514089	0.819174	ENSMUSG00000055980/ENSMUSG00000032715	Irs1/Trib3	16367/228775	2	1	ENSMUSG00000055980	1	ENSMUSG00000032715
R-MMU-913709	O-linked glycosylation of mucins	2/304	43/7656	0.514089	0.819174	ENSMUSG00000031608/ENSMUSG00000021130	Galnt7/Galnt16	108150/108760	2	0		2	ENSMUSG00000031608/ENSMUSG00000021130
R-MMU-5620912	Anchoring of the basal body to the plasma membrane	4/304	94/7656	0.516595	0.819174	ENSMUSG00000023072/ENSMUSG00000030397/ENSMUSG00000026202/ENSMUSG00000031592	Cep89/Mark4/Tuba4a/Pcm1	72140/232944/22145/18536	4	2	ENSMUSG00000023072/ENSMUSG00000030397	2	ENSMUSG00000026202/ENSMUSG00000031592
R-MMU-8953854	Metabolism of RNA	19/304	474/7656	0.518044	0.819174	ENSMUSG00000068240/ENSMUSG00000041453/ENSMUSG00000057788/ENSMUSG00000021639/ENSMUSG00000027433/ENSMUSG00000096727/ENSMUSG00000004951/ENSMUSG00000032288/ENSMUSG00000030435/ENSMUSG00000040850/ENSMUSG00000039509/ENSMUSG00000068856/ENSMUSG00000025785/ENSMUSG00000041328/ENSMUSG00000053293/ENSMUSG00000000740/ENSMUSG00000003226/ENSMUSG00000034259/ENSMUSG00000003435	Uba52/Rpl21/Ddx49/Gtf2h2/Xrn2/Psmb9/Hspb1/Imp3/U2af2/Psme4/Nup133/Sf3b4/Exosc7/Pcf11/Pom121/Rpl13/Ranbp2/Exosc4/Supt5	22186/19933/234374/23894/24128/16912/15507/102462/22185/103554/234865/107701/66446/74737/107939/270106/19386/109075/20924	19	14	ENSMUSG00000068240/ENSMUSG00000041453/ENSMUSG00000021639/ENSMUSG00000004951/ENSMUSG00000032288/ENSMUSG00000030435/ENSMUSG00000039509/ENSMUSG00000068856/ENSMUSG00000025785/ENSMUSG00000041328/ENSMUSG00000053293/ENSMUSG00000000740/ENSMUSG00000034259/ENSMUSG00000003435	5	ENSMUSG00000057788/ENSMUSG00000027433/ENSMUSG00000096727/ENSMUSG00000040850/ENSMUSG00000003226
R-MMU-114452	Activation of BH3-only proteins	1/304	18/7656	0.518158	0.819174	ENSMUSG00000033953	Ppp3r1	19058	1	0		1	ENSMUSG00000033953
R-MMU-166663	Initial triggering of complement	1/304	18/7656	0.518158	0.819174	ENSMUSG00000055172	C1ra	50909	1	0		1	ENSMUSG00000055172
R-MMU-210993	Tie2 Signaling	1/304	18/7656	0.518158	0.819174	ENSMUSG00000027460	Angpt4	11602	1	0		1	ENSMUSG00000027460
R-MMU-5213460	RIPK1-mediated regulated necrosis	1/304	18/7656	0.518158	0.819174	ENSMUSG00000068240	Uba52	22186	1	1	ENSMUSG00000068240	0
R-MMU-5218859	Regulated Necrosis	1/304	18/7656	0.518158	0.819174	ENSMUSG00000068240	Uba52	22186	1	1	ENSMUSG00000068240	0
R-MMU-8979227	Triglyceride metabolism	1/304	18/7656	0.518158	0.819174	ENSMUSG00000019874	Fabp7	12140	1	1	ENSMUSG00000019874	0
R-MMU-69481	G2/M Checkpoints	6/304	145/7656	0.518366	0.819174	ENSMUSG00000068240/ENSMUSG00000029521/ENSMUSG00000096727/ENSMUSG00000023104/ENSMUSG00000031016/ENSMUSG00000040850	Uba52/Chek2/Psmb9/Rfc2/Wee1/Psme4	22186/50883/16912/19718/22390/103554	6	1	ENSMUSG00000068240	5	ENSMUSG00000029521/ENSMUSG00000096727/ENSMUSG00000023104/ENSMUSG00000031016/ENSMUSG00000040850
R-MMU-2187338	Visual phototransduction	3/304	69/7656	0.520497	0.819174	ENSMUSG00000023979/ENSMUSG00000030324/ENSMUSG00000058571	Guca1b/Rho/Gpc6	107477/212541/23888	3	1	ENSMUSG00000023979	2	ENSMUSG00000030324/ENSMUSG00000058571
R-MMU-2682334	EPH-Ephrin signaling	3/304	69/7656	0.520497	0.819174	ENSMUSG00000023951/ENSMUSG00000002489/ENSMUSG00000031740	Vegfa/Tiam1/Mmp2	22339/21844/17390	3	1	ENSMUSG00000023951	2	ENSMUSG00000002489/ENSMUSG00000031740
R-MMU-2871837	FCERI mediated NF-kB activation	3/304	69/7656	0.520497	0.819174	ENSMUSG00000068240/ENSMUSG00000096727/ENSMUSG00000040850	Uba52/Psmb9/Psme4	22186/16912/103554	3	1	ENSMUSG00000068240	2	ENSMUSG00000096727/ENSMUSG00000040850
R-MMU-168643	Nucleotide-binding domain, leucine rich repeat containing receptor (NLR) signaling pathways	2/304	44/7656	0.526492	0.819174	ENSMUSG00000068240/ENSMUSG00000037860	Uba52/Aim2	22186/383619	2	1	ENSMUSG00000068240	1	ENSMUSG00000037860
R-MMU-73776	RNA Polymerase II Promoter Escape	2/304	44/7656	0.526492	0.819174	ENSMUSG00000021639/ENSMUSG00000043866	Gtf2h2/Taf10	23894/24075	2	2	ENSMUSG00000021639/ENSMUSG00000043866	0
R-MMU-73779	RNA Polymerase II Transcription Pre-Initiation And Promoter Opening	2/304	44/7656	0.526492	0.819174	ENSMUSG00000021639/ENSMUSG00000043866	Gtf2h2/Taf10	23894/24075	2	2	ENSMUSG00000021639/ENSMUSG00000043866	0
R-MMU-75953	RNA Polymerase II Transcription Initiation	2/304	44/7656	0.526492	0.819174	ENSMUSG00000021639/ENSMUSG00000043866	Gtf2h2/Taf10	23894/24075	2	2	ENSMUSG00000021639/ENSMUSG00000043866	0
R-MMU-76042	RNA Polymerase II Transcription Initiation And Promoter Clearance	2/304	44/7656	0.526492	0.819174	ENSMUSG00000021639/ENSMUSG00000043866	Gtf2h2/Taf10	23894/24075	2	2	ENSMUSG00000021639/ENSMUSG00000043866	0
R-MMU-69306	DNA Replication	5/304	121/7656	0.528679	0.819174	ENSMUSG00000068240/ENSMUSG00000096727/ENSMUSG00000023104/ENSMUSG00000040850/ENSMUSG00000025135	Uba52/Psmb9/Rfc2/Psme4/Anapc11	22186/16912/19718/103554/66156	5	2	ENSMUSG00000068240/ENSMUSG00000025135	3	ENSMUSG00000096727/ENSMUSG00000023104/ENSMUSG00000040850
R-MMU-204998	Cell death signalling via NRAGE, NRIF and NADE	3/304	70/7656	0.530272	0.819174	ENSMUSG00000068240/ENSMUSG00000002489/ENSMUSG00000015837	Uba52/Tiam1/Sqstm1	22186/21844/18412	3	2	ENSMUSG00000068240/ENSMUSG00000015837	1	ENSMUSG00000002489
R-MMU-211859	Biological oxidations	7/304	173/7656	0.534796	0.819174	ENSMUSG00000028032/ENSMUSG00000000326/ENSMUSG00000046949/ENSMUSG00000031725/ENSMUSG00000024747/ENSMUSG00000028124/ENSMUSG00000025069	Papss1/Comt/Nqo2/Ces1f/Aldh1a7/Gclm/Gsto2	23971/12846/18105/234564/26358/14630/68214	7	5	ENSMUSG00000000326/ENSMUSG00000031725/ENSMUSG00000024747/ENSMUSG00000028124/ENSMUSG00000025069	2	ENSMUSG00000028032/ENSMUSG00000046949
R-MMU-176407	Conversion from APC/C:Cdc20 to APC/C:Cdh1 in late anaphase	1/304	19/7656	0.537336	0.819174	ENSMUSG00000025135	Anapc11	66156	1	1	ENSMUSG00000025135	0
R-MMU-176412	Phosphorylation of the APC/C	1/304	19/7656	0.537336	0.819174	ENSMUSG00000025135	Anapc11	66156	1	1	ENSMUSG00000025135	0
R-MMU-1855204	Synthesis of IP3 and IP4 in the cytosol	1/304	19/7656	0.537336	0.819174	ENSMUSG00000051177	Plcb1	18795	1	0		1	ENSMUSG00000051177
R-MMU-189200	Cellular hexose transport	1/304	19/7656	0.537336	0.819174	ENSMUSG00000027690	Slc2a2	20526	1	1	ENSMUSG00000027690	0
R-MMU-1980143	Signaling by NOTCH1	1/304	19/7656	0.537336	0.819174	ENSMUSG00000068240	Uba52	22186	1	1	ENSMUSG00000068240	0
R-MMU-77595	Processing of Intronless Pre-mRNAs	1/304	19/7656	0.537336	0.819174	ENSMUSG00000041328	Pcf11	74737	1	1	ENSMUSG00000041328	0
R-MMU-8849932	Synaptic adhesion-like molecules	1/304	19/7656	0.537336	0.819174	ENSMUSG00000020734	Grin2c	14813	1	1	ENSMUSG00000020734	0
R-MMU-937041	IKK complex recruitment mediated by RIP1	1/304	19/7656	0.537336	0.819174	ENSMUSG00000068240	Uba52	22186	1	1	ENSMUSG00000068240	0
R-MMU-1236978	Cross-presentation of soluble exogenous antigens (endosomes)	2/304	45/7656	0.53868	0.819174	ENSMUSG00000096727/ENSMUSG00000040850	Psmb9/Psme4	16912/103554	2	0		2	ENSMUSG00000096727/ENSMUSG00000040850
R-MMU-166658	Complement cascade	2/304	45/7656	0.53868	0.819174	ENSMUSG00000022037/ENSMUSG00000055172	Clu/C1ra	12759/50909	2	1	ENSMUSG00000022037	1	ENSMUSG00000055172
R-MMU-168142	Toll Like Receptor 10 (TLR10) Cascade	3/304	71/7656	0.539934	0.819174	ENSMUSG00000068240/ENSMUSG00000046709/ENSMUSG00000018932	Uba52/Mapk10/Map2k3	22186/26414/26397	3	1	ENSMUSG00000068240	2	ENSMUSG00000046709/ENSMUSG00000018932
R-MMU-168176	Toll Like Receptor 5 (TLR5) Cascade	3/304	71/7656	0.539934	0.819174	ENSMUSG00000068240/ENSMUSG00000046709/ENSMUSG00000018932	Uba52/Mapk10/Map2k3	22186/26414/26397	3	1	ENSMUSG00000068240	2	ENSMUSG00000046709/ENSMUSG00000018932
R-MMU-3108214	SUMOylation of DNA damage response and repair proteins	3/304	71/7656	0.539934	0.819174	ENSMUSG00000039509/ENSMUSG00000053293/ENSMUSG00000003226	Nup133/Pom121/Ranbp2	234865/107939/19386	3	2	ENSMUSG00000039509/ENSMUSG00000053293	1	ENSMUSG00000003226
R-MMU-975871	MyD88 cascade initiated on plasma membrane	3/304	71/7656	0.539934	0.819174	ENSMUSG00000068240/ENSMUSG00000046709/ENSMUSG00000018932	Uba52/Mapk10/Map2k3	22186/26414/26397	3	1	ENSMUSG00000068240	2	ENSMUSG00000046709/ENSMUSG00000018932
R-MMU-166058	MyD88:Mal cascade initiated on plasma membrane	3/304	72/7656	0.549483	0.819174	ENSMUSG00000068240/ENSMUSG00000046709/ENSMUSG00000018932	Uba52/Mapk10/Map2k3	22186/26414/26397	3	1	ENSMUSG00000068240	2	ENSMUSG00000046709/ENSMUSG00000018932
R-MMU-168179	Toll Like Receptor TLR1:TLR2 Cascade	3/304	72/7656	0.549483	0.819174	ENSMUSG00000068240/ENSMUSG00000046709/ENSMUSG00000018932	Uba52/Mapk10/Map2k3	22186/26414/26397	3	1	ENSMUSG00000068240	2	ENSMUSG00000046709/ENSMUSG00000018932
R-MMU-168188	Toll Like Receptor TLR6:TLR2 Cascade	3/304	72/7656	0.549483	0.819174	ENSMUSG00000068240/ENSMUSG00000046709/ENSMUSG00000018932	Uba52/Mapk10/Map2k3	22186/26414/26397	3	1	ENSMUSG00000068240	2	ENSMUSG00000046709/ENSMUSG00000018932
[truncated: 262 more rows]

## Sheet: Sham0.5d vs Naive
ReactomeID	Description	GeneRatio	BgRatio	pvalue	padj	geneID	geneName	EntrezID	Count	Up	Up_Gene_id	Down	Down_Gene_id
[truncated: 966 more rows]

## Sheet: Sham1d vs Naive
ReactomeID	Description	GeneRatio	BgRatio	pvalue	padj	geneID	geneName	EntrezID	Count	Up	Up_Gene_id	Down	Down_Gene_id
[truncated: 966 more rows]

[truncated: 6 more sheets: Sham3d vs Naive, Sham7d vs Naive, Arrest0.5d vs Sham 0.5d, Arrest1d vs Sham1d, Arrest3d vs Sham3d, Arrest7d vs Sham7d]
